# Supplementary material for: The Use of Transposon Insertion Sequencing to Interrogate the Core Functional Genome of the Legume Symbiont Rhizobium leguminosarum
Source: Front Microbiol. 2016 Nov 22;7:1873. doi: 10.3389/fmicb.2016.01873 (PMC5118466; doi:10.3389/fmicb.2016.01873)
Supplement: Supplementary file 1 [file Table1.XLSX]

## Sheet: Sheet1
S1 table Primers, Oligos, Plasmids and Strains
Name	Sequence 5' → 3'	Annealing Temp.	Reference
Oligos
M12 Top	CTGTCCGTTCCGACTACCCTCCCGAC	-	Goodman et al. (2009)
M12 Bottom	GTCGGGAGGGTAGTCGGAACGGACAG		Goodman et al. (2009)
INSeq_Adpt_Top	AGATCGGAAGAGCGTCGTGTAGGGAA	-	This Study
INSeq_Adpt_Bottom	TTCCCTACACGACGCTCTTCCGATCTNN		This Study
Primers
Ion Torrent BioSAM	/BiotinTEG/CGGTTCGCTTGCTGTCCATAAAACC	58.6°C	Perry & Yost (2014)
IT_A_FP_1	CCATCTCATCCCTGCGTGTCTCCGACTCAG CTAAGGTAAC GATATAAAACCGCCCAGTCTACTCGAGGG	62°C	Perry & Yost (2014)
IT_A_FP_2	CCATCTCATCCCTGCGTGTCTCCGACTCAG TAAGGAGAAC GATATAAAACCGCCCAGTCTACTCGAGGG	62°C	Perry & Yost (2014)
IT_A_FP_3	CCATCTCATCCCTGCGTGTCTCCGACTCAG AAGAGGATTC GATATAAAACCGCCCAGTCTACTCGAGGG	62°C	Perry & Yost (2014)
IT_trP1_FP	CCTCTCTATGGGCAGTCGGTGATTTCCCTACACGACGCTCTTCCGATCT	62°C	Perry & Yost (2014)
RL0920 Fwd	TCACTAGTTTTCTCCATCACCGTCCCGG	70°C	This Study
RL0920 Rev	ATGGGCCCTTCGCGCAGCATCTGCAAC	70°C	This Study
RL3335 Fwd	ATACTAGTCGTCGCTGGCCTATCACCATG	70°C	This Study
RL3335 Rev	GAGGGCCCAGACCGAGGCGTCGAAGC	70°C	This Study
Plasmids
pJQ200SK	Suicide vector, P15a ori mob sacB, GmR		Quandt & Hynes (1993)
pJQ200SK-RL0920	Suicide vector containing RL0920 homologous region		This Study
pJQ200SK-RL3335	Suicide vector containing RL3335 homologous region		This Study
Strains
E.coli strains
S17-1	RP4 tra region, mobilizer strain recA derivative of MM294A with RP4-2 (Tc::Mu::Km::Tn7) integrated into the chromosome		Simon et al. (1983)
R. leguminosarum strains
3841	Spontaneous streptomycin-resistant derivative of R. leguminosarum bv. viciae strain 300, SmR		Johnston & Beringer (1975)
MA0920	3841 RL0920 single crossover insertional mutant containing pJQ200SK suicide vector, SmR GmR, Suc-, VMM growth impaired		This Study
MA3335	3841 RL3335 single crossover insertional mutant containing pJQ200SK suicide vector, SmR GmR, Suc-, VMM growth impaired		This Study
