# Supplementary material for: The Use of Transposon Insertion Sequencing to Interrogate the Core Functional Genome of the Legume Symbiont Rhizobium leguminosarum
Source: Front Microbiol. 2016 Nov 22;7:1873. doi: 10.3389/fmicb.2016.01873 (PMC5118466; doi:10.3389/fmicb.2016.01873)
Supplement: Supplementary file 2 [file Table2.XLSX]

## Sheet: Summary
S2 Table: Summary of pSAM_Rl transposition in R. leguminosarum on VMM-Mannitol
Replicon	Size (bp)	GC%	Gene Number	Potential Insertions	Observed Insertions	Insertion Density*	Mean Read Count**	Median Read Count***
Chrom	5057142	61.1	4800	89660	69700	0.777381	19.15	11
RL12	870021	61	790	14845	12740	0.858201	17.72	11
RL11	684202	61	644	12456	10620	0.852601	23.76	11
RL10	488135	59.6	471	10003	8212	0.820954	16.05	9
RL9	352782	61	313	6359	5273	0.829218	17.44	11
RL8	147463	58.7	142	3118	2625	0.841886	14.78	9
RL7	151546	57.6	186	3615	2346	0.648963	28.03	9
Genome	7751291	60	7346	140056	111516	0.796224	19.5614	10.1429
*Insertion Density is the fraction of the 'TA' insertions sites that contain a Tn insertion.
**Mean Read Count is the mean number of Tn insertions within 'TA' sites.
***Median Read Count is the median number of Tn insertions within a specific 'TA' site.
