# Supplementary material for: The Use of Transposon Insertion Sequencing to Interrogate the Core Functional Genome of the Legume Symbiont Rhizobium leguminosarum
Source: Front Microbiol. 2016 Nov 22;7:1873. doi: 10.3389/fmicb.2016.01873 (PMC5118466; doi:10.3389/fmicb.2016.01873)
Supplement: Supplementary file 3 [file Table3.XLSX]

## Sheet: Sheet1
	S3 Table: Summary of HMM Defined Gene States on VMM-Mannitol
	Replicon	Genes per States
		ES	GD	NE	GA	Duplicates	No Data	%Undefined
	Chrom	480	167	4049	54	50	17	1.39091	4817
	pRL12	7	9	757	11	4	0	0.507614	788
	pRL11	13	4	610	4	10	2	1.86625	643
	pRL10	9	7	427	15	10	2	2.55319	470
	pRL09	7	1	299	2	4	0	1.27796	313
	pRL08	4	0	138	0	0	0	0	142
	pRL07	6	6	116	2	43	0	24.8555	173
		526	194	6396	88	121	21	7346
		7.16036	2.64089	87.0678	1.19793	1.64715	0.28587
