# Supplementary material for: The Use of Transposon Insertion Sequencing to Interrogate the Core Functional Genome of the Legume Symbiont Rhizobium leguminosarum
Source: Front Microbiol. 2016 Nov 22;7:1873. doi: 10.3389/fmicb.2016.01873 (PMC5118466; doi:10.3389/fmicb.2016.01873)
Supplement: Supplementary file 4 [file DataSheet1.XLSX]

## Sheet: Abbreviation
	Abbreviation	Meaning
	ES	Essential
	GA	Growth Advantage
	GD	Growth Defective
	NE	Neutral
	Growth Phenotype		TY	VMM
	GI	Growth Impaired	ES or GD	ES or GD
	GN	Growth Neutral	NE or GA	NE or GA
	VGI	VMM-Growth Impaired	NE or GA	ES or GD
	TGI	TY-Growth Impaired	ES or GD	NE or GA
	PGI	Plasmid Growth Impaired
	PGN	Plasmid Growth Neutral
	PGVI	Plasmid Growth VMM-mannitol Impaired
	PGTI	Plamsid Growth TY Impaired

## Sheet: INSeq Appendix
S1 Appendix: Summary of TY and VMM-Mannitol INSeq Screening in RLV3841
Locus	Growth Phenotype	VMM INSeq Data								TY INSeq Data								Riley Key	Riley Functional Information	Sequence Duplications
		N	ES	GD	NE	GA	Insertion Density	Average Read Depth	Gene State	N	ES	GD	NE	GA	Insertion Density	Average Read Depth	Gene State
RL1481	GI	6	6	0	0	0	0	0	ES	6	6	0	0	0	0	0	ES	0.0.0	hypothetical protein	RL1481, 3'-end of RL00456B, 5'-end of RL0457, 3'-end of pRL100088, 5'-end of pRL100089
RL1763	GI	2	2	0	0	0	0	0	ES	2	2	0	0	0	0	0	ES	0.0.0	hypothetical protein	No Dupes Here
RL2220	GI	7	3	0	4	0	0.57	29.75	ES	7	3	0	4	0	0.57	30.25	ES	0.0.0	hypothetical protein	No Dupes Here
RL2402	GI	13	0	9	4	0	0.46	13.5	GD	13	0	9	4	0	0.46	11.33	GD	0.0.0	hypothetical protein	No Dupes Here
RL2581	GI	6	6	0	0	0	0	0	ES	6	6	0	0	0	0.33	1.5	ES	0.0.0	hypothetical protein	No Dupes Here
RL4714	GI	1	1	0	0	0	0	0	ES	1	0	1	0	0	1	2	GD	0.0.0	hypothetical protein	No Dupes Here
RL0128	GI	8	8	0	0	0	0.13	1	ES	8	8	0	0	0	0	0	ES	0.0.1	conserved hypothetical protein	No Dupes Here
RL0393	GI	8	0	6	2	0	0.38	9.33	GD	8	0	7	1	0	0.5	4.25	GD	0.0.1	conserved hypothetical protein	No Dupes Here
RL0412	GI	10	10	0	0	0	0	0	ES	10	10	0	0	0	0	0	ES	0.0.1	conserved hypothetical protein	No Dupes Here
RL0548	GI	7	7	0	0	0	0	0	ES	7	6	0	1	0	0.14	2	ES	0.0.1	conserved hypothetical protein	No Dupes Here
RL0612	GI	2	2	0	0	0	0	0	ES	2	0	2	0	0	0	0	GD	0.0.1	conserved hypothetical protein	No Dupes Here
RL0620	GI	7	0	7	0	0	0	0	GD	7	0	7	0	0	0	0	GD	0.0.1	conserved hypothetical protein	No Dupes Here
RL0835	GI	7	7	0	0	0	0	0	ES	7	6	0	1	0	0.14	21	ES	0.0.1	conserved hypothetical protein	RL2139, RL0835, pRL120650
RL1432	GI	5	4	0	1	0	0.2	7	ES	5	0	5	0	0	0.6	4.33	GD	0.0.1	conserved hypothetical protein	No Dupes Here
RL1566	GI	11	9	0	2	0	0.18	5	ES	11	11	0	0	0	0	0	ES	0.0.1	conserved hypothetical protein	No Dupes Here
RL2139	GI	6	6	0	0	0	0	0	ES	6	6	0	0	0	0	0	ES	0.0.1	conserved hypothetical protein	RL2139, RL0835, pRL120650
RL2245	GI	8	7	0	1	0	0.13	22	ES	8	0	7	0	1	0.25	30	GD	0.0.1	conserved hypothetical protein with RimI domain, putative N-acetyltransferase	No Dupes Here
RL3754	GI	6	5	0	1	0	0.17	8	ES	6	6	0	0	0	0	0	ES	0.0.1	conserved hypothetical protein	No Dupes Here
RL3757	GI	5	0	3	2	0	0.6	16	GD	5	3	0	0	2	0.4	33.5	ES	0.0.1	conserved hypothetical protein	No Dupes Here
RL3762	GI	14	14	0	0	0	0	0	ES	14	14	0	0	0	0.07	1	ES	0.0.1	conserved hypothetical exported protein	No Dupes Here
RL4061	GI	10	10	0	0	0	0	0	ES	10	0	10	0	0	0.3	1.67	GD	0.0.1	conserved hypothetical protein	No Dupes Here
RL4324	GI	1	1	0	0	0	0	0	ES	1	0	1	0	0	0	0	GD	0.0.1	conserved hypothetical exported protein	No Dupes Here
RL4434	GI	3	3	0	0	0	0	0	ES	3	0	3	0	0	0	0	GD	0.0.1	conserved hypothetical protein	No Dupes Here
RL4437	GI	8	0	8	0	0	0	0	GD	8	0	8	0	0	0.13	2	GD	0.0.1	conserved hypothetical protein	No Dupes Here
RL4733	GI	8	8	0	0	0	0	0	ES	8	8	0	0	0	0	0	ES	0.0.1	conserved hypothetical protein	No Dupes Here
RL0126	GI	8	8	0	0	0	0	0	ES	8	8	0	0	0	0.13	3	ES	0.0.2	conserved hypothetical protein	No Dupes Here
RL0144	GI	5	5	0	0	0	0	0	ES	5	5	0	0	0	0	0	ES	0.0.2	conserved hypothetical protein	No Dupes Here
RL0456A	GI	4	0	0	4	0	0	0	NE	4	0	0	4	0	0	0	NE	0.0.2	conserved hypothetical protein	No Dupes Here
RL0619	GI	4	0	4	0	0	0.25	1	GD	4	0	4	0	0	0.25	1	GD	0.0.2	conserved hypothetical protein	No Dupes Here
RL0626	GI	13	0	9	4	0	0.46	12.67	GD	13	0	8	5	0	0.62	14.25	GD	0.0.2	conserved hypothetical protein	No Dupes Here
RL0936	GI	30	30	0	0	0	0.07	1	ES	30	0	30	0	0	0.17	2	GD	0.0.2	conserved hypothetical protein (TPR repeat family)	No Dupes Here
RL1094	GI	17	15	0	2	0	0.12	8	ES	17	15	0	2	0	0.18	5.33	ES	0.0.2	conserved hypothetical protein	No Dupes Here
RL1116	GI	9	8	0	1	0	0.11	18	ES	9	8	0	1	0	0.11	39	ES	0.0.2	conserved hypothetical protein	No Dupes Here
RL1569	GI	21	21	0	0	0	0.05	1	ES	21	21	0	0	0	0.14	1	ES	0.0.2	conserved hypothetical protein	No Dupes Here
RL1598	GI	6	6	0	0	0	0	0	ES	6	0	6	0	0	0.17	1	GD	0.0.2	conserved hypothetical protein	No Dupes Here
RL1706	GI	3	3	0	0	0	0	0	ES	3	0	3	0	0	0	0	GD	0.0.2	conserved hypothetical protein in NADH-ubiquinone oxidoreductase region	No Dupes Here
RL2034	GI	8	0	8	0	0	0.5	3.75	GD	8	8	0	0	0	0.38	1	ES	0.0.2	conserved hypothetical protein	No Dupes Here
RL2042	GI	29	17	0	12	0	0.28	8.5	ES	29	0	28	1	0	0.17	5.4	GD	0.0.2	conserved hypothetical protein	No Dupes Here
RL2056	GI	5	0	5	0	0	0.2	1	GD	5	0	5	0	0	0.2	2	GD	0.0.2	conserved hypothetical protein	No Dupes Here
RL2153	GI	4	0	4	0	0	0.25	3	GD	4	0	3	1	0	0.25	4	GD	0.0.2	conserved hypothetical protein	pRL110353, RL2153
RL2207	GI	6	6	0	0	0	0.17	1	ES	6	0	6	0	0	0.17	2	GD	0.0.2	conserved hypothetical protein	No Dupes Here
RL2232	GI	11	11	0	0	0	0.09	1	ES	11	11	0	0	0	0	0	ES	0.0.2	conserved hypothetical protein	No Dupes Here
RL2584	GI	9	9	0	0	0	0	0	ES	9	9	0	0	0	0.11	2	ES	0.0.2	conserved hypothetical protein	No Dupes Here
RL2697	GI	5	4	0	1	0	0.2	21	ES	5	4	0	1	0	0.2	22	ES	0.0.2	conserved hypothetical exported protein	No Dupes Here
RL3259	GI	1	0	0	1	0	0	0	NE	1	0	0	1	0	0	0	NE	0.0.2	conserved hypothetical protein	No Dupes Here
RL3314	GI	8	8	0	0	0	0	0	ES	8	8	0	0	0	0	0	ES	0.0.2	conserved hypothetical protein	No Dupes Here
RL3464	GI	15	0	15	0	0	0.27	1.5	GD	15	0	15	0	0	0.53	2.63	GD	0.0.2	conserved hypothetical protein	No Dupes Here
RL3948A	GI	31	29	0	2	0	0.06	2	ES	31	31	0	0	0	0.16	1	ES	0.0.2	conserved hypothetical protein	No Dupes Here
RL3967	GI	19	19	0	0	0	0	0	ES	19	0	19	0	0	0.53	3.5	GD	0.0.2	conserved hypothetical protein	No Dupes Here
RL4037	GI	8	0	5	3	0	0.5	3.25	GD	8	0	6	2	0	0.63	6.8	GD	0.0.2	conserved hypothetical protein	No Dupes Here
RL4280	GI	20	0	20	0	0	0.4	2.5	GD	20	13	0	7	0	0.25	4	ES	0.0.2	conserved hypothetical protein	No Dupes Here
RL4523	GI	13	12	0	1	0	0.23	7.67	ES	13	12	0	1	0	0.23	12.33	ES	0.0.2	conserved hypothetical exported protein	No Dupes Here
RL4562	GI	10	9	0	1	0	0.1	3	ES	10	9	0	1	0	0.1	4	ES	0.0.2	conserved hypothetical exported protein	No Dupes Here
RL4734	GI	14	14	0	0	0	0	0	ES	14	14	0	0	0	0	0	ES	0.0.2	conserved hypothetical protein	No Dupes Here
RL4039	GI	21	0	21	0	0	0.19	1	GD	21	20	0	1	0	0.19	1	ES	1.1.1	putative polar organelle development protein	No Dupes Here
RL0375	GI	14	13	0	1	0	0.07	11	ES	14	13	0	1	0	0.07	42	ES	1.2.1	putative chromosomal replication initiator protein	No Dupes Here
RL4735	GI	19	19	0	0	0	0	0	ES	19	18	0	1	0	0.05	3	ES	1.2.1	putative chromosome partitioning protein ParB	No Dupes Here
RL4736	GI	25	25	0	0	0	0.04	1	ES	25	25	0	0	0	0.04	1	ES	1.2.1	putative chromosome partitioning protein ParA	No Dupes Here
RL0151	GI	17	7	0	10	0	0.53	4.11	ES	17	7	0	10	0	0.59	9	ES	1.3.1	putative chaperone protein	No Dupes Here
RL0152	GI	21	21	0	0	0	0	0	ES	21	21	0	0	0	0.1	1	ES	1.3.1	putative heat shock chaperone protein	No Dupes Here
RL0883	GI	15	15	0	0	0	0	0	ES	15	15	0	0	0	0.07	1	ES	1.3.1	putative 60 kda chaperonin (protein cpn60)	No Dupes Here
RL0884	GI	1	1	0	0	0	0	0	ES	1	1	0	0	0	0	0	ES	1.3.1	putative 10 kda chaperonin (protein cpn10)	No Dupes Here
RL2565	GI	7	0	7	0	0	0	0	GD	7	7	0	0	0	0	0	ES	1.3.1	putative chaperone protein	No Dupes Here
RL0404	GI	18	16	0	2	0	0.11	18.5	ES	18	0	16	2	0	0.28	17.4	GD	1.4.0	putative transmembrane MviN virulence factor homologue	No Dupes Here
RL2057	GI	9	0	9	0	0	0.67	1.5	GD	9	0	9	0	0	0.89	2	GD	1.4.1	putative phytoene synthase	No Dupes Here
RL2206	GI	18	16	0	2	0	0.22	1.25	ES	18	0	18	0	0	0.33	2.5	GD	1.4.1	putative salicylate hydroxylase	No Dupes Here
RL0421	GI	20	20	0	0	0	0	0	ES	20	20	0	0	0	0	0	ES	1.5.0	putative ATP-binding component of ABC transporter Unclass	No Dupes Here
RL0680	GI	26	23	0	3	0	0.12	17	ES	26	0	23	3	0	0.27	16.86	GD	1.5.0	putative transmembrane export SecD/F family protein SecDF2	No Dupes Here
RL1720	GI	21	21	0	0	0	0	0	ES	21	21	0	0	0	0.05	1	ES	1.5.0	putative permease component of ABC transporter Unclass	No Dupes Here
RL1721	GI	10	10	0	0	0	0	0	ES	10	10	0	0	0	0.2	1	ES	1.5.0	putative ATP-binding component of ABC transporter Unclass	No Dupes Here
RL2046	GI	3	0	3	0	0	0.67	1	GD	3	0	3	0	0	0.33	4	GD	1.5.0	putative Sec-independent protein translocase protein	No Dupes Here
RL2047	GI	5	0	5	0	0	0.2	1	GD	5	0	5	0	0	0.6	1	GD	1.5.0	putative Sec-independent protein translocase protein	No Dupes Here
RL2048	GI	15	0	15	0	0	0.2	1	GD	15	0	15	0	0	0.53	1.88	GD	1.5.0	putative Sec-independent protein translocase protein	No Dupes Here
RL2054	GI	4	0	4	0	0	0.5	1	GD	4	0	4	0	0	0.5	2	GD	1.5.0	putative Sec translocase associated protein	No Dupes Here
RL2580	GI	13	13	0	0	0	0	0	ES	13	13	0	0	0	0.08	1	ES	1.5.0	putative ATP-binding component of ABC transporter Unclass	No Dupes Here
RL3296	GI	25	22	0	3	0	0.08	9.5	ES	25	25	0	0	0	0	0	ES	1.5.0	putative competence lipoprotein ComL protein	No Dupes Here
RL4547	GI	11	11	0	0	0	0.09	1	ES	11	0	11	0	0	0.18	1.5	GD	1.5.0	putative signal recognition particle protein (fifty-four homolog)	No Dupes Here
RL1824	GI	15	8	0	7	0	0.2	22	ES	15	8	0	7	0	0.13	30.5	ES	1.5.3	putative SBP of ABC transporter CUT1 (S. mel SBP homologue SMc04396 induced by dextrin) GLU1b	RL1824, RL4252
RL1825	GI	17	0	17	0	0	0.12	9	GD	17	0	17	0	0	0.24	5.75	GD	1.5.3	putative permease component of ABC transporter CUT1 (S. mel SBP homologue SMc04396 induced by dextrin) GLU1b	RL1825, RL4251
RL1826	GI	14	7	7	0	0	0.07	4	ES	14	7	7	0	0	0.07	17	ES	1.5.3	putative permease component of ABC transporter CUT1 (S. mel SBP homologue SMc04396 induced by dextrin) GLU1b	RL1826, RL4250
RL1827	GI	10	10	0	0	0	0	0	ES	10	10	0	0	0	0	0	ES	1.5.3	putative ATP-binding component of ABC transporter CUT1 (S. mel SBP homologue SMc04396 induced by dextrin) GLU1b	RL1827, RL4249
RL4249	GI	11	10	0	1	0	0.09	3	ES	11	10	0	1	0	0.09	5	ES	1.5.3	putative ATP-binding component of ABC transporter CUT1 (S. mel SBP homologue SMc04396 induced by dextrin) GLU1a	RL1827, RL4249
RL4250	GI	15	7	7	1	0	0.13	14.5	ES	15	7	7	1	0	0.13	17.5	ES	1.5.3	putative permease component of ABC transporter CUT1 (S. mel SBP homologue SMc04396 induced by dextrin) GLU1a	RL1826, RL4250
RL4251	GI	16	0	16	0	0	0.19	5.33	GD	16	0	16	0	0	0.25	8	GD	1.5.3	putative permease component of ABC transporter CUT1 (S. mel SBP homologue SMc04396 induced by dextrin) GLU1a	RL1825, RL4251
RL4252	GI	15	0	15	0	0	0.2	16	GD	15	0	9	6	0	0.2	29	GD	1.5.3	putative SBP of ABC transporter CUT1 (S. mel SBP homologue SMc04396 induced by dextrin) GLU1a	RL1824, RL4252
RL0542	GI	23	0	23	0	0	0.48	2.36	GD	23	0	23	0	0	0.35	1.25	GD	1.5.4	putative SBP of ABC transporter PhoT	No Dupes Here
RL0543	GI	24	0	24	0	0	0.58	2.29	GD	24	0	24	0	0	0.33	1.38	GD	1.5.4	putative permease component of ABC transporter PhoT	No Dupes Here
RL0544	GI	16	0	13	3	0	0.44	3.57	GD	16	0	16	0	0	0.25	1.75	GD	1.5.4	putative permease component of ABC transporter PhoT	No Dupes Here
RL0181	GI	29	29	0	0	0	0	0	ES	29	29	0	0	0	0	0	ES	1.5.5	putative ATP-binding:permease (ABC:IMP) component of ABC transporter Export, MsbA-like	No Dupes Here
RL0452	GI	11	10	0	1	0	0.09	14	ES	11	10	0	1	0	0.09	28	ES	1.5.5	putative GTP-binding protein	No Dupes Here
RL1759	GI	2	2	0	0	0	0	0	ES	2	2	0	0	0	0	0	ES	1.5.5	putative transmembrane translocase SecE	No Dupes Here
RL1794	GI	32	32	0	0	0	0	0	ES	32	32	0	0	0	0.03	1	ES	1.5.5	putative preprotein translocase SecY	No Dupes Here
RL2055	GI	34	0	34	0	0	0.26	1.67	GD	34	0	34	0	0	0.5	3	GD	1.5.5	putative protein-export membrane protein SecDF1	No Dupes Here
RL3969	GI	22	20	0	2	0	0.09	6	ES	22	21	0	1	0	0.05	5	ES	1.5.5	putative uptake system component TolB	No Dupes Here
RL3971	GI	16	16	0	0	0	0	0	ES	16	16	0	0	0	0	0	ES	1.5.5	putative uptake system component TolA (outer membrane protein)	No Dupes Here
RL3972	GI	9	9	0	0	0	0	0	ES	9	9	0	0	0	0	0	ES	1.5.5	putative biopolymer transport protein	No Dupes Here
RL3973	GI	11	11	0	0	0	0	0	ES	11	11	0	0	0	0	0	ES	1.5.5	putative uptake system component TolQ	No Dupes Here
RL4298	GI	44	42	0	2	0	0.05	29.5	ES	44	42	0	2	0	0.05	38.5	ES	1.5.5	putative preprotein translocase subunit SecA	No Dupes Here
RL4640	GI	22	0	22	0	0	0.45	2.4	GD	22	22	0	0	0	0.05	1	ES	1.5.5	putative ATP-binding:permease (ABC:IMP) component of ABC transporter Export beta-(1-->2) glucan export	No Dupes Here
RL4681	GI	10	10	0	0	0	0.1	1	ES	10	0	10	0	0	0.6	1.67	GD	1.5.5	putative GTP-binding protein	No Dupes Here
RL0842	GI	9	0	9	0	0	0.67	2.33	GD	9	0	9	0	0	0.44	1.5	GD	1.6.1	putative guanosine-5'-triphosphate,3'-diphosphate pyrophosphatase	No Dupes Here
RL1030	GI	13	13	0	0	0	0	0	ES	13	0	13	0	0	0.31	1.25	GD	1.6.1	putative 4-hydroxy-3-methylbut-2-enyl diphosphate reductase	No Dupes Here
RL0843	GI	5	0	5	0	0	0	0	GD	5	0	5	0	0	0.6	4	GD	1.7.1	putative ribosomal RNA methyltransferase/cell division FtsJ protein	No Dupes Here
RL2240	GI	10	0	10	0	0	0.2	10	GD	10	7	1	2	0	0.3	14	ES	1.7.1	putative cell division protein	No Dupes Here
RL3298	GI	9	9	0	0	0	0	0	ES	9	9	0	0	0	0	0	ES	1.7.1	putative cell division protein FtsZ	No Dupes Here
RL3299	GI	12	12	0	0	0	0	0	ES	12	12	0	0	0	0.08	1	ES	1.7.1	putative cell division protein FtsA	No Dupes Here
RL3300	GI	14	14	0	0	0	0	0	ES	14	14	0	0	0	0	0	ES	1.7.1	putative cell division protein FtsQ	No Dupes Here
RL3308	GI	13	13	0	0	0	0.15	1	ES	13	13	0	0	0	0.15	1	ES	1.7.1	putative cell division protein FtsW	No Dupes Here
RL3316	GI	2	2	0	0	0	0	0	ES	2	2	0	0	0	0	0	ES	1.7.1	putative MraZ protein	No Dupes Here
RL3965	GI	19	0	19	0	0	0.58	2	GD	19	19	0	0	0	0.11	1.5	ES	1.7.1	putative cell division protein FtsH	No Dupes Here
RL4543	GI	11	0	11	0	0	0	0	GD	11	11	0	0	0	0	0	ES	1.7.1	putative cell division protein FtsY	No Dupes Here
RL4563	GI	35	29	0	6	0	0.14	3.4	ES	35	35	0	0	0	0.11	1	ES	1.7.1	putative transmembrane DNA translocase	No Dupes Here
RL4737	GI	21	5	0	16	0	0.71	7.07	ES	21	5	1	15	0	0.67	5.93	ES	1.7.1	putative glucose inhibited division protein B	No Dupes Here
RL4738	GI	44	0	44	0	0	0.5	2.05	GD	44	0	44	0	0	0.23	1.6	GD	1.7.1	putative glucose inhibited division protein A2	No Dupes Here
RL0120	GI	28	26	0	2	0	0.07	3	ES	28	27	0	1	0	0.11	1.67	ES	2.1.2	putative polynribonucleotide nucleotidyltransferase (polynucleotide phosphorylase) (PNPase)	No Dupes Here
RL0454	GI	3	3	0	0	0	0	0	ES	3	3	0	0	0	0	0	ES	2.1.2	putative ribonuclease protein component	No Dupes Here
RL1511	GI	9	0	9	0	0	0.56	2.4	GD	9	9	0	0	0	0.22	1.5	ES	2.1.2	putative ribonuclease III	No Dupes Here
RL1741	GI	36	33	0	3	0	0.11	1.25	ES	36	20	13	3	0	0.25	3.56	ES	2.1.2	putative ribonuclease	No Dupes Here
RL0410	GI	10	9	0	1	0	0.1	3	ES	10	10	0	0	0	0	0	ES	2.1.4	putative transmembrane lipoprotein signal peptidase	No Dupes Here
RL1689	GI	12	10	0	2	0	0.17	37	ES	12	10	0	2	0	0.25	24	ES	2.1.4	putative ATP-dependent Clp protease ATP-binding subunit ClpX	No Dupes Here
RL1690	GI	31	30	0	1	0	0.13	2	ES	31	0	31	0	0	0.32	2.1	GD	2.1.4	putative ATP-dependent protease	No Dupes Here
RL2052	GI	25	24	0	0	1	0.08	16	ES	25	0	24	1	0	0.44	5.55	GD	2.1.4	putative peptidase	No Dupes Here
RL4278	GI	28	26	0	2	0	0.07	28	ES	28	0	26	2	0	0.25	11	GD	2.1.4	putative transmembrane peptidase family protein	No Dupes Here
RL4494	GI	11	11	0	0	0	0.18	1	ES	11	0	10	1	0	0.45	3.2	GD	2.1.4	putative O-sialoglycoprotein endopeptidase	No Dupes Here
RL0269	GI	12	12	0	0	0	0	0	ES	12	12	0	0	0	0.08	1	ES	2.2.1	putative phenylalanyl-tRNA synthetase alpha chain	No Dupes Here
RL0270	GI	25	25	0	0	0	0.04	1	ES	25	25	0	0	0	0.08	1	ES	2.2.1	putative phenylalanyl-tRNA synthetase beta chain	No Dupes Here
RL0402	GI	16	14	0	2	0	0.13	9.5	ES	16	0	15	1	0	0.19	8.67	GD	2.2.1	putative tryptophanyl-tRNA synthetase	No Dupes Here
RL0877	GI	24	24	0	0	0	0.04	1	ES	24	23	1	0	0	0.08	1	ES	2.2.1	putative histidyl-tRNA synthetase	No Dupes Here
RL0889	GI	44	44	0	0	0	0.02	1	ES	44	44	0	0	0	0.07	1	ES	2.2.1	putative isoleucyl-tRNA synthetase	No Dupes Here
RL0943	GI	24	23	0	1	0	0.08	6	ES	24	19	0	5	0	0.17	2.75	ES	2.2.1	putative glycyl-tRNA synthetase alpha chain	No Dupes Here
RL0951	GI	15	15	0	0	0	0	0	ES	15	15	0	0	0	0.13	1	ES	2.2.1	putative glycyl-tRNA synthetase beta chain	No Dupes Here
RL1543	GI	17	17	0	0	0	0.06	1	ES	17	17	0	0	0	0	0	ES	2.2.1	putative cysteinyl-tRNA synthetase	No Dupes Here
RL1605	GI	26	26	0	0	0	0	0	ES	26	23	0	3	0	0.12	1.67	ES	2.2.1	putative aspartyl-tRNA synthetase	No Dupes Here
RL1719	GI	32	32	0	0	0	0	0	ES	32	32	0	0	0	0.03	1	ES	2.2.1	putative prolyl-tRNA synthetase	No Dupes Here
RL2035	GI	45	44	0	1	0	0.02	17	ES	45	44	0	1	0	0.07	1.67	ES	2.2.1	putative valyl-tRNA synthetase	No Dupes Here
RL2041	GI	40	0	40	0	0	0.5	2.5	GD	40	0	40	0	0	0.53	4	GD	2.2.1	putative arginyl-tRNA synthetase	No Dupes Here
RL2049	GI	17	17	0	0	0	0.06	1	ES	17	17	0	0	0	0.06	1	ES	2.2.1	putative seryl-tRNA synthetase	No Dupes Here
RL2528	GI	34	34	0	0	0	0	0	ES	34	34	0	0	0	0	0	ES	2.2.1	putative threonyl-tRNA synthetase	No Dupes Here
RL2636	GI	34	34	0	0	0	0.09	1	ES	34	0	34	0	0	0.35	1.42	GD	2.2.1	putative alanyl-tRNA synthetase	No Dupes Here
RL4184	GI	19	19	0	0	0	0	0	ES	19	19	0	0	0	0.16	1	ES	2.2.1	putative glutamyl-tRNA synthetase	No Dupes Here
RL4185	GI	13	13	0	0	0	0	0	ES	13	13	0	0	0	0	0	ES	2.2.1	putative lysyl-tRNA synthetase	No Dupes Here
RL0125	GI	29	28	0	1	0	0.03	7	ES	29	28	0	1	0	0.03	21	ES	2.2.10	putative translation initiation factor IF-2	No Dupes Here
RL0266	GI	8	7	0	1	0	0.13	8	ES	8	7	0	1	0	0.25	14	ES	2.2.10	putative translation initiation factor	No Dupes Here
RL1083	GI	7	7	0	0	0	0	0	ES	7	0	7	0	0	0.29	1.5	GD	2.2.10	putative disulfide bond formation protein D	No Dupes Here
RL1510	GI	16	0	16	0	0	0	0	GD	16	16	0	0	0	0.06	1	ES	2.2.10	putative signal peptidase	No Dupes Here
RL1744	GI	16	16	0	0	0	0.06	1	ES	16	16	0	0	0	0.19	1	ES	2.2.10	putative peptide chain release factor 2 (rf-2)	No Dupes Here
RL1757	GI	18	0	18	0	0	0.17	1.67	GD	18	17	0	1	0	0.11	1	ES	2.2.10	putative elongation factor Tu (EF-Tu)	RL1772, RL1757
RL1771	GI	26	26	0	0	0	0	0	ES	26	26	0	0	0	0.04	3	ES	2.2.10	putative translation elongation factor G, EF-G	No Dupes Here
RL1772	GI	18	18	0	0	0	0	0	ES	18	18	0	0	0	0	0	ES	2.2.10	putative elongation factor Tu (EF-Tu)	RL1772, RL1757
RL2075	GI	3	3	0	0	0	0	0	ES	3	3	0	0	0	0.33	1	ES	2.2.10	putative glutamyl-tRNA(Gln) amidotransferase subunit C	No Dupes Here
RL2076	GI	32	31	0	1	0	0.06	1.5	ES	32	31	0	1	0	0.13	2.25	ES	2.2.10	putative glutamyl-tRNA(Gln) amidotransferase subunit A	No Dupes Here
RL2082	GI	17	16	0	1	0	0.12	20.5	ES	17	16	0	1	0	0.12	10.5	ES	2.2.10	putative aspartyl/glutamyl-tRNA(asn/gln) amidotransferase subunit B	No Dupes Here
RL2222	GI	6	6	0	0	0	0	0	ES	6	0	6	0	0	0	0	GD	2.2.10	putative elongation factor Ts (EF-Ts)	No Dupes Here
RL2224	GI	8	8	0	0	0	0	0	ES	8	8	0	0	0	0	0	ES	2.2.10	putative ribosome recycling factor (ribosome releasing factor)	No Dupes Here
RL3957	GI	19	19	0	0	0	0	0	ES	19	19	0	0	0	0.16	1	ES	2.2.10	putative tRNA (5-methylaminomethyl-2-thiouridylate)-methyltransferase	No Dupes Here
RL4282	GI	17	17	0	0	0	0	0	ES	17	0	17	0	0	0.12	1	GD	2.2.10	putative peptide chain release factor 1	No Dupes Here
RL0127	GI	12	12	0	0	0	0	0	ES	12	12	0	0	0	0	0	ES	2.2.11	putative transcription elongation protein (N utilization substance protein A) (L factor)	No Dupes Here
RL0411	GI	10	10	0	0	0	0	0	ES	10	10	0	0	0	0.1	1	ES	2.2.11	rRNA methyltransferase	No Dupes Here
RL1633	GI	6	5	0	1	0	0.17	10	ES	6	5	0	1	0	0.33	5	ES	2.2.11	putative N utilization substance protein B	No Dupes Here
RL1760	GI	10	10	0	0	0	0	0	ES	10	10	0	0	0	0.1	1	ES	2.2.11	putative transcription antitermination protein	No Dupes Here
RL1766	GI	64	64	0	0	0	0.02	1	ES	64	64	0	0	0	0.02	1	ES	2.2.11	putative DNA-directed RNA polymerase beta chain	No Dupes Here
RL1767	GI	61	60	0	1	0	0.02	9	ES	61	60	0	1	0	0.07	1.75	ES	2.2.11	putative DNA-directed RNA polymerase beta' chain	No Dupes Here
RL1798	GI	12	12	0	0	0	0	0	ES	12	12	0	0	0	0	0	ES	2.2.11	putative DNA-directed RNA polymerase alpha chain	No Dupes Here
RL3249	GI	11	0	10	1	0	0.27	7.67	GD	11	0	10	1	0	0.73	4.75	GD	2.2.11	putative tRNA delta(2)-isopentenylpyrophosphate transferase	No Dupes Here
RL3966	GI	28	20	8	0	0	0.18	5.2	ES	28	0	27	1	0	0.71	4.85	GD	2.2.11	putative tRNA(Ile)-lysidine synthase	No Dupes Here
RL4550	GI	9	0	9	0	0	0.22	1.5	GD	9	0	9	0	0	0.11	1	GD	2.2.11	putative 16S rRNA processing protein	No Dupes Here
RL4551	GI	7	0	7	0	0	0.43	3.33	GD	7	0	6	1	0	0.29	12	GD	2.2.11	putative tRNA (guanine-N(1)-)-methyltransferase	No Dupes Here
RL4739	GI	32	0	32	0	0	0.41	2.46	GD	32	0	32	0	0	0.25	3.63	GD	2.2.11	putative tRNA modification GTPase	No Dupes Here
RL4740	GI	21	0	21	0	0	0.05	4	GD	21	0	21	0	0	0.1	1	GD	2.2.11	putative transcription termination factor Rho	No Dupes Here
RLr01	GI	68	68	0	0	0	0	0	ES	68	68	0	0	0	0	0	ES	2.2.12	tRNA	RLr01, RLr02, RLr03
RLr02	GI	67	67	0	0	0	0	0	ES	67	67	0	0	0	0	0	ES	2.2.12	tRNA	RLr01, RLr02, RLr03
RLr03	GI	67	67	0	0	0	0	0	ES	67	67	0	0	0	0	0	ES	2.2.12	tRNA	RLr01, RLr02, RLr03
RLr04	GI	145	145	0	0	0	0	0	ES	145	145	0	0	0	0	0	ES	2.2.12	tRNA	RL04, RL05, RL06
RLr05	GI	145	145	0	0	0	0	0	ES	145	145	0	0	0	0	0	ES	2.2.12	tRNA	RL04, RL05, RL06
RLr06	GI	145	145	0	0	0	0	0	ES	145	145	0	0	0	0	0	ES	2.2.12	tRNA	RL04, RL05, RL06
RLr07	GI	4	4	0	0	0	0	0	ES	4	4	0	0	0	0	0	ES	2.2.12	tRNA	Rlr07, RLr08, RLr09
RLr08	GI	4	4	0	0	0	0	0	ES	4	4	0	0	0	0	0	ES	2.2.12	tRNA	Rlr07, RLr08, RLr09
RLr09	GI	4	4	0	0	0	0	0	ES	4	4	0	0	0	0	0	ES	2.2.12	tRNA	Rlr07, RLr08, RLr09
RLt10	GI	1	1	0	0	0	0	0	ES	1	1	0	0	0	0	0	ES	2.2.12	tRNA	RLt10, RLt12, RLt13
RLt11	GI	3	0	0	3	0	0.33	1	NE	3	0	3	0	0	1	2.33	GD	2.2.12	tRNA	No Dupes Here
RLt12	GI	1	1	0	0	0	0	0	ES	1	1	0	0	0	0	0	ES	2.2.12	tRNA	RLt10, RLt12, RLt13
RLt13	GI	1	1	0	0	0	0	0	ES	1	1	0	0	0	0	0	ES	2.2.12	tRNA	RLt10, RLt12, RLt13
RLt15	GI	3	3	0	0	0	0	0	ES	3	3	0	0	0	0	0	ES	2.2.12	tRNA	No Dupes Here
RLt16	GI	2	0	0	2	0	0	0	NE	2	0	0	2	0	0	0	NE	2.2.12	tRNA	No Dupes Here
RLt17	GI	3	0	0	3	0	0	0	NE	3	0	0	3	0	0	0	NE	2.2.12	tRNA	No Dupes Here
RLt18	GI	3	0	0	3	0	0	0	NE	3	0	0	3	0	0	0	NE	2.2.12	tRNA	No Dupes Here
RLt19	GI	2	0	0	2	0	0	0	NE	2	0	0	2	0	0	0	NE	2.2.12	tRNA	No Dupes Here
RLt21	GI	1	0	1	0	0	0	0	GD	1	0	0	1	0	0	0	NE	2.2.12	tRNA	No Dupes Here
RLt22	GI	2	0	0	2	0	0	0	NE	2	0	0	2	0	0	0	NE	2.2.12	tRNA	No Dupes Here
RLt23	GI	3	0	3	0	0	0	0	GD	3	0	3	0	0	0.33	1	GD	2.2.12	tRNA	No Dupes Here
RLt24	GI	4	0	0	4	0	0.25	2	NE	4	0	4	0	0	0.25	2	GD	2.2.12	tRNA	RLt24, RLt26
RLt28	GI	5	5	0	0	0	0	0	ES	5	5	0	0	0	0	0	ES	2.2.12	tRNA	No Dupes Here
RLt29	GI	2	0	0	2	0	0	0	NE	2	0	0	2	0	0	0	NE	2.2.12	tRNA	No Dupes Here
RLt30	GI	3	0	0	3	0	0	0	NE	3	0	0	3	0	0	0	NE	2.2.12	tRNA	No Dupes Here
RLt31	GI	3	3	0	0	0	0	0	ES	3	3	0	0	0	0	0	ES	2.2.12	tRNA	RLt31, RLt32, RLt33
RLt32	GI	3	3	0	0	0	0	0	ES	3	3	0	0	0	0	0	ES	2.2.12	tRNA	RLt31, RLt32, RLt33
RLt33	GI	3	3	0	0	0	0	0	ES	3	3	0	0	0	0	0	ES	2.2.12	tRNA	RLt31, RLt32, RLt33
RLt36	GI	1	0	0	1	0	0	0	NE	1	0	0	1	0	0	0	NE	2.2.12	tRNA	No Dupes Here
RLt37	GI	1	0	0	1	0	0	0	NE	1	0	0	1	0	0	0	NE	2.2.12	tRNA	No Dupes Here
RLt38	GI	2	0	0	2	0	0	0	NE	2	0	0	2	0	0	0	NE	2.2.12	tRNA	No Dupes Here
RLt39	GI	4	4	0	0	0	0	0	ES	4	0	0	4	0	0	0	NE	2.2.12	tRNA	No Dupes Here
RLt41	GI	2	2	0	0	0	0	0	ES	2	2	0	0	0	0	0	ES	2.2.12	tRNA	RLt41, RLt43, RLt45
RLt42	GI	3	3	0	0	0	0	0	ES	3	0	0	3	0	0	0	NE	2.2.12	tRNA	No Dupes Here
RLt43	GI	2	2	0	0	0	0	0	ES	2	2	0	0	0	0	0	ES	2.2.12	tRNA	RLt41, RLt43, RLt45
RLt44	GI	2	2	0	0	0	0	0	ES	2	2	0	0	0	0	0	ES	2.2.12	tRNA	No Dupes Here
RLt45	GI	2	2	0	0	0	0	0	ES	2	2	0	0	0	0	0	ES	2.2.12	tRNA	RLt41, RLt43, RLt45
RLt46	GI	2	0	2	0	0	0	0	GD	2	0	2	0	0	0	0	GD	2.2.12	tRNA	No Dupes Here
RLt48	GI	2	0	0	2	0	0	0	NE	2	0	0	2	0	0	0	NE	2.2.12	tRNA	No Dupes Here
RLt49	GI	2	0	0	2	0	0	0	NE	2	0	0	2	0	0	0	NE	2.2.12	tRNA	No Dupes Here
RLt50	GI	4	0	0	4	0	0	0	NE	4	0	4	0	0	0	0	GD	2.2.12	tRNA	No Dupes Here
RLt51	GI	3	3	0	0	0	0	0	ES	3	3	0	0	0	0	0	ES	2.2.12	tRNA	No Dupes Here
RLt52	GI	3	0	0	3	0	0	0	NE	3	0	0	3	0	0	0	NE	2.2.12	tRNA	No Dupes Here
RLt53	GI	2	0	0	2	0	0	0	NE	2	0	0	2	0	0	0	NE	2.2.12	tRNA	RLt54, RLt53
RLt54	GI	2	2	0	0	0	0	0	ES	2	2	0	0	0	0	0	ES	2.2.12	tRNA	RLt54, RLt53
RLt55	GI	3	0	3	0	0	0	0	GD	3	0	3	0	0	0	0	GD	2.2.12	tRNA	No Dupes Here
RLt57	GI	3	0	0	3	0	0	0	NE	3	0	0	3	0	0	0	NE	2.2.12	tRNA	No Dupes Here
RLt58	GI	5	0	5	0	0	0	0	GD	5	0	5	0	0	0	0	GD	2.2.12	tRNA	No Dupes Here
RLt59	GI	3	3	0	0	0	0	0	ES	3	3	0	0	0	0	0	ES	2.2.12	tRNA	No Dupes Here
RLt60	GI	1	0	1	0	0	0	0	GD	1	0	1	0	0	0	0	GD	2.2.12	tRNA	No Dupes Here
RLt61	GI	3	0	0	3	0	0	0	NE	3	0	0	3	0	0	0	NE	2.2.12	tRNA	No Dupes Here
RL1640	GI	1	1	0	0	0	0	0	ES	1	0	0	1	0	0	0	NE	2.2.2	putative integration host factor alpha-subunit	No Dupes Here
RL2399	GI	11	11	0	0	0	0.09	1	ES	11	11	0	0	0	0	0	ES	2.2.2	putative single-strand binding protein Ssb	No Dupes Here
RL0005	GI	14	12	0	2	0	0.14	11	ES	14	12	0	2	0	0.21	12	ES	2.2.3	putative DNA polymerase subunit	No Dupes Here
RL0012	GI	39	38	0	1	0	0.05	5	ES	39	38	0	1	0	0.1	2	ES	2.2.3	putative DNA gyrase subunit B	No Dupes Here
RL0134	GI	22	21	0	1	0	0.05	7	ES	22	21	0	1	0	0.05	12	ES	2.2.3	putative DNA polymerase III	No Dupes Here
RL0334	GI	14	14	0	0	0	0.14	1	ES	14	14	0	0	0	0.07	1	ES	2.2.3	putative DNA polymerase III, beta chain	No Dupes Here
RL1075	GI	17	17	0	0	0	0	0	ES	17	17	0	0	0	0	0	ES	2.2.3	putative modification methylase	No Dupes Here
RL1551	GI	24	23	0	1	0	0.08	13	ES	24	23	0	1	0	0.04	24	ES	2.2.3	putative DNA helicase	No Dupes Here
RL1609	GI	24	24	0	0	0	0	0	ES	24	24	0	0	0	0.13	1	ES	2.2.3	putative topoisomerase IV subunit	No Dupes Here
RL1723	GI	51	51	0	0	0	0.02	1	ES	51	51	0	0	0	0.08	1	ES	2.2.3	putative DNA polymerase III alpha subunit	No Dupes Here
RL1735	GI	35	26	0	9	0	0.26	14.11	ES	35	0	31	4	0	0.31	4.27	GD	2.2.3	putative DNA topoisomerase I	No Dupes Here
RL2099	GI	17	16	0	1	0	0.06	1	ES	17	0	17	0	0	0.29	3.8	GD	2.2.3	putative single-stranded-DNA-specific exonuclease	No Dupes Here
RL2401	GI	34	34	0	0	0	0	0	ES	34	34	0	0	0	0.06	1	ES	2.2.3	putative DNA gyrase subunit A	No Dupes Here
RL2475	GI	12	10	0	2	0	0.17	3	ES	12	10	0	2	0	0.25	1.33	ES	2.2.3	putative dna polymerase III, delta subunit	No Dupes Here
RL2515	GI	26	24	0	2	0	0.15	8.25	ES	26	24	0	2	0	0.12	9.33	ES	2.2.3	putative DNA gyrase subunit B	No Dupes Here
RL3293	GI	37	37	0	0	0	0.03	1	ES	37	37	0	0	0	0.08	1	ES	2.2.3	putative DNA ligase	No Dupes Here
RL3408	GI	23	23	0	0	0	0	0	ES	23	23	0	0	0	0	0	ES	2.2.3	putative DNA primase	No Dupes Here
RL3496	GI	13	11	0	2	0	0.15	13	ES	13	0	12	0	1	0.23	10.67	GD	2.2.3	putative poly(A) polymerase	No Dupes Here
RL4412	GI	23	22	0	0	1	0.04	21	ES	23	0	22	1	0	0.26	4	GD	2.2.3	putative primosomal protein N' (replication factor y)	No Dupes Here
RL0902	GI	18	18	0	0	0	0	0	ES	18	18	0	0	0	0.06	1	ES	2.2.5	putative 3-deoxy-d-manno-octulosonic-acid transferase	No Dupes Here
RL2238	GI	9	9	0	0	0	0.11	1	ES	9	9	0	0	0	0	0	ES	2.2.5	putative 2-dehydro-3-deoxyphosphooctonate aldolase	No Dupes Here
RL4079	GI	9	9	0	0	0	0	0	ES	9	0	9	0	0	0.11	2	GD	2.2.5	putative arabinose 5-phosphate isomerase	No Dupes Here
RL3463	GI	14	0	14	0	0	0.07	1	GD	14	0	14	0	0	0.14	1.5	GD	2.2.6	putative prolipoprotein diacylglyceryl transferase	No Dupes Here
RL2226	GI	11	10	0	1	0	0.18	1.5	ES	11	10	0	1	0	0.09	6	ES	2.2.7	putative phosphatidate cytidylyltransferase	No Dupes Here
RL3428	GI	17	16	0	1	0	0.06	24	ES	17	16	1	0	0	0.12	1.5	ES	2.2.9	putative thioredoxin reductase	No Dupes Here
RL0041	GI	6	6	0	0	0	0	0	ES	6	0	6	0	0	0.5	2	GD	3.1.10	putative histidine biosynthesis bifunctional protein	No Dupes Here
RL0042	GI	8	8	0	0	0	0	0	ES	8	0	8	0	0	0.75	1.83	GD	3.1.10	putative imadazole glycerol phosphate synthase sununit	No Dupes Here
RL0043	GI	10	10	0	0	0	0	0	ES	10	0	10	0	0	0.2	1.5	GD	3.1.10	putative imidazole-4-carboxamide isomerase	No Dupes Here
RL0046	GI	13	12	0	1	0	0.08	2	ES	13	0	13	0	0	0.38	2	GD	3.1.10	putative imadazole glycerol phosphate synthase subunit	No Dupes Here
RL0048	GI	8	8	0	0	0	0	0	ES	8	0	8	0	0	0.13	1	GD	3.1.10	putative histidine biosynthesis bifunctional protein hisB	No Dupes Here
RL0613	GI	13	13	0	0	0	0	0	ES	13	0	13	0	0	0.15	1.5	GD	3.1.10	putative histidinol dehydrogenase	No Dupes Here
RL0878	GI	13	13	0	0	0	0	0	ES	13	0	13	0	0	0.31	1.75	GD	3.1.10	putative ATP phosphoribosyltransferase regulatory subunit	No Dupes Here
RL0879	GI	5	5	0	0	0	0	0	ES	5	0	5	0	0	0.2	3	GD	3.1.10	putative ATP phosphoribosyltransferase	No Dupes Here
RL2532	GI	7	4	0	3	0	0.43	3.67	ES	7	0	6	1	0	0.71	3	GD	3.1.10	putative histidine biosynthesis bifunctional protein	No Dupes Here
RL0436	GI	12	12	0	0	0	0	0	ES	12	0	12	0	0	0.33	2	GD	3.1.13	putative succinyl-diaminopimelate desuccinylase	No Dupes Here
RL0437	GI	9	9	0	0	0	0	0	ES	9	0	9	0	0	0.44	1.5	GD	3.1.13	putative 2,3,4,5-tetrahydropyridine-2,6-dicarboxylate N-succinyltransferase	No Dupes Here
RL4284	GI	24	23	0	0	1	0.08	5.5	ES	24	0	21	0	3	0.29	6.29	GD	3.1.13	putative aspartokinase	No Dupes Here
RL4325	GI	25	25	0	0	0	0	0	ES	25	0	25	0	0	0.36	1.56	GD	3.1.13	putative diaminopimelate decarboxylase	No Dupes Here
RL4545	GI	8	0	8	0	0	0	0	GD	8	0	8	0	0	0.13	1	GD	3.1.13	putative diaminopimelate epimerase	No Dupes Here
RL4715	GI	14	14	0	0	0	0.07	1	ES	14	0	14	0	0	0.36	1.4	GD	3.1.13	putative aspartate-semialdehyde dehydrogenase	No Dupes Here
RL3331	GI	12	12	0	0	0	0	0	ES	12	0	12	0	0	0.17	1.5	GD	3.1.14	putative 5,10-methylenetetrahydrofolate reductase	No Dupes Here
RL3362	GI	65	62	0	3	0	0.11	12.86	ES	65	0	62	3	0	0.65	6.26	GD	3.1.14	putative methionine synthase	No Dupes Here
RL4682	GI	14	14	0	0	0	0.07	1	ES	14	0	14	0	0	0.36	3.2	GD	3.1.16	putative glutamate 5-kinase	No Dupes Here
RL4683	GI	17	17	0	0	0	0	0	ES	17	0	17	0	0	0.29	3.2	GD	3.1.16	putative gamma-glutamyl phosphate reductase	No Dupes Here
RL3250	GI	12	0	12	0	0	0.08	1	GD	12	0	12	0	0	0.33	3.25	GD	3.1.17	putative phosphoserine phosphatase	No Dupes Here
RL3961	GI	11	11	0	0	0	0	0	ES	11	0	11	0	0	0.36	1.25	GD	3.1.17	putative phosphoserine aminotransferase	No Dupes Here
RL1031	GI	15	13	0	2	0	0.2	2.67	ES	15	0	15	0	0	0.4	1.5	GD	3.1.18	putative homoserine kinase	No Dupes Here
RL1062	GI	21	20	0	1	0	0.05	12	ES	21	20	0	1	0	0.1	10	ES	3.1.18	putative threonine synthase	No Dupes Here
RL2097	GI	19	19	0	0	0	0.11	1	ES	19	0	17	2	0	0.53	8.5	GD	3.1.18	putative homoserine dehydrogenase	No Dupes Here
RL1007	GI	20	19	0	1	0	0.1	24.5	ES	20	0	19	1	0	0.5	5	GD	3.1.19	putative chorismate synthase	No Dupes Here
RL2090	GI	10	10	0	0	0	0	0	ES	10	10	0	0	0	0	0	ES	3.1.19	putative 3-dehydroquinate dehydratase	No Dupes Here
RL4353	GI	6	6	0	0	0	0	0	ES	6	0	6	0	0	0.17	4	GD	3.1.19	putative shikimate kinase I	No Dupes Here
RL1668	GI	11	10	0	1	0	0.09	16	ES	11	10	0	1	0	0.27	2.33	ES	3.1.2	putative arginine biosynthesis protein	No Dupes Here
RL3411	GI	15	15	0	0	0	0	0	ES	15	0	15	0	0	0.47	3.29	GD	3.1.2	putative carbamoyl-phosphate synthase small chain	No Dupes Here
RL3419	GI	52	51	0	1	0	0.04	11	ES	52	0	50	2	0	0.77	3.98	GD	3.1.2	putative carbamoyl-phosphate synthase large chain	No Dupes Here
RL4352	GI	13	13	0	0	0	0.08	1	ES	13	0	10	3	0	0.69	3.78	GD	3.1.20	putative 3-dehydroquinate synthase	No Dupes Here
RL4548	GI	5	5	0	0	0	0	0	ES	5	0	5	0	0	0.2	1	GD	3.1.20	putative chorismate mutase	No Dupes Here
RL2403	GI	6	0	5	1	0	0.17	29	GD	6	0	5	1	0	0.5	12.67	GD	3.2.0	putative phosphopantetheine adenylyltransferase	No Dupes Here
RL4372	GI	12	12	0	0	0	0	0	ES	12	0	12	0	0	0.17	1.5	GD	3.2.0	putative 1-deoxy-d-xylulose 5-phosphate reductoisomerase	No Dupes Here
RL0357	GI	12	11	0	1	0	0.08	14	ES	12	0	11	1	0	0.33	6	GD	3.2.1	putative CoA biosynthesis bifunctional protein	No Dupes Here
RL1509	GI	10	0	10	0	0	0	0	GD	10	0	10	0	0	0.2	1.5	GD	3.2.1	putative holo-[acyl-carrier-protein] synthase	No Dupes Here
RL1558	GI	9	9	0	0	0	0	0	ES	9	0	9	0	0	0	0	GD	3.2.1	putative 3-oxoacyl-[acyl-carrier-protein] reductase	No Dupes Here
RL1559	GI	5	5	0	0	0	0	0	ES	5	0	5	0	0	0	0	GD	3.2.1	putative acyl carrier protein (fatty acid synthase acyl carrier protein)	No Dupes Here
RL2230	GI	5	5	0	0	0	0	0	ES	5	5	0	0	0	0.2	1	ES	3.2.1	putative (3R)-hydroxymyristoyl-[acyl carrier protein] dehydratase	No Dupes Here
RL2231	GI	7	7	0	0	0	0.14	1	ES	7	7	0	0	0	0	0	ES	3.2.1	putative lipid A biosynthesis acyl-[acyl-carrier-protein]--UDP-N-acetylglucosamine O-acyltransferase	No Dupes Here
RL2249	GI	11	10	0	1	0	0.09	3	ES	11	0	10	1	0	0.45	2.8	GD	3.2.1	putative lipoyl synthase	No Dupes Here
RL0040	GI	17	16	0	1	0	0.06	23	ES	17	0	16	1	0	0.53	4.89	GD	3.2.10	putative pantothenate kinase	No Dupes Here
RL4684	GI	5	4	0	1	0	0.2	17	ES	5	0	4	1	0	0.6	4.33	GD	3.2.11	putative nicotinate-nucleotide adenylyltransferase	No Dupes Here
RL0886	GI	16	15	0	1	0	0.06	18	ES	16	0	15	1	0	0.13	9.5	GD	3.2.13	putative riboflavin biosynthesis protein	No Dupes Here
RL1632	GI	7	5	0	2	0	0.29	1	ES	7	7	0	0	0	0	0	ES	3.2.13	putative 6,7-dimethyl-8-ribityllumazine synthase	No Dupes Here
RL0973	GI	28	27	0	1	0	0.07	2	ES	28	27	0	1	0	0.14	2	ES	3.2.14	putative 1-deoxy-d-xylulose-5-phosphate synthase	No Dupes Here
RL2830	GI	58	58	0	0	0	0.03	1	ES	58	0	50	8	0	0.71	3.93	GD	3.2.3	putative cobalamin synthesis protein	No Dupes Here
RL2831	GI	8	8	0	0	0	0	0	ES	8	0	8	0	0	0.88	2	GD	3.2.3	putative cobalamin synthesis protein	No Dupes Here
RL2832	GI	5	5	0	0	0	0.2	1	ES	5	0	3	2	0	0.8	2.75	GD	3.2.3	putative bifunctional adenosylcobalamin biosynthesis protein	No Dupes Here
RL0024	GI	17	17	0	0	0	0	0	ES	17	0	17	0	0	0.35	1	GD	3.2.5	putative FolC bifunctional protein [Includes: Folylpolyglutamate synthase (EC 6.3.2.17) (Folylpoly-gamma-glutamate synthetase) (FPGS); Dihydrofolate synthase].	No Dupes Here
RL2531	GI	11	11	0	0	0	0	0	ES	11	0	11	0	0	0.09	1	GD	3.2.5	putative GTP cyclohydrolase I	No Dupes Here
RL2648	GI	6	6	0	0	0	0	0	ES	6	0	6	0	0	0.17	1	GD	3.2.5	putative 2-amino-4-hydroxy-6-hydroxymethyldihydropteridine pyrophosphokinase	No Dupes Here
RL2649	GI	6	6	0	0	0	0	0	ES	6	0	6	0	0	0	0	GD	3.2.5	putative dihydroneopterin aldolase	No Dupes Here
RL2650	GI	14	14	0	0	0	0.21	1	ES	14	0	14	0	0	0.29	2.5	GD	3.2.5	putative dihydroxypteroate synthase	No Dupes Here
RL1616	GI	16	0	16	0	0	0.06	2	GD	16	0	16	0	0	0.5	2.38	GD	3.2.6	putative delta-aminolevulinic acid dehydratase	No Dupes Here
RL3494	GI	15	15	0	0	0	0.07	1	ES	15	0	15	0	0	0.53	1.63	GD	3.2.6	putative coproporphyrinogen III oxidase, aerobic	No Dupes Here
RL4076	GI	23	17	6	0	0	0.22	1	ES	23	0	23	0	0	0.61	1.79	GD	3.2.6	putative ferrochelatase	No Dupes Here
RL4379	GI	25	25	0	0	0	0	0	ES	25	25	0	0	0	0	0	ES	3.2.6	putative 5-aminolevulinate synthase	pRL90008, RL4379
RL4495	GI	9	9	0	0	0	0	0	ES	9	0	9	0	0	0	0	GD	3.2.6	putative porphobilinogen deaminase	No Dupes Here
RL4496	GI	7	7	0	0	0	0	0	ES	7	0	7	0	0	0.14	1	GD	3.2.6	putative uroporphyrinogen-III synthase protein	No Dupes Here
RL0937	GI	17	17	0	0	0	0	0	ES	17	0	17	0	0	0.29	1	GD	3.2.8	putative octaprenyl-diphosphate synthase	No Dupes Here
RL2292	GI	15	0	15	0	0	0.07	3	GD	15	0	15	0	0	0.2	1.33	GD	3.2.8	putative 2-octaprenyl-3-methyl-6-methoxy-1,4-benzoquinol hydroxylase	No Dupes Here
RL4286	GI	13	12	0	1	0	0.15	10.5	ES	13	0	12	1	0	0.38	9.6	GD	3.2.8	putative 3-demethylubiquinone-9 3-methyltransferase	No Dupes Here
RL0394	GI	15	0	15	0	0	0.4	1.83	GD	15	0	15	0	0	0.6	1.11	GD	3.3.13	putative phosphate starvation-induced protein	No Dupes Here
RL4504	GI	12	12	0	0	0	0.08	1	ES	12	0	12	0	0	0.25	1	GD	3.3.13	putative inorganic pyrophosphatase	No Dupes Here
RL0025	GI	5	0	0	5	0	0	0	NE	5	0	5	0	0	0.4	1	GD	3.3.15	putative thioredoxin	No Dupes Here
RL0935	GI	6	6	0	0	0	0.17	1	ES	6	0	5	1	0	0.5	13.67	GD	3.3.15	putative kinase	No Dupes Here
RL1525	GI	7	0	7	0	0	0.57	3.25	GD	7	0	7	0	0	0.29	2	GD	3.3.15	putative aminomethyltransferase	No Dupes Here
RL1563	GI	7	6	0	1	0	0.14	13	ES	7	6	0	1	0	0.29	2	ES	3.3.15	putative guanylate kinase	No Dupes Here
RL1755	GI	14	14	0	0	0	0	0	ES	14	0	14	0	0	0.21	2	GD	3.3.15	putative inorganic polyphosphate/ATP-NAD kinase	No Dupes Here
RL2084	GI	9	0	6	3	0	0.78	4.14	GD	9	0	6	3	0	0.78	6.86	GD	3.3.15	putative acetyltransferase	No Dupes Here
RL2096	GI	18	18	0	0	0	0	0	ES	18	0	18	0	0	0.89	2.63	GD	3.3.15	putative transaminase/aminotransferase	No Dupes Here
RL2244	GI	7	7	0	0	0	0	0	ES	7	0	7	0	0	0.43	1.33	GD	3.3.15	putative arylesterase	No Dupes Here
RL2813	GI	8	0	8	0	0	0.25	2	GD	8	8	0	0	0	0	0	ES	3.3.15	putative alcohol dehydrogenase	No Dupes Here
RL3315	GI	5	5	0	0	0	0	0	ES	5	5	0	0	0	0.2	1	ES	3.3.15	putative S-adenosyl-methyltransferase	No Dupes Here
RL2254	GI	16	16	0	0	0	0	0	ES	16	0	16	0	0	0.19	1.33	GD	3.3.17	putative IspD/IspF bi-functional enzyme	No Dupes Here
RL3468	GI	12	11	0	1	0	0.08	5	ES	12	10	0	2	0	0.17	1	ES	3.3.17	putative ribose-phosphate pyrophosphokinase	No Dupes Here
RL4472	GI	29	29	0	0	0	0	0	ES	29	29	0	0	0	0	0	ES	3.3.17	putative adenine deaminase	pRL90169, RL4472
RL0315	GI	20	20	0	0	0	0.05	1	ES	20	0	20	0	0	0.75	2.6	GD	3.3.18	putative GMP synthase [glutamine hydrolysing]	No Dupes Here
RL2476	GI	6	6	0	0	0	0	0	ES	6	6	0	0	0	0	0	ES	3.3.18	putative thymidylate kinase (dtmp kinase)	No Dupes Here
RL3256	GI	13	13	0	0	0	0	0	ES	13	0	13	0	0	0.08	1	GD	3.3.18	putative thymidylate synthase	No Dupes Here
RL3497	GI	11	11	0	0	0	0.27	1	ES	11	0	11	0	0	0.45	2	GD	3.3.18	putative MutT/Nudix family protein (phosphohydrolases)	No Dupes Here
RL4630	GI	17	17	0	0	0	0	0	ES	17	17	0	0	0	0.18	1	ES	3.3.21	putative 4-hydroxy-3-methylbut-2-en-1-yl diphosphate synthase	No Dupes Here
RL1380	GI	7	7	0	0	0	0.14	1	ES	7	0	7	0	0	0.29	1	GD	3.3.22	putative Fe-S metabolism associated cysteine desulfurase (SufE) subunit	No Dupes Here
RL1502	GI	14	14	0	0	0	0	0	ES	14	0	14	0	0	0.29	1.5	GD	3.3.22	putative rhizopine biosynthesis/dihydropicolinate synthase	No Dupes Here
RL2382	GI	28	27	0	1	0	0.04	14	ES	28	0	18	10	0	0.82	3.57	GD	3.3.22	putative glucosamine--fructose-6-phosphate aminotransferase [isomerizing]	No Dupes Here
RL2579	GI	17	17	0	0	0	0.06	1	ES	17	17	0	0	0	0.06	1	ES	3.3.22	putative iron-sulfur cluster assembly protein	No Dupes Here
RL2582	GI	30	30	0	0	0	0	0	ES	30	30	0	0	0	0.1	1.33	ES	3.3.22	putative iron-sulfur cluster formation subunit protein	No Dupes Here
RL2583	GI	8	8	0	0	0	0	0	ES	8	8	0	0	0	0.13	1	ES	3.3.22	putative cysteine desulfurase, nifS or sufS2?	No Dupes Here
RL3876	GI	25	25	0	0	0	0.08	1	ES	25	25	0	0	0	0.08	1	ES	3.3.22	putative exported nodulation protein, TolC homologue	No Dupes Here
RL4718	GI	8	7	0	1	0	0.13	6	ES	8	7	0	1	0	0.13	5	ES	3.3.22	putative carbonic anhydrase	No Dupes Here
RL4429	GI	20	0	18	2	0	0.7	10.43	GD	20	0	18	2	0	0.5	9.3	GD	3.3.4	putative dihydrolipoamide dehydrogenase	No Dupes Here
RL4118	GI	24	0	14	10	0	0.71	3.65	GD	24	0	24	0	0	0.21	1.2	GD	3.3.7	putative phosphoglucomutase	No Dupes Here
RL2698	GI	6	6	0	0	0	0	0	ES	6	4	0	2	0	0.33	7	ES	3.3.9	putative ribose-5-phosphate isomerase A	No Dupes Here
RL0389	GI	21	21	0	0	0	0	0	ES	21	21	0	0	0	0.14	1	ES	3.4.2	putative S-adenosylmethionine synthetase	No Dupes Here
RL3443	GI	23	22	0	1	0	0.13	5.33	ES	23	0	22	1	0	0.48	4.45	GD	3.4.2	putative aspartate aminotransferase A	No Dupes Here
RL4156	GI	19	0	17	2	0	0.37	7	GD	19	0	18	1	0	0.32	7.83	GD	3.4.2	putative lysine/ornithine decarboxylase	No Dupes Here
RL1700	GI	9	9	0	0	0	0.11	1	ES	9	9	0	0	0	0	0	ES	3.5.1	putative transmembrane NADH-quinone oxidoreductase subunit A	No Dupes Here
RL1701	GI	12	12	0	0	0	0.08	1	ES	12	4	8	0	0	0.25	1.33	ES	3.5.1	putative NADH-quinone oxidoreductase subunit B	No Dupes Here
RL1702	GI	12	10	2	0	0	0.17	2.5	ES	12	0	12	0	0	0.17	1.5	GD	3.5.1	putative NADH-quinone oxidoreductase subunit C	No Dupes Here
RL1703	GI	23	23	0	0	0	0.09	1	ES	23	0	23	0	0	0.13	1.67	GD	3.5.1	putative NADH-quinone oxidoreductase subunit D	No Dupes Here
RL1704	GI	14	14	0	0	0	0.21	1	ES	14	0	14	0	0	0.07	2	GD	3.5.1	putative NADH-quinone oxidoreductase subunit E	No Dupes Here
RL1705	GI	24	24	0	0	0	0.08	1.5	ES	24	0	24	0	0	0.33	4	GD	3.5.1	putative NADH-quinone oxidoreductase subunit F	No Dupes Here
RL1707	GI	25	25	0	0	0	0.2	1.4	ES	25	21	4	0	0	0.16	1.75	ES	3.5.1	putative NADH-quinone oxidoreductase subunit G	No Dupes Here
RL1708	GI	16	16	0	0	0	0.06	1	ES	16	16	0	0	0	0.06	1	ES	3.5.1	putative NADH-quinone oxidoreductase subunit H	No Dupes Here
RL1709	GI	9	9	0	0	0	0	0	ES	9	9	0	0	0	0.11	2	ES	3.5.1	putative NADH-quinone oxidoreductase subunit I	No Dupes Here
RL1710	GI	11	11	0	0	0	0.18	1.5	ES	11	11	0	0	0	0	0	ES	3.5.1	putative NADH-quinone oxidoreductase subunit J	No Dupes Here
RL1711	GI	3	3	0	0	0	0	0	ES	3	3	0	0	0	0.33	1	ES	3.5.1	putative transmembrane NADH-ubiquinone oxidoreductase subunit K	No Dupes Here
RL1712	GI	36	36	0	0	0	0.14	1	ES	36	36	0	0	0	0.11	1.75	ES	3.5.1	putative NADH-quinone oxidoreductase chain L	No Dupes Here
RL1713	GI	33	33	0	0	0	0.06	1	ES	33	33	0	0	0	0.09	1	ES	3.5.1	putative NADH-quinone oxidoreductase subunit M	No Dupes Here
RL1714	GI	21	21	0	0	0	0.1	1.5	ES	21	20	1	0	0	0.19	1	ES	3.5.1	putative NADH-quinone oxidoreductase chain N	No Dupes Here
RL0370	GI	20	18	0	2	0	0.1	5	ES	20	18	0	2	0	0.2	11	ES	3.5.3	putative ubiquinone biosynthesis protein	No Dupes Here
RL0371	GI	14	14	0	0	0	0.07	1	ES	14	14	0	0	0	0	0	ES	3.5.3	putative ubiquinone/menaquinone biosynthesis methyltransferase	No Dupes Here
RL1457	GI	23	23	0	0	0	0.04	1	ES	23	0	21	2	0	0.39	3.89	GD	3.5.3	putative electron transfer flavoprotein-ubiquinone oxidoreductase	No Dupes Here
RL2085	GI	10	0	10	0	0	0.2	1.5	GD	10	0	10	0	0	0.5	3	GD	3.5.3	putative NADH-ubiquinone oxidoreductase subunit	No Dupes Here
RL2369	GI	12	11	0	1	0	0.08	1	ES	12	12	0	0	0	0.17	1	ES	3.5.3	putative NADPH:ferredoxin reductase	No Dupes Here
RL2578	GI	24	24	0	0	0	0	0	ES	24	24	0	0	0	0.13	1	ES	3.5.3	putative aminotransferase involved in iron-sulfur cluster biogenesis	No Dupes Here
RL4616	GI	9	0	9	0	0	0	0	GD	9	0	9	0	0	0.44	1	GD	3.5.3	putative ferredoxin II (FdII)	No Dupes Here
RL2241	GI	22	22	0	0	0	0	0	ES	22	0	22	0	0	0.18	1	GD	3.5.5	putative pyruvate dehydrogenase subunit A	No Dupes Here
RL2242	GI	18	18	0	0	0	0	0	ES	18	0	18	0	0	0.22	1.25	GD	3.5.5	putative pyruvate dehydrogenase subunit B	No Dupes Here
RL2243	GI	7	7	0	0	0	0	0	ES	7	0	7	0	0	0	0	GD	3.5.5	putative dihydrolipoamide acetyltransferase component of pyruvate dehydrogenase complex (PDC)	No Dupes Here
RL2246	GI	15	15	0	0	0	0	0	ES	15	0	15	0	0	0.33	1.8	GD	3.5.5	putative dihydrolipoyl dehydrogenase, part of PDC	No Dupes Here
RL4060	GI	13	11	0	2	0	0.23	8.67	ES	13	0	11	2	0	0.92	4.83	GD	3.5.5	putative pyruvate kinase	No Dupes Here
RL0752	GI	5	5	0	0	0	0	0	ES	5	5	0	0	0	0	0	ES	3.5.6	putative 6-phosphogluconolactonase	No Dupes Here
RL0753	GI	22	22	0	0	0	0.05	1	ES	22	22	0	0	0	0.09	1	ES	3.5.6	putative glucose-6-phosphate 1-dehydrogenase	No Dupes Here
RL2631	GI	17	16	0	1	0	0.12	10.5	ES	17	16	0	1	0	0.12	8	ES	3.5.8	putative isocitrate dehydrogenase [NADP]	No Dupes Here
RL4433	GI	10	9	0	1	0	0.2	9	ES	10	0	9	1	0	0.3	4.33	GD	3.5.8	putative dihydrolipoyllysine-residue succinyltransferase component of 2-oxoglutarate dehydrogenase	No Dupes Here
RL4435	GI	43	41	2	0	0	0.05	1.5	ES	43	0	43	0	0	0.23	1.5	GD	3.5.8	putative 2-oxoglutarate dehydrogenase E1 component	No Dupes Here
RL4436	GI	13	0	13	0	0	0.15	1	GD	13	0	13	0	0	0.23	1.33	GD	3.5.8	putative succinyl-CoA synthetase alpha chain	No Dupes Here
RL4438	GI	11	0	11	0	0	0.09	1	GD	11	0	11	0	0	0.36	1	GD	3.5.8	putative succinyl-CoA synthetase beta chain	No Dupes Here
RL4439	GI	12	0	12	0	0	0.25	1.33	GD	12	0	12	0	0	0.17	1	GD	3.5.8	putative malate dehydrogenase	No Dupes Here
RL4443	GI	15	0	15	0	0	0.13	3	GD	15	0	15	0	0	0.73	2.82	GD	3.5.8	putative succinate dehydrogenase iron-sulfur protein	No Dupes Here
RL4444	GI	34	0	34	0	0	0.53	1.5	GD	34	0	34	0	0	0.76	3.77	GD	3.5.8	putative succinate dehydrogenase flavoprotein subunit	No Dupes Here
RL4445	GI	6	0	6	0	0	0.67	1.25	GD	6	0	6	0	0	0.67	4	GD	3.5.8	putative succinate dehydrogenase hydrophobic membrane anchor protein	No Dupes Here
RL4446	GI	13	0	13	0	0	0.46	1.83	GD	13	0	13	0	0	0.77	4.6	GD	3.5.8	putative succinate dehydrogenase cytochrome b556 subunit	No Dupes Here
RL4536	GI	43	43	0	0	0	0.05	1	ES	43	43	0	0	0	0.05	1	ES	3.5.8	putative aconitate hydratase	No Dupes Here
RL0924	GI	4	4	0	0	0	0	0	ES	4	4	0	0	0	0	0	ES	3.5.9	putative ATP synthase protein I	No Dupes Here
RL0925	GI	12	12	0	0	0	0	0	ES	12	12	0	0	0	0.08	1	ES	3.5.9	putative ATP synthase A chain	No Dupes Here
RL0926	GI	7	7	0	0	0	0	0	ES	7	7	0	0	0	0	0	ES	3.5.9	putative ATP synthase subunit C	No Dupes Here
RL0927	GI	7	7	0	0	0	0	0	ES	7	7	0	0	0	0	0	ES	3.5.9	putative ATP synthase B' chain (subunit II)	No Dupes Here
RL0928	GI	4	4	0	0	0	0	0	ES	4	4	0	0	0	0	0	ES	3.5.9	putative ATP synthase B chain precursor	No Dupes Here
RL1795	GI	14	13	0	1	0	0.07	9	ES	14	13	0	1	0	0.07	5	ES	3.5.9	putative adenylate kinase	No Dupes Here
RL4405	GI	3	3	0	0	0	0	0	ES	3	3	0	0	0	0.33	1	ES	3.5.9	putative ATP synthase epsilon chain	No Dupes Here
RL4407	GI	23	23	0	0	0	0	0	ES	23	23	0	0	0	0.04	1	ES	3.5.9	putative ATP synthase beta chain	No Dupes Here
RL4408	GI	12	12	0	0	0	0.08	3	ES	12	12	0	0	0	0.08	1	ES	3.5.9	putative ATP synthase gamma chain	No Dupes Here
RL4409	GI	22	22	0	0	0	0	0	ES	22	22	0	0	0	0	0	ES	3.5.9	putative ATP synthase alpha chain	No Dupes Here
RL4410	GI	8	8	0	0	0	0	0	ES	8	8	0	0	0	0.13	1	ES	3.5.9	putative ATP synthase delta chain	No Dupes Here
RL0140	GI	11	11	0	0	0	0	0	ES	11	11	0	0	0	0.09	1	ES	3.6.0	putative 3-deoxy-manno-octulosonate cytidylyltransferase (CMP-KDO synthetase) (CMP-2-keto-3-deoxyoctulosonic acid synthetase)	No Dupes Here
RL1557	GI	5	5	0	0	0	0	0	ES	5	0	5	0	0	0.6	1.33	GD	3.6.0	putative malonyl CoA-acyl carrier protein transacylase	No Dupes Here
RL1638	GI	13	13	0	0	0	0.08	1	ES	13	13	0	0	0	0.08	1	ES	3.6.0	putative fatty acid/phospholipid synthesis cluster protein	No Dupes Here
RL1639	GI	15	14	0	1	0	0.07	24	ES	15	14	0	1	0	0.07	24	ES	3.6.0	putative 3-oxoacyl-[acyl-carrier-protein] synthase III	No Dupes Here
RL2088	GI	26	23	0	3	0	0.15	16	ES	26	23	0	3	0	0.12	24.33	ES	3.6.0	putative biotin carboxylase	No Dupes Here
RL2089	GI	8	8	0	0	0	0	0	ES	8	8	0	0	0	0	0	ES	3.6.0	putative biotin carboxyl carrier protein of acetyl-CoA carboxylase	No Dupes Here
RL2229	GI	16	16	0	0	0	0	0	ES	16	16	0	0	0	0	0	ES	3.6.0	putative lipid A biosynthesis UDP-3-O-[3-hydroxymyristoyl] glucosamine N-acyltransferase	No Dupes Here
RL0023	GI	16	16	0	0	0	0.06	1	ES	16	0	16	0	0	0.19	1	GD	3.6.1	putative acetyl-CoA carboxylase carboxyl transferase subunit	No Dupes Here
RL0116	GI	10	10	0	0	0	0	0	ES	10	10	0	0	0	0	0	ES	3.6.1	putative 3-hydroxydecanoyl-[acyl-carrier-protein] dehydratase (Beta-hydroxydecanoyl thioester dehydrase)	No Dupes Here
RL0117	GI	20	20	0	0	0	0.05	2	ES	20	20	0	0	0	0.15	2	ES	3.6.1	putative 3-oxoacyl-[acyl-carrier-protein] synthase I	No Dupes Here
RL0118	GI	12	11	0	1	0	0.08	4	ES	12	11	0	1	0	0.08	12	ES	3.6.1	putative enoyl-[acyl-carrier-protein] reductase [NADH] (NADH-dependent enoyl-ACP reductase)	No Dupes Here
RL1011	GI	18	18	0	0	0	0	0	ES	18	18	0	0	0	0	0	ES	3.6.1	putative enoyl-[acyl-carrier-protein] reductase [NADH] (NADH-dependent enoyl-ACP reductase)	No Dupes Here
RL1586	GI	15	15	0	0	0	0.13	1	ES	15	15	0	0	0	0.07	1	ES	3.6.1	putative CDP-diacylglycerol--glycerol-3-phosphate 3-phosphatidyltransferase	No Dupes Here
RL4355	GI	12	12	0	0	0	0	0	ES	12	11	0	1	0	0.08	1	ES	3.6.1	putative acetyl-CoA carboxylase carboxyl transferase subunit alpha	No Dupes Here
RL1620	GI	17	15	2	0	0	0.12	1	ES	17	0	13	4	0	0.71	4.33	GD	3.7.1	putative serine hydroxymethyltransferase	No Dupes Here
RL3255	GI	11	10	0	1	0	0.18	2.5	ES	11	0	10	1	0	0.27	3.33	GD	3.7.1	putative dihydrofolate reductase	No Dupes Here
RL2223	GI	11	11	0	0	0	0	0	ES	11	0	11	0	0	0.09	1	GD	3.7.2	putative uridylate kinase	No Dupes Here
RL2511	GI	34	34	0	0	0	0	0	ES	34	34	0	0	0	0	0	ES	3.7.2	putative CTP synthase	No Dupes Here
RL0047	GI	6	6	0	0	0	0	0	ES	6	0	6	0	0	0.17	1	GD	4.1.1	putative transmembrane protein	No Dupes Here
RL0419	GI	15	15	0	0	0	0.07	1	ES	15	15	0	0	0	0	0	ES	4.1.1	putative transmembrane protein	No Dupes Here
RL0453	GI	35	35	0	0	0	0	0	ES	35	35	0	0	0	0.03	2	ES	4.1.1	putative transmembrane protein	No Dupes Here
RL0681	GI	4	4	0	0	0	0	0	ES	4	0	4	0	0	0.5	1	GD	4.1.1	putative transmembrane protein	No Dupes Here
RL1568	GI	15	15	0	0	0	0	0	ES	15	15	0	0	0	0.07	1	ES	4.1.1	putative transmembrane protein	No Dupes Here
RL2654	GI	67	0	61	6	0	0.4	3.78	GD	67	62	0	5	0	0.1	1.71	ES	4.1.1	putative transmembrane protein	No Dupes Here
RL3554	GI	12	8	0	4	0	0.33	1.75	ES	12	0	12	0	0	0.25	1.67	GD	4.1.1	putative transmembrane protein	No Dupes Here
RL3767	GI	29	21	0	8	0	0.34	3.2	ES	29	0	27	2	0	0.31	2.56	GD	4.1.1	putative transmembrane protein	No Dupes Here
RL4310	GI	11	10	0	1	0	0.09	1	ES	11	0	11	0	0	0.45	1	GD	4.1.1	putative transmembrane protein	No Dupes Here
RL4741	GI	12	3	9	0	0	0.25	1.33	GD	12	0	12	0	0	0.33	1.75	GD	4.1.1	putative transmembrane protein	No Dupes Here
RL0328	GI	18	18	0	0	0	0	0	ES	18	0	18	0	0	0.22	1.25	GD	4.1.2	undecaprenyl-diphosphatase (undecaprenyl pyrophosphate phosphatase) (bacitracin resistance protein)	No Dupes Here
RL0611	GI	17	16	0	0	1	0.06	37	ES	17	16	1	0	0	0.12	9.5	ES	4.1.2	putative UDP-N-acetylglucosamine 1-carboxyvinyltransferase (enoylpyruvate transferase) (udp-n-acetylglucosamine enolpyruvyl transferase) (ept)	No Dupes Here
RL1743	GI	39	39	0	0	0	0.03	1	ES	39	39	0	0	0	0.13	1	ES	4.1.2	putative peptidoglycan transglycosylase penicillin-binding protein 1A	No Dupes Here
RL2225	GI	12	12	0	0	0	0	0	ES	12	12	0	0	0	0.08	1	ES	4.1.2	putative undecaprenyl pyrophosphate synthetase	No Dupes Here
RL2381	GI	19	19	0	0	0	0.05	1	ES	19	16	3	0	0	0.11	1	ES	4.1.2	putative bifunctional GlmU protein	No Dupes Here
RL2541	GI	23	23	0	0	0	0.13	1	ES	23	0	23	0	0	0.57	2.46	GD	4.1.2	putative penicillin-binding protein/D-alanyl-D-alanine carboxypeptidase	No Dupes Here
RL3301	GI	18	7	0	11	0	0.56	10.1	ES	18	10	0	8	0	0.5	13.78	ES	4.1.2	putative D-alanine--D-alanine ligase B	No Dupes Here
RL3305	GI	15	15	0	0	0	0	0	ES	15	14	0	1	0	0.07	5	ES	4.1.2	putative UDP-N-acetylenolpyruvoylglucosamine reductase	No Dupes Here
RL3306	GI	19	19	0	0	0	0.05	1	ES	19	19	0	0	0	0.05	1	ES	4.1.2	putative UDP-N-acetylmuramate--L-alanine ligase	No Dupes Here
RL3307	GI	9	9	0	0	0	0	0	ES	9	9	0	0	0	0	0	ES	4.1.2	putative UDP-N-acetylglucosamine--N-acetylmuramyl-(pentapeptide) pyrophosphoryl-undecaprenol N-acetylglucosamine transferase	No Dupes Here
RL3309	GI	27	27	0	0	0	0	0	ES	27	27	0	0	0	0.07	1	ES	4.1.2	putative UDP-N-acetylmuramoylalanine--D-glutamate ligase	No Dupes Here
RL3310	GI	14	14	0	0	0	0	0	ES	14	14	0	0	0	0	0	ES	4.1.2	putative phospho-N-acetylmuramoyl-pentapeptide-transferase	No Dupes Here
RL3311	GI	16	16	0	0	0	0	0	ES	16	16	0	0	0	0	0	ES	4.1.2	putative UDP-N-acetylmuramoyl-tripeptide--D-alanyl-D-alanine ligase	No Dupes Here
RL3312	GI	21	21	0	0	0	0	0	ES	21	21	0	0	0	0.1	1	ES	4.1.2	putative UDP-N-acetylmuramoylalanyl-D-glutamate--2,6-diaminopimelate ligase	No Dupes Here
RL3964	GI	24	24	0	0	0	0	0	ES	24	24	0	0	0	0.08	1	ES	4.1.2	putative phosphoglucosamine mutase	No Dupes Here
RL1567	GI	64	64	0	0	0	0.02	1	ES	64	64	0	0	0	0.02	1	ES	4.1.3	putative outer membrane protein involved in envelope biosynthesis	No Dupes Here
RL1635	GI	9	9	0	0	0	0.11	1	ES	9	9	0	0	0	0	0	ES	4.1.3	putative outer membrane protein	No Dupes Here
RL2228	GI	54	54	0	0	0	0.04	1	ES	54	54	0	0	0	0.02	1	ES	4.1.3	putative outer membrane protein	No Dupes Here
RL3968	GI	12	11	0	0	1	0.08	29	ES	12	0	12	0	0	0.33	8.5	GD	4.1.3	putative OmpA family peptidoglycan-associated lipoprotein precursor	No Dupes Here
RL4441	GI	9	9	0	0	0	0.11	1	ES	9	8	0	1	0	0.22	4.5	ES	4.1.3	putative outer membrane lipoprotein omp19	No Dupes Here
RL0665	GI	41	39	0	2	0	0.07	1.33	ES	41	0	39	2	0	0.39	2.25	GD	4.1.4	putative transmembrane exopolysaccharide production protein	No Dupes Here
RL2233	GI	20	20	0	0	0	0	0	ES	20	20	0	0	0	0.25	1	ES	4.1.4	putative lipid-A-disaccharide synthase	No Dupes Here
RL3643	GI	19	19	0	0	0	0	0	ES	19	0	19	0	0	0.74	3.57	GD	4.1.4	putative glycosyl transferase	No Dupes Here
RL3644	GI	9	9	0	0	0	0	0	ES	9	0	9	0	0	0.67	1	GD	4.1.4	putative polysaccharide acetyltransferase protein	No Dupes Here
RL3645	GI	22	22	0	0	0	0	0	ES	22	0	22	0	0	0.32	1	GD	4.1.4	putative succinoglycan biosynthesis protein	No Dupes Here
RL3646	GI	32	32	0	0	0	0	0	ES	32	0	32	0	0	0.34	2.27	GD	4.1.4	putative transmembrane polysaccharide synthesis protein	No Dupes Here
RL3647	GI	16	16	0	0	0	0	0	ES	16	0	15	1	0	0.63	2.6	GD	4.1.4	putative polysaccharide polymerisation protein	No Dupes Here
RL3652	GI	16	0	16	0	0	0.25	1.25	GD	16	0	16	0	0	0.56	2.44	GD	4.1.4	putative glycosyl transferase	No Dupes Here
RL3653	GI	24	0	23	1	0	0.21	2.2	GD	24	0	24	0	0	0.5	1.67	GD	4.1.4	putative succinoglycan biosynthesis protein	No Dupes Here
RL3662	GI	57	57	0	0	0	0.07	1	ES	57	0	57	0	0	0.4	2.22	GD	4.1.4	putative succinoglycan biosynthesis transport protein	No Dupes Here
RL3664	GI	42	41	1	0	0	0.1	1.25	ES	42	0	42	0	0	0.52	2.23	GD	4.1.4	putative capsule polysaccharide export protein	No Dupes Here
RL4644	GI	143	0	81	62	0	0.69	10.87	GD	143	0	81	62	0	0.64	10.44	GD	4.1.4	putative transmembrane beta (1-->2) glucan biosynthesis protein	No Dupes Here
RL0904	GI	10	9	0	1	0	0.1	10	ES	10	9	0	1	0	0.1	12	ES	4.1.5	putative tetraacyldisaccharide 4'-kinase	No Dupes Here
RL2812	GI	15	0	14	1	0	0.4	5.17	GD	15	13	0	2	0	0.2	8.33	ES	4.1.5	putative lipid A acyltransferase	No Dupes Here
RL3297	GI	14	13	0	1	0	0.07	12	ES	14	13	0	1	0	0.07	9	ES	4.1.5	putative UDP-3-O-[3-hydroxymyristoyl] N-acetylglucosamine deacetylase	No Dupes Here
RL3313	GI	29	29	0	0	0	0	0	ES	29	29	0	0	0	0.03	1	ES	4.1.5	putative penicillin binding protein	No Dupes Here
RL0106	GI	15	8	5	0	2	0.33	8.2	ES	15	0	14	1	0	0.4	2.83	GD	4.2.0	putative 30S ribosomal protein S1	No Dupes Here
RL0121	GI	7	7	0	0	0	0	0	ES	7	7	0	0	0	0	0	ES	4.2.0	putative 30S ribosomal protein S15	No Dupes Here
RL0267	GI	2	2	0	0	0	0	0	ES	2	2	0	0	0	0	0	ES	4.2.0	putative 50S ribosomal protein L35	No Dupes Here
RL0268	GI	9	6	0	3	0	0.22	19.5	ES	9	6	0	3	0	0.22	17	ES	4.2.0	putative 50S ribosomal protein L20	No Dupes Here
RL0374	GI	5	4	0	1	0	0.2	17	ES	5	0	5	0	0	0.2	3	GD	4.2.0	putative 30S ribosomal protein S20	No Dupes Here
RL1554	GI	6	6	0	0	0	0.17	1	ES	6	4	0	2	0	0.17	6	ES	4.2.0	putative 30S ribosomal protein S18	No Dupes Here
RL1555	GI	12	12	0	0	0	0	0	ES	12	12	0	0	0	0	0	ES	4.2.0	putative 30S ribosomal protein S6	No Dupes Here
RL1672	GI	7	5	0	2	0	0.29	2.5	ES	7	5	0	2	0	0.29	6.5	ES	4.2.0	putative 30S ribosomal protein S9	No Dupes Here
RL1673	GI	8	8	0	0	0	0	0	ES	8	8	0	0	0	0	0	ES	4.2.0	putative 50S ribosomal protein L13	No Dupes Here
RL1761	GI	7	7	0	0	0	0	0	ES	7	7	0	0	0	0	0	ES	4.2.0	putative 50S ribosomal protein L11	No Dupes Here
RL1762	GI	7	7	0	0	0	0	0	ES	7	7	0	0	0	0	0	ES	4.2.0	putative 50S ribosomal protein L1	No Dupes Here
RL1764	GI	7	7	0	0	0	0	0	ES	7	7	0	0	0	0	0	ES	4.2.0	putative 50S ribosomal protein L10	No Dupes Here
RL1765	GI	2	2	0	0	0	0	0	ES	2	2	0	0	0	0	0	ES	4.2.0	putative 50S ribosomal protein L7/L12 (L8)	No Dupes Here
RL1769	GI	11	11	0	0	0	0.09	1	ES	11	11	0	0	0	0	0	ES	4.2.0	putative 30S ribosomal protein S12	No Dupes Here
RL1770	GI	7	7	0	0	0	0	0	ES	7	7	0	0	0	0	0	ES	4.2.0	putative 30S ribosomal protein S7	No Dupes Here
RL1773	GI	7	7	0	0	0	0	0	ES	7	7	0	0	0	0	0	ES	4.2.0	putative 30S ribosomal protein S10	No Dupes Here
RL1774	GI	10	10	0	0	0	0	0	ES	10	10	0	0	0	0	0	ES	4.2.0	putative 50S ribosomal protein L3	No Dupes Here
RL1775	GI	5	5	0	0	0	0	0	ES	5	5	0	0	0	0	0	ES	4.2.0	putative 50S ribosomal protein L4	No Dupes Here
RL1776	GI	3	3	0	0	0	0	0	ES	3	3	0	0	0	0.33	1	ES	4.2.0	putative 50S ribosomal protein L23	No Dupes Here
RL1777	GI	14	14	0	0	0	0	0	ES	14	14	0	0	0	0	0	ES	4.2.0	putative 50S ribosomal protein L2	No Dupes Here
RL1778	GI	7	7	0	0	0	0	0	ES	7	7	0	0	0	0	0	ES	4.2.0	putative 30S ribosomal protein S19	No Dupes Here
RL1779	GI	3	3	0	0	0	0	0	ES	3	3	0	0	0	0	0	ES	4.2.0	putative 50S ribosomal protein L22	No Dupes Here
RL1780	GI	6	6	0	0	0	0	0	ES	6	6	0	0	0	0	0	ES	4.2.0	putative 30S ribosomal protein S3	No Dupes Here
RL1781	GI	12	12	0	0	0	0	0	ES	12	12	0	0	0	0	0	ES	4.2.0	putative 50S ribosomal protein L16	No Dupes Here
RL1782	GI	2	2	0	0	0	0	0	ES	2	2	0	0	0	0	0	ES	4.2.0	putative 50S ribosomal protein L29	No Dupes Here
RL1783	GI	6	6	0	0	0	0.17	2	ES	6	6	0	0	0	0.17	4	ES	4.2.0	putative 30S ribosomal protein S17	No Dupes Here
RL1784	GI	6	6	0	0	0	0	0	ES	6	6	0	0	0	0	0	ES	4.2.0	putative 50S ribosomal protein L14	No Dupes Here
RL1785	GI	2	2	0	0	0	0	0	ES	2	2	0	0	0	0	0	ES	4.2.0	putative 50S ribosomal protein L24	No Dupes Here
RL1786	GI	8	8	0	0	0	0	0	ES	8	8	0	0	0	0.13	1	ES	4.2.0	putative 50S ribosomal protein L5	No Dupes Here
RL1787	GI	10	10	0	0	0	0	0	ES	10	10	0	0	0	0	0	ES	4.2.0	putative 30S ribosomal protein S14	No Dupes Here
RL1788	GI	8	8	0	0	0	0	0	ES	8	8	0	0	0	0	0	ES	4.2.0	putative 30S ribosomal protein S8	No Dupes Here
RL1789	GI	12	12	0	0	0	0.08	1	ES	12	12	0	0	0	0	0	ES	4.2.0	putative 50S ribosomal protein L6	No Dupes Here
RL1790	GI	6	6	0	0	0	0	0	ES	6	6	0	0	0	0	0	ES	4.2.0	putative 50S ribosomal protein L18	No Dupes Here
RL1791	GI	9	9	0	0	0	0	0	ES	9	7	2	0	0	0.11	2	ES	4.2.0	putative 30S ribosomal protein S5	No Dupes Here
RL1792	GI	2	2	0	0	0	0	0	ES	2	0	2	0	0	0	0	GD	4.2.0	putative 50S ribosomal protein L30	No Dupes Here
RL1793	GI	4	4	0	0	0	0.25	4	ES	4	0	4	0	0	0.25	6	GD	4.2.0	putative 50S ribosomal protein L15	No Dupes Here
RL1796	GI	8	8	0	0	0	0	0	ES	8	8	0	0	0	0	0	ES	4.2.0	putative 30S ribosomal protein S13 (BS14)	No Dupes Here
RL1797	GI	1	1	0	0	0	0	0	ES	1	1	0	0	0	0	0	ES	4.2.0	putative 30S ribosomal protein S11	No Dupes Here
RL1799	GI	8	6	0	2	0	0.25	5.5	ES	8	6	0	2	0	0.38	5.67	ES	4.2.0	putative 50S ribosomal protein L17	No Dupes Here
RL2221	GI	9	9	0	0	0	0	0	ES	9	9	0	0	0	0	0	ES	4.2.0	putative 30S ribosomal protein S2	No Dupes Here
RL2624	GI	11	9	0	2	0	0.27	1	ES	11	10	0	1	0	0.09	6	ES	4.2.0	putative 30S ribosomal protein S4	No Dupes Here
RL3471	GI	5	4	0	1	0	0.2	4	ES	5	0	5	0	0	0.4	1	GD	4.2.0	putative 50S ribosomal protein L25	No Dupes Here
RL4130	GI	5	0	5	0	0	0.2	1	GD	5	0	5	0	0	0	0	GD	4.2.0	putative 30S ribosomal protein S21	No Dupes Here
RL4549	GI	3	2	1	0	0	0.33	8	ES	3	0	3	0	0	0.33	7	GD	4.2.0	putative 30S ribosomal protein S16	No Dupes Here
RL4552	GI	11	0	9	0	2	0.36	17.5	GD	11	7	0	4	0	0.36	12.25	ES	4.2.0	putative 50S ribosomal protein L19	No Dupes Here
RL4624	GI	7	6	0	1	0	0.14	4	ES	7	6	0	1	0	0.14	5	ES	4.2.0	putative 50S ribosomal protein L32	No Dupes Here
RL4676	GI	5	5	0	0	0	0	0	ES	5	5	0	0	0	0	0	ES	4.2.0	putative 50S ribosomal protein L21	No Dupes Here
RL4677	GI	5	4	0	1	0	0.2	15	ES	5	4	0	1	0	0.2	11	ES	4.2.0	putative 50S ribosomal protein L27	No Dupes Here
RL2680	GI	19	19	0	0	0	0	0	ES	19	19	0	0	0	0	0	ES	5.1.2	putative integrase/recombinase protein	pRL110340, pRL100047, RL2680
RL0169	GI	17	17	0	0	0	0	0	ES	17	17	0	0	0	0	0	ES	5.1.4	putative transposase for insertion sequence element IS1111a family	RL0169, RL1973, RL2150, pRL120370, pRL110352
RL0456B	GI	6	6	0	0	0	0	0	ES	6	6	0	0	0	0	0	ES	5.1.4	putative transposase-related protein	RL1481, 3'-end of RL00456B, 3'-end of pRL100088
RL0457	GI	6	6	0	0	0	0	0	ES	6	6	0	0	0	0	0	ES	5.1.4	putative transposase	RL1481, 5'-end of RL0457, 5'-end of pRL100089
RL0836	GI	53	53	0	0	0	0	0	ES	53	53	0	0	0	0	0	ES	5.1.4	putative insertion sequence ATP-binding protein	pRL120649, RL0836, RL2138
RL1973	GI	17	17	0	0	0	0	0	ES	17	17	0	0	0	0	0	ES	5.1.4	putative transposase for insertion sequence element	RL0169, RL1973, RL2150, pRL120370, pRL110352
RL2138	GI	53	53	0	0	0	0	0	ES	53	53	0	0	0	0	0	ES	5.1.4	putative transposon resolvase	pRL120649, RL0836, RL2138
RL2150	GI	17	17	0	0	0	0	0	ES	17	17	0	0	0	0	0	ES	5.1.4	putative transposase-related protein	RL0169, RL1973, RL2150, pRL120370, pRL110352
RL2679	GI	23	23	0	0	0	0	0	ES	23	23	0	0	0	0	0	ES	5.1.4	putative transposase	pRL100046, pRL110341, RL2679
RL4151	GI	22	22	0	0	0	0	0	ES	22	22	0	0	0	0	0	ES	5.1.4	putative transposon-related protein	pRL70077, RL4151
RL1512	GI	10	0	9	1	0	0.2	11	GD	10	9	0	1	0	0.1	49	ES	6.0.0	putative GTP and RNA-binding cell cycle regulator	No Dupes Here
RL1715	GI	13	13	0	0	0	0.08	1	ES	13	0	13	0	0	0.46	2.17	GD	6.0.0	putative biotin transcriptional regulator bifunctional protein	No Dupes Here
RL0030	GI	27	20	7	0	0	0.15	1.75	ES	27	20	7	0	0	0.19	3.4	ES	6.1.1	putative two-component sensor/regulator; histidine kinase	No Dupes Here
RL0035	GI	22	0	22	0	0	0.36	1.63	GD	22	22	0	0	0	0.09	1	ES	6.1.1	putative two-component sensor/regulator; histidine kinase	No Dupes Here
RL0769	GI	34	0	32	0	2	0.5	4.24	GD	34	0	34	0	0	0.44	2.07	GD	6.1.1	putative two-component sensor/regulator; histidine kinase	No Dupes Here
RL1445	GI	26	0	23	3	0	0.35	5	GD	26	24	0	2	0	0.19	2.8	ES	6.1.1	putative two-component sensor/regulator; histidine kinase	No Dupes Here
RL2640	GI	34	34	0	0	0	0.15	1	ES	34	0	34	0	0	0.29	1.4	GD	6.1.1	putative two-component sensor/regulator; histidine kinase	No Dupes Here
RL3706	GI	11	0	11	0	0	0.18	3	GD	11	11	0	0	0	0.09	1	ES	6.1.1	putative two-component sensor/regulator; histidine kinase, ECF15 gene organisation (histidine kinase, response regulator, asf, ecf)	No Dupes Here
RL2281	GI	29	29	0	0	0	0	0	ES	29	29	0	0	0	0.1	1	ES	6.1.2	two-component sensor/regulator; nitrogen transcriptional regulator NtrY	No Dupes Here
RL2282	GI	10	10	0	0	0	0	0	ES	10	8	0	2	0	0.3	1.33	ES	6.1.2	two-component sensor/regulator; nitrogen transcriptional regulator NtrX	No Dupes Here
RL3758	GI	18	17	0	1	0	0.06	3	ES	18	17	0	1	0	0.06	1	ES	6.1.2	putative two-component sensor/regulator; transcriptional regulator	No Dupes Here
RL4093	GI	6	0	6	0	0	0.17	5	GD	6	0	6	0	0	0.17	4	GD	6.1.2	putative two-component sensor/regulator; transcriptional regulator	No Dupes Here
RL3402	GI	22	21	0	1	0	0.09	12.5	ES	22	21	0	1	0	0.05	37	ES	6.2.1	putative RNA polymerase sigma factor (housekeeping)	No Dupes Here
RL1379	GI	11	0	10	1	0	0.64	5.43	GD	11	0	11	0	0	0.73	4	GD	6.3.0	putative MucR/RosR family transcriptional regulator involved in nodulation competitiveness RosR	No Dupes Here
RL2037	GI	18	0	18	0	0	0.22	2.25	GD	18	13	0	5	0	0.17	4	ES	6.3.0	Sel1 domain-containing protein repeat-containing protein, negative regulator of exopolysaccharide production	No Dupes Here
RL4615	GI	11	0	11	0	0	0.18	3	GD	11	0	10	1	0	0.27	4.67	GD	6.3.0	putative CarD family transcriptional regulator (activator)	No Dupes Here
RL1192	GI	2	0	0	2	0	0	0	NE	2	0	0	2	0	0	0	NE	6.3.13	putative ArsR family transcriptional regulator	RL1192, RL1190
RL3332	GI	11	11	0	0	0	0	0	ES	11	0	11	0	0	0.64	1.43	GD	6.3.13	putative methyltransferase transcriptional regulator protein, ArsR family	No Dupes Here
RL0405	GI	35	35	0	0	0	0.03	2	ES	35	0	35	0	0	0.66	2.91	GD	6.5.0	putative [protein-PII] uridylyltransferase	No Dupes Here
RL1059	GI	29	21	0	8	0	0.24	4.14	ES	29	0	21	8	0	0.55	4.81	GD	6.6.0	putative transmembrane GGDEF/EAL sensory box protein	No Dupes Here
RL2390	GI	5	4	0	1	0	0.2	2	ES	5	4	0	1	0	0.2	14	ES	7.0.0	putative invasion-associated protein	No Dupes Here
RL3553	GI	22	21	0	1	0	0.05	59	ES	22	0	21	1	0	0.23	10	GD	7.0.0	putative engA GTP-binding protein	No Dupes Here
RL4131	GI	24	0	16	8	0	0.71	4.24	GD	24	0	23	1	0	0.58	1.86	GD	7.0.0	putative TPR repeat family protein	No Dupes Here
RL4544	GI	15	0	15	0	0	0.4	3.17	GD	15	1	12	2	0	0.6	7	GD	7.0.0	putative methylase	No Dupes Here
RL3970	GI	4	4	0	0	0	0	0	ES	4	4	0	0	0	0.25	2	ES	7.2.1	pseudogene	No Dupes Here
RL_RF0062	GI	1	1	0	0	0	0	0	ES	1	1	0	0	0	0	0	ES	No Funcs Here	No Funcs Here	No Dupes Here
RL_RF0071	GI	10	10	0	0	0	0	0	ES	10	10	0	0	0	0.1	1	ES	No Funcs Here	No Funcs Here	No Dupes Here
RL_RF0074	GI	2	2	0	0	0	0	0	ES	2	0	2	0	0	0.5	2	GD	No Funcs Here	No Funcs Here	No Dupes Here
RL_RF0077	GI	8	0	8	0	0	0.38	1.67	GD	8	0	8	0	0	0.13	1	GD	No Funcs Here	No Funcs Here	No Dupes Here
RL0045	GN	2	0	0	2	0	1	13.5	NE	2	0	0	2	0	1	17.5	NE	0.0.0	hypothetical protein	No Dupes Here
RL0154	GN	9	0	0	9	0	0.89	16.13	NE	9	0	0	9	0	1	32.11	NE	0.0.0	hypothetical protein	No Dupes Here
RL0156	GN	9	0	0	9	0	0.78	10.29	NE	9	0	0	9	0	0.67	27.17	NE	0.0.0	hypothetical protein	No Dupes Here
RL0247	GN	4	0	0	4	0	0.75	9	NE	4	0	0	4	0	0.75	10	NE	0.0.0	hypothetical protein	No Dupes Here
RL0248	GN	6	0	0	6	0	1	11.5	NE	6	0	0	6	0	0.67	21.75	NE	0.0.0	hypothetical protein	No Dupes Here
RL0387	GN	14	0	0	14	0	1	27.21	NE	14	0	0	14	0	1	30	NE	0.0.0	hypothetical protein	No Dupes Here
RL0461	GN	14	0	0	14	0	0.86	15.17	NE	14	0	0	14	0	1	23.07	NE	0.0.0	hypothetical exported protein	No Dupes Here
RL0463	GN	4	0	0	4	0	0.75	26	NE	4	0	0	4	0	1	25	NE	0.0.0	hypothetical protein	No Dupes Here
RL0465	GN	19	0	0	19	0	0.95	16.28	NE	19	0	0	19	0	0.95	21.78	NE	0.0.0	hypothetical protein	No Dupes Here
RL0466	GN	10	0	0	10	0	0.8	15.25	NE	10	0	0	10	0	0.8	21.63	NE	0.0.0	hypothetical protein	No Dupes Here
RL0468	GN	8	0	0	8	0	0.88	24.71	NE	8	0	0	8	0	0.88	31	NE	0.0.0	hypothetical exported protein	No Dupes Here
RL0470	GN	2	0	0	2	0	1	44.5	NE	2	0	0	2	0	1	52.5	NE	0.0.0	hypothetical exported protein	No Dupes Here
RL0473	GN	4	0	0	4	0	1	23	NE	4	0	0	4	0	1	34	NE	0.0.0	hypothetical protein	No Dupes Here
RL0475	GN	6	0	0	6	0	0.67	15.75	NE	6	0	0	6	0	0.83	14.4	NE	0.0.0	hypothetical protein	No Dupes Here
RL0486	GN	10	0	0	10	0	0.9	15.11	NE	10	0	0	10	0	0.9	20.89	NE	0.0.0	hypothetical protein	No Dupes Here
RL0527	GN	7	0	0	7	0	0.71	27.8	NE	7	0	0	7	0	0.86	29.5	NE	0.0.0	hypothetical protein	No Dupes Here
RL0528	GN	7	0	0	7	0	1	21.43	NE	7	0	0	7	0	1	29.29	NE	0.0.0	hypothetical protein	No Dupes Here
RL0530	GN	4	0	0	4	0	1	4.75	NE	4	0	0	4	0	1	10.5	NE	0.0.0	hypothetical exported protein	No Dupes Here
RL0552	GN	10	0	0	10	0	0.9	11.22	NE	10	0	0	10	0	0.9	16.89	NE	0.0.0	hypothetical protein	No Dupes Here
RL0610	GN	8	0	0	8	0	1	12.5	NE	8	0	0	8	0	0.88	18	NE	0.0.0	hypothetical exported protein	No Dupes Here
RL0633	GN	11	0	0	11	0	1	9.09	NE	11	0	0	11	0	1	14.73	NE	0.0.0	hypothetical protein	No Dupes Here
RL0653	GN	10	0	0	10	0	1	21.5	NE	10	0	0	10	0	1	33.1	NE	0.0.0	hypothetical protein	No Dupes Here
RL0807	GN	5	0	0	5	0	1	15.6	NE	5	0	0	5	0	1	18.4	NE	0.0.0	hypothetical protein	No Dupes Here
RL0830	GN	14	0	0	14	0	0.93	23.31	NE	14	0	0	14	0	1	34.21	NE	0.0.0	hypothetical protein	No Dupes Here
RL0831	GN	11	0	0	11	0	1	14.27	NE	11	0	0	11	0	1	19.64	NE	0.0.0	hypothetical protein	No Dupes Here
RL0836A	GN	21	0	0	21	0	1	18.9	NE	21	0	0	21	0	1	28.71	NE	0.0.0	hypothetical protein	No Dupes Here
RL0837	GN	5	0	0	5	0	0.6	11.67	NE	5	0	0	5	0	0.8	12.25	NE	0.0.0	hypothetical protein	No Dupes Here
RL0839	GN	3	0	0	3	0	1	13.67	NE	3	0	0	3	0	1	18.33	NE	0.0.0	hypothetical protein	No Dupes Here
RL0840	GN	7	0	0	7	0	1	10.43	NE	7	0	0	7	0	1	13.14	NE	0.0.0	hypothetical protein	No Dupes Here
RL0875A	GN	4	0	0	4	0	0.75	54.33	NE	4	0	0	4	0	0.75	53.67	NE	0.0.0	hypothetical protein	No Dupes Here
RL0929	GN	9	0	0	9	0	1	15.11	NE	9	0	0	9	0	1	17.78	NE	0.0.0	hypothetical protein	No Dupes Here
RL1046	GN	11	0	0	11	0	1	19.27	NE	11	0	0	11	0	1	25.91	NE	0.0.0	hypothetical protein	No Dupes Here
RL1052	GN	50	0	0	50	0	0.96	16.46	NE	50	0	0	50	0	0.92	12.13	NE	0.0.0	hypothetical protein	No Dupes Here
RL1067	GN	5	0	0	5	0	1	27.6	NE	5	0	0	5	0	1	34.2	NE	0.0.0	hypothetical protein	No Dupes Here
RL1068	GN	17	0	0	17	0	0.94	21.81	NE	17	0	0	17	0	0.94	31.31	NE	0.0.0	hypothetical protein	No Dupes Here
RL1070	GN	8	0	0	8	0	0.88	15.71	NE	8	0	0	8	0	0.88	19.57	NE	0.0.0	hypothetical protein	No Dupes Here
RL1071	GN	1	0	0	1	0	1	4	NE	1	0	0	1	0	1	17	NE	0.0.0	hypothetical protein	No Dupes Here
RL1076	GN	5	0	0	5	0	1	19.2	NE	5	0	0	5	0	1	27.2	NE	0.0.0	hypothetical protein	No Dupes Here
RL1080	GN	4	0	0	4	0	0.75	6.67	NE	4	0	0	4	0	1	11.5	NE	0.0.0	hypothetical protein	No Dupes Here
RL1085	GN	3	0	0	3	0	1	18.33	NE	3	0	0	3	0	1	31.67	NE	0.0.0	hypothetical protein	No Dupes Here
RL1088	GN	6	0	0	6	0	1	32.5	NE	6	0	0	6	0	1	39.67	NE	0.0.0	hypothetical protein	No Dupes Here
RL1095	GN	10	0	0	10	0	0.9	7.44	NE	10	0	0	10	0	1	13.2	NE	0.0.0	hypothetical protein	No Dupes Here
RL1096	GN	7	0	0	7	0	0.86	17.33	NE	7	0	0	7	0	1	15.29	NE	0.0.0	hypothetical protein	No Dupes Here
RL1101	GN	5	0	0	5	0	1	3	NE	5	0	0	5	0	1	6.2	NE	0.0.0	hypothetical protein	No Dupes Here
RL1115	GN	6	0	0	6	0	1	16.5	NE	6	0	0	6	0	0.83	33.6	NE	0.0.0	hypothetical protein	No Dupes Here
RL1118	GN	3	0	0	3	0	0.67	5.5	NE	3	0	0	3	0	0.67	4	NE	0.0.0	hypothetical protein	No Dupes Here
RL1119	GN	3	0	0	3	0	1	20	NE	3	0	0	3	0	1	23.33	NE	0.0.0	hypothetical protein	No Dupes Here
RL1120	GN	6	0	0	6	0	1	38.33	NE	6	0	0	6	0	1	31.83	NE	0.0.0	hypothetical protein	No Dupes Here
RL1121	GN	4	0	0	4	0	1	12.5	NE	4	0	0	4	0	1	20.25	NE	0.0.0	hypothetical protein	No Dupes Here
RL1128	GN	8	0	0	8	0	1	15.13	NE	8	0	0	8	0	1	22.38	NE	0.0.0	hypothetical protein	No Dupes Here
RL1129	GN	8	0	0	8	0	1	20.5	NE	8	0	0	8	0	1	26.5	NE	0.0.0	hypothetical protein	No Dupes Here
RL1147	GN	6	0	0	6	0	1	20.33	NE	6	0	0	6	0	1	24.33	NE	0.0.0	hypothetical protein	No Dupes Here
RL1148	GN	5	0	0	5	0	0.6	14	NE	5	0	0	5	0	0.8	21.5	NE	0.0.0	hypothetical protein	No Dupes Here
RL1150	GN	15	0	0	15	0	0.87	15.46	NE	15	0	0	15	0	0.87	20.69	NE	0.0.0	hypothetical protein	No Dupes Here
RL1174	GN	10	0	0	10	0	0.9	23.67	NE	10	0	0	10	0	0.9	35.89	NE	0.0.0	hypothetical protein	No Dupes Here
RL1179	GN	5	0	0	5	0	1	6	NE	5	0	0	5	0	0.8	7.25	NE	0.0.0	hypothetical protein	No Dupes Here
RL1182	GN	3	0	0	3	0	1	38	NE	3	0	0	3	0	1	64.33	NE	0.0.0	hypothetical protein	No Dupes Here
RL1189	GN	17	0	0	17	0	0.94	9.25	NE	17	0	0	17	0	1	13.29	NE	0.0.0	hypothetical protein	No Dupes Here
RL1199	GN	17	0	0	17	0	0.94	25.75	NE	17	0	0	17	0	0.94	31.06	NE	0.0.0	hypothetical protein	No Dupes Here
RL1207	GN	22	0	0	22	0	0.86	15.05	NE	22	0	0	22	0	0.86	17.79	NE	0.0.0	hypothetical protein	No Dupes Here
RL1223	GN	5	0	0	5	0	1	35.4	NE	5	0	0	5	0	1	37.8	NE	0.0.0	hypothetical protein	No Dupes Here
RL1225	GN	9	0	0	9	0	0.89	27.25	NE	9	0	0	9	0	0.89	35.38	NE	0.0.0	hypothetical protein	No Dupes Here
RL1235	GN	3	0	0	3	0	1	10.67	NE	3	0	0	3	0	1	15.33	NE	0.0.0	hypothetical protein	No Dupes Here
RL1239	GN	10	0	0	10	0	1	18.4	NE	10	0	0	10	0	0.9	27.44	NE	0.0.0	hypothetical protein	No Dupes Here
RL1245	GN	3	0	0	3	0	0.67	18	NE	3	0	0	3	0	1	21	NE	0.0.0	hypothetical protein	No Dupes Here
RL1247	GN	10	0	0	10	0	1	18.7	NE	10	0	0	10	0	1	18.4	NE	0.0.0	hypothetical protein	No Dupes Here
RL1249	GN	6	0	0	6	0	1	5.67	NE	6	0	0	6	0	0.83	7.8	NE	0.0.0	hypothetical protein	No Dupes Here
RL1250	GN	7	0	0	7	0	1	15.71	NE	7	0	0	7	0	1	21.43	NE	0.0.0	hypothetical protein	No Dupes Here
RL1314	GN	10	0	0	10	0	0.8	15.63	NE	10	0	0	10	0	0.9	17	NE	0.0.0	hypothetical exported protein	No Dupes Here
RL1323	GN	6	0	0	6	0	1	19	NE	6	0	0	6	0	0.83	27.6	NE	0.0.0	hypothetical protein	No Dupes Here
RL1327	GN	16	0	0	16	0	1	16.06	NE	16	0	0	16	0	1	21.81	NE	0.0.0	hypothetical protein	No Dupes Here
RL1390	GN	4	0	0	4	0	1	29.5	NE	4	0	0	4	0	1	35.5	NE	0.0.0	hypothetical protein	No Dupes Here
RL1407	GN	6	0	0	6	0	1	25.33	NE	6	0	0	6	0	0.83	28.4	NE	0.0.0	hypothetical protein	No Dupes Here
RL1450	GN	11	0	0	11	0	0.73	10.5	NE	11	0	0	11	0	0.91	7.6	NE	0.0.0	hypothetical protein	No Dupes Here
RL1520	GN	6	0	0	6	0	1	27.67	NE	6	0	0	6	0	1	44.33	NE	0.0.0	hypothetical protein	No Dupes Here
RL1573	GN	8	0	0	8	0	1	21.75	NE	8	0	0	8	0	1	23.88	NE	0.0.0	hypothetical protein	No Dupes Here
RL1671	GN	3	0	0	3	0	1	15	NE	3	0	0	3	0	1	20.67	NE	0.0.0	hypothetical protein	No Dupes Here
RL1697	GN	4	0	0	4	0	1	23.5	NE	4	0	0	4	0	1	22.75	NE	0.0.0	hypothetical protein	No Dupes Here
RL1699	GN	6	0	0	6	0	1	15.33	NE	6	0	0	6	0	0.83	17.8	NE	0.0.0	hypothetical protein	No Dupes Here
RL1839	GN	5	0	0	5	0	1	13.6	NE	5	0	0	5	0	1	15.2	NE	0.0.0	hypothetical protein	No Dupes Here
RL1843	GN	4	0	0	0	4	1	188.75	GA	4	0	0	4	0	1	13.5	NE	0.0.0	hypothetical protein	No Dupes Here
RL1888	GN	1	0	0	1	0	1	37	NE	1	0	0	1	0	1	32	NE	0.0.0	hypothetical exported protein	No Dupes Here
RL1894	GN	5	0	0	5	0	1	38.2	NE	5	0	0	5	0	1	21.4	NE	0.0.0	hypothetical protein	No Dupes Here
RL1895	GN	8	0	0	8	0	0.75	11.17	NE	8	0	0	8	0	0.88	11	NE	0.0.0	hypothetical protein	No Dupes Here
RL1896	GN	29	0	0	29	0	0.97	12.04	NE	29	0	0	29	0	0.97	13.82	NE	0.0.0	hypothetical protein	No Dupes Here
RL1900	GN	13	0	0	13	0	1	19.77	NE	13	0	0	13	0	1	18.23	NE	0.0.0	hypothetical protein	No Dupes Here
RL1901	GN	4	0	0	4	0	1	15.25	NE	4	0	0	4	0	1	21.25	NE	0.0.0	hypothetical protein	No Dupes Here
RL1902	GN	6	0	0	6	0	0.83	26.2	NE	6	0	0	6	0	0.83	23.2	NE	0.0.0	hypothetical protein	No Dupes Here
RL1904	GN	12	0	0	12	0	0.83	15	NE	12	0	0	12	0	0.92	15.82	NE	0.0.0	hypothetical protein	No Dupes Here
RL1906	GN	9	0	0	9	0	1	15.22	NE	9	0	0	9	0	0.89	16.63	NE	0.0.0	hypothetical protein	No Dupes Here
RL1929	GN	8	0	0	8	0	1	20.38	NE	8	0	0	8	0	0.88	22.43	NE	0.0.0	hypothetical protein, no known homology	No Dupes Here
RL1931	GN	6	0	0	6	0	1	14	NE	6	0	0	6	0	0.83	18.2	NE	0.0.0	hypothetical protein	No Dupes Here
RL1934	GN	11	0	0	11	0	1	16.36	NE	11	0	0	11	0	1	16.55	NE	0.0.0	hypothetical protein	No Dupes Here
RL1935	GN	26	0	0	26	0	0.85	16.95	NE	26	0	0	26	0	0.96	17.68	NE	0.0.0	hypothetical protein with pentapeptide motif	No Dupes Here
RL1936	GN	17	0	0	17	0	0.88	12.47	NE	17	0	0	17	0	0.94	16.13	NE	0.0.0	hypothetical protein	No Dupes Here
RL1937	GN	4	0	0	4	0	1	10.5	NE	4	0	0	4	0	1	7.5	NE	0.0.0	hypothetical protein	No Dupes Here
RL1939	GN	10	0	0	10	0	0.8	23.63	NE	10	0	0	10	0	0.9	16.33	NE	0.0.0	hypothetical protein	No Dupes Here
RL1940	GN	17	0	0	17	0	1	16.12	NE	17	0	0	17	0	1	18.12	NE	0.0.0	hypothetical protein	No Dupes Here
RL1941	GN	16	0	0	16	0	0.94	8.8	NE	16	0	0	16	0	0.94	11.8	NE	0.0.0	hypothetical protein	No Dupes Here
RL1968	GN	2	0	0	2	0	1	33	NE	2	0	0	2	0	1	36	NE	0.0.0	hypothetical protein	No Dupes Here
RL1975	GN	3	0	0	3	0	1	6	NE	3	0	0	3	0	0.67	10	NE	0.0.0	hypothetical protein	No Dupes Here
RL1986	GN	6	0	0	6	0	1	52	NE	6	0	0	6	0	0.83	47.4	NE	0.0.0	hypothetical protein	No Dupes Here
RL2004	GN	10	0	0	10	0	0.9	21	NE	10	0	0	10	0	0.9	18.22	NE	0.0.0	hypothetical protein	No Dupes Here
RL2028	GN	6	0	0	6	0	1	12.5	NE	6	0	0	6	0	1	13.33	NE	0.0.0	hypothetical exported protein	No Dupes Here
RL2031	GN	14	0	0	14	0	0.93	8.85	NE	14	0	0	14	0	1	7.86	NE	0.0.0	hypothetical protein	No Dupes Here
RL2032	GN	13	0	0	13	0	0.92	17.08	NE	13	0	0	13	0	0.85	19.18	NE	0.0.0	hypothetical protein	No Dupes Here
RL2103A	GN	12	0	0	12	0	0.92	26.09	NE	12	0	0	12	0	0.92	29.64	NE	0.0.0	hypothetical protein	No Dupes Here
RL2105A	GN	16	0	0	16	0	1	12.63	NE	16	0	0	16	0	1	16.19	NE	0.0.0	hypothetical protein	No Dupes Here
RL2113	GN	7	0	0	7	0	1	13	NE	7	0	0	7	0	1	16.57	NE	0.0.0	hypothetical protein	No Dupes Here
RL2114	GN	10	0	0	10	0	0.9	15.56	NE	10	0	0	10	0	0.9	17.11	NE	0.0.0	hypothetical protein	No Dupes Here
RL2119	GN	15	0	0	15	0	1	15.67	NE	15	0	0	15	0	1	15.67	NE	0.0.0	hypothetical protein	No Dupes Here
RL2125	GN	17	0	0	17	0	0.94	15.44	NE	17	0	0	17	0	1	15.94	NE	0.0.0	hypothetical protein	No Dupes Here
RL2126	GN	3	0	0	3	0	1	7.67	NE	3	0	0	3	0	1	7.33	NE	0.0.0	hypothetical protein	No Dupes Here
RL2131	GN	41	0	0	41	0	0.98	17.53	NE	41	0	0	41	0	0.95	20.87	NE	0.0.0	hypothetical protein	No Dupes Here
RL2133	GN	5	0	0	5	0	1	15	NE	5	0	0	5	0	1	14.4	NE	0.0.0	hypothetical protein	No Dupes Here
RL2134	GN	7	0	0	7	0	1	14.86	NE	7	0	0	7	0	1	12.86	NE	0.0.0	hypothetical protein	No Dupes Here
RL2145	GN	7	0	0	7	0	1	18.71	NE	7	0	0	7	0	1	19	NE	0.0.0	hypothetical protein	No Dupes Here
RL2147	GN	12	0	0	12	0	0.75	9.78	NE	12	0	0	12	0	0.83	10.1	NE	0.0.0	hypothetical protein	No Dupes Here
RL2149	GN	4	0	0	4	0	0.5	14.5	NE	4	0	0	4	0	0.5	22.5	NE	0.0.0	hypothetical protein	No Dupes Here
RL2151	GN	5	0	0	5	0	1	9.8	NE	5	0	0	5	0	1	15.8	NE	0.0.0	hypothetical protein	No Dupes Here
RL2152	GN	12	0	2	10	0	0.83	10.4	NE	12	0	3	9	0	0.83	8.9	NE	0.0.0	hypothetical protein	No Dupes Here
RL2159	GN	3	0	0	3	0	1	20.67	NE	3	0	0	3	0	1	28.33	NE	0.0.0	hypothetical protein	No Dupes Here
RL2162	GN	11	0	0	11	0	1	25.09	NE	11	0	0	11	0	1	24.82	NE	0.0.0	hypothetical protein	No Dupes Here
RL2163	GN	11	0	0	11	0	0.91	10	NE	11	0	0	11	0	1	11	NE	0.0.0	hypothetical protein	No Dupes Here
RL2164	GN	12	0	0	12	0	0.83	24.4	NE	12	0	0	12	0	0.92	22.73	NE	0.0.0	hypothetical protein	No Dupes Here
RL2165	GN	14	0	0	14	0	0.86	16.58	NE	14	0	0	14	0	0.93	17.54	NE	0.0.0	hypothetical protein	No Dupes Here
RL2166	GN	19	0	0	19	0	0.95	14.56	NE	19	0	0	19	0	0.95	13.61	NE	0.0.0	hypothetical protein	No Dupes Here
RL2169	GN	23	0	0	23	0	0.91	26.29	NE	23	0	0	23	0	1	24.57	NE	0.0.0	hypothetical exported protein	No Dupes Here
RL2170	GN	7	0	0	7	0	0.86	12.17	NE	7	0	0	7	0	1	15.14	NE	0.0.0	hypothetical protein	No Dupes Here
RL2173	GN	6	0	0	6	0	0.83	23.4	NE	6	0	0	6	0	0.83	20.4	NE	0.0.0	hypothetical protein	No Dupes Here
RL2177	GN	7	0	0	7	0	0.86	31.5	NE	7	0	0	7	0	0.86	33	NE	0.0.0	hypothetical protein	No Dupes Here
RL2182	GN	19	0	0	19	0	1	21.26	NE	19	0	0	19	0	1	19.26	NE	0.0.0	hypothetical protein	No Dupes Here
RL2187	GN	9	0	0	9	0	0.78	14	NE	9	0	0	9	0	1	13.22	NE	0.0.0	hypothetical protein	No Dupes Here
RL2190	GN	4	0	0	4	0	1	6.5	NE	4	0	0	4	0	0.75	5.33	NE	0.0.0	hypothetical protein	No Dupes Here
RL2200	GN	12	0	0	12	0	0.83	19.9	NE	12	0	0	12	0	1	16.83	NE	0.0.0	hypothetical protein	No Dupes Here
RL2258	GN	2	0	0	2	0	1	29.5	NE	2	0	0	2	0	1	25	NE	0.0.0	hypothetical protein	No Dupes Here
RL2279	GN	8	0	0	8	0	1	25.13	NE	8	0	0	8	0	1	20.38	NE	0.0.0	hypothetical protein	No Dupes Here
RL2297	GN	11	0	0	11	0	0.82	22.78	NE	11	0	0	11	0	0.91	21.9	NE	0.0.0	hypothetical protein	No Dupes Here
RL2305	GN	5	0	0	5	0	0.8	7.5	NE	5	0	0	5	0	1	5.4	NE	0.0.0	hypothetical protein	No Dupes Here
RL2306	GN	11	0	5	6	0	0.73	12.88	NE	11	0	5	6	0	0.73	16.25	NE	0.0.0	hypothetical protein	No Dupes Here
RL2309	GN	3	0	0	3	0	1	31.67	NE	3	0	0	3	0	1	33.67	NE	0.0.0	hypothetical protein	No Dupes Here
RL2314	GN	8	0	0	8	0	1	19.5	NE	8	0	0	8	0	1	15.25	NE	0.0.0	hypothetical protein	No Dupes Here
RL2318	GN	2	0	0	2	0	1	3.5	NE	2	0	0	2	0	1	3.5	NE	0.0.0	hypothetical protein	No Dupes Here
RL2414	GN	1	0	0	1	0	1	2	NE	1	0	0	1	0	1	3	NE	0.0.0	hypothetical protein	No Dupes Here
RL2415	GN	7	0	0	7	0	1	14.57	NE	7	0	0	7	0	1	9.29	NE	0.0.0	hypothetical protein	No Dupes Here
RL2479	GN	6	0	0	6	0	1	11.83	NE	6	0	0	6	0	0.83	17.4	NE	0.0.0	hypothetical protein	No Dupes Here
RL2554	GN	6	0	0	6	0	1	23.5	NE	6	0	0	6	0	1	24.17	NE	0.0.0	hypothetical exported protein	No Dupes Here
RL2589	GN	7	0	0	7	0	0.86	20.5	NE	7	0	0	7	0	1	18	NE	0.0.0	hyopthetical exported protein	No Dupes Here
RL2655	GN	8	0	0	8	0	0.88	10.71	NE	8	0	0	8	0	1	9.38	NE	0.0.0	hypothetical protein	No Dupes Here
RL2676	GN	17	0	0	17	0	0.82	16.86	NE	17	0	0	17	0	0.82	18.5	NE	0.0.0	hypothetical protein	No Dupes Here
RL2677	GN	23	0	0	23	0	1	17.3	NE	23	0	0	23	0	1	17.09	NE	0.0.0	hypothetical protein	No Dupes Here
RL2678	GN	6	0	0	6	0	0.83	18.6	NE	6	0	0	6	0	1	13.33	NE	0.0.0	hypothetical protein	No Dupes Here
RL2685	GN	17	0	0	17	0	0.94	13.94	NE	17	0	0	17	0	0.94	14	NE	0.0.0	hypothetical exported protein	No Dupes Here
RL2695	GN	3	0	0	3	0	1	7	NE	3	0	0	3	0	1	7.67	NE	0.0.0	hypothetical protein	No Dupes Here
RL2819	GN	17	0	0	17	0	0.82	13.57	NE	17	0	0	17	0	0.94	12.19	NE	0.0.0	hypothetical protein	No Dupes Here
RL2820	GN	6	0	0	6	0	1	11.33	NE	6	0	0	6	0	1	16.33	NE	0.0.0	hypothetical protein	No Dupes Here
RL2864	GN	13	0	0	13	0	0.92	14	NE	13	0	0	13	0	0.92	16.42	NE	0.0.0	hypothetical protein	No Dupes Here
RL2869	GN	3	0	0	3	0	0.33	15	NE	3	0	0	3	0	0.67	14	NE	0.0.0	hypothetical exported protein	No Dupes Here
RL2882	GN	6	0	0	6	0	1	6.17	NE	6	0	0	6	0	1	4.67	NE	0.0.0	hypothetical protein	No Dupes Here
RL2883	GN	13	0	0	13	0	0.77	22.2	NE	13	0	0	13	0	0.85	17.09	NE	0.0.0	hypothetical protein	No Dupes Here
RL2890	GN	4	0	0	4	0	1	53.5	NE	4	0	0	4	0	0.75	79.67	NE	0.0.0	hypothetical protein	No Dupes Here
RL2914	GN	12	0	0	12	0	1	30.67	NE	12	0	0	12	0	1	24.17	NE	0.0.0	hypothetical exported protein	No Dupes Here
RL2929	GN	14	0	0	14	0	0.86	27.33	NE	14	0	0	14	0	0.93	26.92	NE	0.0.0	hypothetical protein	No Dupes Here
RL2954	GN	6	0	0	6	0	0.83	15.4	NE	6	0	0	6	0	0.83	12	NE	0.0.0	hypothetical protein	No Dupes Here
RL2958	GN	11	0	0	11	0	0.91	11.1	NE	11	0	0	11	0	1	11.27	NE	0.0.0	hypothetical protein	No Dupes Here
RL2959	GN	8	0	0	8	0	0.88	17.43	NE	8	0	0	8	0	1	15.38	NE	0.0.0	hypothetical protein	No Dupes Here
RL3005	GN	2	0	0	2	0	0.5	2	NE	2	0	0	2	0	1	2	NE	0.0.0	hypothetical protein	No Dupes Here
RL3073	GN	24	0	0	24	0	0.88	16.38	NE	24	0	0	24	0	0.83	22.1	NE	0.0.0	hypothetical protein	No Dupes Here
RL3080	GN	8	0	0	8	0	0.63	21.4	NE	8	0	0	8	0	0.75	17.67	NE	0.0.0	hypothetical protein	No Dupes Here
RL3099	GN	10	0	0	10	0	1	14.2	NE	10	0	0	10	0	1	18.6	NE	0.0.0	hypothetical protein	No Dupes Here
RL3172	GN	17	0	0	17	0	0.88	10.33	NE	17	0	0	17	0	0.82	12.21	NE	0.0.0	hypothetical protein	No Dupes Here
RL3173	GN	1	0	0	1	0	1	2	NE	1	0	0	1	0	1	6	NE	0.0.0	hypothetical protein	No Dupes Here
RL3180	GN	3	0	0	3	0	0.67	7.5	NE	3	0	0	3	0	0.67	10	NE	0.0.0	hypothetical protein	No Dupes Here
RL3187	GN	10	0	0	10	0	0.9	15.67	NE	10	0	0	10	0	0.9	26.44	NE	0.0.0	hypothetical protein	No Dupes Here
RL3188	GN	10	0	0	10	0	0.7	15.14	NE	10	0	0	10	0	0.8	14.63	NE	0.0.0	hypothetical exported protein	No Dupes Here
RL3278	GN	10	0	0	10	0	1	10.9	NE	10	0	0	10	0	1	13.5	NE	0.0.0	hypothetical protein	No Dupes Here
RL3364	GN	13	0	0	13	0	1	29.92	NE	13	0	0	13	0	1	32.23	NE	0.0.0	hypothetical protein	No Dupes Here
RL3373	GN	6	0	0	6	0	1	17.17	NE	6	0	0	6	0	1	24.83	NE	0.0.0	hypothetical protein	No Dupes Here
RL3380	GN	19	0	0	19	0	0.74	23.64	NE	19	0	0	19	0	0.89	18.71	NE	0.0.0	hypothetical protein	No Dupes Here
RL3524	GN	4	0	0	4	0	1	7	NE	4	0	0	4	0	1	11.75	NE	0.0.0	hypothetical protein	No Dupes Here
RL3529	GN	8	0	0	8	0	1	9	NE	8	0	0	8	0	1	11.25	NE	0.0.0	hypothetical protein	No Dupes Here
RL3574	GN	4	0	0	4	0	1	10.5	NE	4	0	0	4	0	1	13.5	NE	0.0.0	hypothetical protein	No Dupes Here
RL3575	GN	11	0	0	11	0	1	18.09	NE	11	0	0	11	0	1	29.91	NE	0.0.0	hypothetical protein	No Dupes Here
RL3606	GN	5	0	0	5	0	1	39.8	NE	5	0	0	5	0	1	42.6	NE	0.0.0	hypothetical protein	No Dupes Here
RL3634	GN	11	0	0	11	0	0.82	27.89	NE	11	0	0	11	0	0.91	34.3	NE	0.0.0	hypothetical protein	No Dupes Here
RL3678	GN	5	0	0	5	0	0.8	18.25	NE	5	0	0	5	0	0.8	35.5	NE	0.0.0	hypothetical protein	No Dupes Here
RL3851	GN	13	0	0	13	0	1	18.92	NE	13	0	0	13	0	1	24.54	NE	0.0.0	hypothetical protein	No Dupes Here
RL3852	GN	4	0	0	4	0	1	22.25	NE	4	0	0	4	0	1	11	NE	0.0.0	hypothetical protein	No Dupes Here
RL3900	GN	7	0	0	7	0	0.86	20.33	NE	7	0	0	7	0	0.86	26.5	NE	0.0.0	hypothetical protein	No Dupes Here
RL3903	GN	8	0	0	8	0	0.88	21.14	NE	8	0	0	8	0	1	26	NE	0.0.0	hypothetical protein	No Dupes Here
RL3912	GN	19	0	0	19	0	0.95	16.78	NE	19	0	0	19	0	1	25.26	NE	0.0.0	hypothetical protein	No Dupes Here
RL3913	GN	3	0	0	3	0	1	25	NE	3	0	0	3	0	1	20.33	NE	0.0.0	hypothetical protein	No Dupes Here
RL3915	GN	8	0	0	8	0	1	10.63	NE	8	0	0	8	0	1	17.88	NE	0.0.0	hypothetical protein	No Dupes Here
RL3918	GN	48	0	0	48	0	0.92	17.93	NE	48	0	0	48	0	0.92	20.25	NE	0.0.0	hypothetical protein	No Dupes Here
RL3919	GN	6	0	0	6	0	0.67	23	NE	6	0	0	6	0	0.83	13	NE	0.0.0	hypothetical protein	No Dupes Here
RL3923	GN	9	0	0	9	0	1	10.22	NE	9	0	0	9	0	1	20.56	NE	0.0.0	hypothetical protein	No Dupes Here
RL3925	GN	5	0	0	5	0	1	20	NE	5	0	0	5	0	1	18.2	NE	0.0.0	hypothetical protein	No Dupes Here
RL3941	GN	9	0	0	9	0	1	18.78	NE	9	0	0	9	0	0.89	14.63	NE	0.0.0	hypothetical protein	No Dupes Here
RL3942	GN	8	0	0	8	0	0.75	20.17	NE	8	0	0	8	0	0.88	27.43	NE	0.0.0	hypothetical protein	No Dupes Here
RL3943	GN	7	0	0	7	0	1	27.43	NE	7	0	0	7	0	1	28.14	NE	0.0.0	hypothetical protein	No Dupes Here
RL3947	GN	5	0	0	5	0	1	11.2	NE	5	0	0	5	0	1	16	NE	0.0.0	hypothetical protein	No Dupes Here
RL3952	GN	8	0	0	8	0	0.75	9.5	NE	8	0	0	8	0	1	10.5	NE	0.0.0	hypothetical protein	No Dupes Here
RL3953	GN	8	0	0	8	0	1	12.38	NE	8	0	0	8	0	1	15.63	NE	0.0.0	hypothetical protein	No Dupes Here
RL3954	GN	10	0	0	10	0	0.9	16.22	NE	10	0	0	10	0	0.9	22.56	NE	0.0.0	hypothetical protein	No Dupes Here
RL3955	GN	15	0	0	15	0	1	11.8	NE	15	0	0	15	0	0.93	18.57	NE	0.0.0	hypothetical protein	No Dupes Here
RL3978	GN	5	0	0	5	0	1	14.2	NE	5	0	0	5	0	1	18.2	NE	0.0.0	hypothetical protein	No Dupes Here
RL4094	GN	12	0	2	10	0	0.83	15.2	NE	12	0	2	10	0	0.83	20.1	NE	0.0.0	hypothetical protein	No Dupes Here
RL4095	GN	5	0	0	5	0	1	13.2	NE	5	0	0	5	0	1	17	NE	0.0.0	hypothetical exported protein	No Dupes Here
RL4098	GN	4	0	0	4	0	1	25.75	NE	4	0	0	4	0	0.75	41.33	NE	0.0.0	hypothetical protein	No Dupes Here
RL4099	GN	5	0	0	5	0	0.4	14	NE	5	0	0	5	0	1	7.8	NE	0.0.0	hypothetical protein	No Dupes Here
RL4113	GN	7	0	0	7	0	0.86	18	NE	7	0	0	7	0	0.86	33.17	NE	0.0.0	hypothetical protein	No Dupes Here
RL4199	GN	4	0	0	4	0	1	22	NE	4	0	0	4	0	1	32.25	NE	0.0.0	hypothetical protein	No Dupes Here
RL4200	GN	14	0	0	14	0	0.71	13.1	NE	14	0	0	14	0	0.93	10.85	NE	0.0.0	hypothetical protein	No Dupes Here
RL4306	GN	9	0	0	9	0	0.89	13	NE	9	0	0	9	0	0.89	9.63	NE	0.0.0	hypothetical exported protein	No Dupes Here
RL4369	GN	9	0	0	9	0	0.78	15.14	NE	9	0	0	9	0	0.89	20.38	NE	0.0.0	hypothetical protein	No Dupes Here
RL4442	GN	3	0	1	2	0	1	10.67	NE	3	0	0	3	0	1	14	NE	0.0.0	hypothetical protein	No Dupes Here
RL4473	GN	9	0	0	9	0	0.89	8.88	NE	9	0	0	9	0	0.89	13.13	NE	0.0.0	hypothetical protein	No Dupes Here
RL4508	GN	8	0	0	8	0	1	13.63	NE	8	0	0	8	0	1	21.88	NE	0.0.0	hypothetical protein	No Dupes Here
RL4645	GN	1	0	0	1	0	1	4	NE	1	0	0	1	0	1	2	NE	0.0.0	hypothetical protein	No Dupes Here
RL4646	GN	6	0	0	6	0	0.67	28.25	NE	6	0	0	6	0	0.67	49	NE	0.0.0	hypothetical protein	No Dupes Here
RL4668	GN	13	0	0	13	0	1	17.54	NE	13	0	0	13	0	1	24.77	NE	0.0.0	hypothetical protein	No Dupes Here
RL4669	GN	9	0	0	9	0	0.89	13.25	NE	9	0	0	9	0	0.89	14.63	NE	0.0.0	hypothetical protein	No Dupes Here
RL4673	GN	7	0	0	7	0	1	19.29	NE	7	0	0	7	0	1	22.43	NE	0.0.0	hypothetical protein	No Dupes Here
RL4675	GN	73	0	18	55	0	0.67	12.82	NE	73	0	17	56	0	0.78	14.65	NE	0.0.0	hypothetical protein	No Dupes Here
RL0001	GN	13	0	2	6	5	0.92	37.5	NE	13	0	0	13	0	1	18.15	NE	0.0.1	conserved hypothetical protein	No Dupes Here
RL0008	GN	11	0	0	11	0	1	12.73	NE	11	0	0	11	0	1	14.27	NE	0.0.1	conserved hypothetical protein	No Dupes Here
RL0014	GN	3	0	0	3	0	1	23.33	NE	3	0	0	3	0	1	21.33	NE	0.0.1	conserved hypothetical protein	No Dupes Here
RL0052	GN	26	0	0	26	0	0.96	18.8	NE	26	0	0	26	0	0.81	4.62	NE	0.0.1	conserved hypothetical protein	No Dupes Here
RL0055	GN	13	0	0	13	0	1	26.31	NE	13	0	0	13	0	0.77	3.7	NE	0.0.1	conserved hypothetical protein	No Dupes Here
RL0056	GN	8	0	0	8	0	0.88	24.86	NE	8	0	0	8	0	0.88	29.29	NE	0.0.1	conserved hypothetical protein	No Dupes Here
RL0064	GN	37	0	0	37	0	0.92	21.44	NE	37	0	0	37	0	0.92	23.85	NE	0.0.1	conserved hypothetical protein	No Dupes Here
RL0084	GN	29	0	0	29	0	0.83	18.21	NE	29	0	0	29	0	0.93	18.63	NE	0.0.1	conserved hypothetical protein	No Dupes Here
RL0088	GN	15	0	0	15	0	1	23.8	NE	15	0	0	15	0	1	26.6	NE	0.0.1	conserved hypothetical protein	No Dupes Here
RL0133	GN	1	0	0	1	0	1	14	NE	1	0	0	1	0	1	9	NE	0.0.1	conserved hypothetical protein	No Dupes Here
RL0155	GN	21	0	0	21	0	0.95	13.5	NE	21	0	0	21	0	0.86	22.39	NE	0.0.1	conserved hypothetical protein	No Dupes Here
RL0193	GN	5	0	0	5	0	1	39	NE	5	0	0	5	0	1	47.4	NE	0.0.1	conserved hypothetical protein	No Dupes Here
RL0249	GN	10	0	0	10	0	0.9	31.22	NE	10	0	0	10	0	0.9	37.33	NE	0.0.1	conserved hypothetical exported protein	No Dupes Here
RL0250	GN	3	0	0	3	0	1	26.67	NE	3	0	0	3	0	1	25.33	NE	0.0.1	conserved hypothetical protein	No Dupes Here
RL0262	GN	8	0	0	8	0	1	12.88	NE	8	0	0	8	0	1	18.25	NE	0.0.1	truncated hemoglobin	No Dupes Here
RL0264	GN	8	0	0	8	0	1	9.63	NE	8	0	0	8	0	1	13.38	NE	0.0.1	conserved hypothetical protein	No Dupes Here
RL0271	GN	6	0	0	6	0	1	14.67	NE	6	0	0	6	0	1	17.17	NE	0.0.1	conserved hypothetical protein	No Dupes Here
RL0274	GN	7	0	0	7	0	0.86	20	NE	7	0	0	7	0	1	20.57	NE	0.0.1	conserved hypothetical protein	No Dupes Here
RL0275	GN	10	0	0	10	0	0.9	13.67	NE	10	0	0	10	0	0.9	21.11	NE	0.0.1	conserved hypothetical protein	No Dupes Here
RL0289	GN	6	0	0	6	0	0.83	35.6	NE	6	0	0	6	0	1	46.67	NE	0.0.1	conserved hypothetical exported protein	No Dupes Here
RL0295	GN	8	0	0	8	0	0.63	21.6	NE	8	0	0	8	0	0.63	26	NE	0.0.1	conserved hypothetical exported protein	No Dupes Here
RL0297	GN	3	0	0	3	0	1	20.67	NE	3	0	0	3	0	1	27.67	NE	0.0.1	conserved hypothetical protein	No Dupes Here
RL0305	GN	9	0	0	9	0	1	20.11	NE	9	0	0	9	0	0.89	31.13	NE	0.0.1	conserved hypothetical protein	No Dupes Here
RL0316	GN	11	0	0	11	0	1	16.73	NE	11	0	0	11	0	1	24.18	NE	0.0.1	conserved hypothetical protein	No Dupes Here
RL0317	GN	5	0	0	5	0	1	8.6	NE	5	0	0	5	0	1	10.8	NE	0.0.1	conserved hypothetical protein	No Dupes Here
RL0325	GN	12	0	0	12	0	1	20.75	NE	12	0	0	12	0	1	36.83	NE	0.0.1	conserved hypothetical exported protein	No Dupes Here
RL0350	GN	6	0	0	6	0	1	26.5	NE	6	0	0	6	0	1	26.83	NE	0.0.1	conserved hypothetical protein	No Dupes Here
RL0351	GN	10	0	0	10	0	0.8	36.63	NE	10	0	0	10	0	1	38.3	NE	0.0.1	conserved hypothetical protein	No Dupes Here
RL0356	GN	15	0	0	15	0	1	18	NE	15	0	0	15	0	0.93	20.86	NE	0.0.1	conserved hypothetical protein	No Dupes Here
RL0365	GN	3	0	0	3	0	1	15.67	NE	3	0	0	3	0	1	8.33	NE	0.0.1	conserved hypothetical protein	No Dupes Here
RL0386	GN	4	0	0	4	0	1	5.5	NE	4	0	0	4	0	1	10	NE	0.0.1	conserved hypothetical protein	No Dupes Here
RL0408	GN	15	0	0	15	0	0.8	11.33	NE	15	0	0	15	0	1	22.47	NE	0.0.1	conserved hypothetical protein	No Dupes Here
RL0459	GN	38	0	0	38	0	0.92	16.91	NE	38	0	0	38	0	0.95	23.19	NE	0.0.1	conserved hypothetical protein	No Dupes Here
RL0460	GN	4	0	0	4	0	1	22.75	NE	4	0	0	4	0	1	31.5	NE	0.0.1	conserved hypothetical protein	No Dupes Here
RL0499	GN	7	0	0	7	0	1	23.71	NE	7	0	0	7	0	1	33.86	NE	0.0.1	conserved hypothetical protein	No Dupes Here
RL0522	GN	13	0	0	13	0	0.92	17.92	NE	13	0	0	13	0	1	26.62	NE	0.0.1	conserved hypothetical protein	No Dupes Here
RL0533	GN	17	0	0	17	0	0.94	19.69	NE	17	0	0	17	0	0.94	29	NE	0.0.1	conserved hypothetical protein	No Dupes Here
RL0562	GN	8	0	0	8	0	1	22.75	NE	8	0	0	8	0	1	26.5	NE	0.0.1	conserved hypothetical protein	No Dupes Here
RL0566	GN	5	0	0	5	0	0.8	21	NE	5	0	0	5	0	1	23.4	NE	0.0.1	conserved hypothetical protein	No Dupes Here
RL0567	GN	6	0	0	6	0	1	17.33	NE	6	0	0	6	0	1	22.33	NE	0.0.1	conserved hypothetical exported protein	No Dupes Here
RL0570	GN	2	0	0	2	0	1	13	NE	2	0	0	2	0	1	11.5	NE	0.0.1	conserved hypothetical exported protein	No Dupes Here
RL0578	GN	4	0	0	4	0	0.75	22.33	NE	4	0	0	4	0	0.75	33	NE	0.0.1	conserved hypothetical protein	No Dupes Here
RL0597	GN	10	0	0	10	0	1	17.7	NE	10	0	0	10	0	1	20.4	NE	0.0.1	conserved hypothetical protein	No Dupes Here
RL0598	GN	4	0	0	4	0	1	5	NE	4	0	0	4	0	0.75	9	NE	0.0.1	conserved hypothetical protein	No Dupes Here
RL0608	GN	8	0	0	8	0	1	27.38	NE	8	0	0	8	0	1	30.75	NE	0.0.1	conserved hypothetical exported protein	No Dupes Here
RL0610A	GN	4	0	0	4	0	1	17.75	NE	4	0	0	4	0	1	20.75	NE	0.0.1	conserved hypothetical protein	No Dupes Here
RL0618	GN	4	0	2	2	0	1	4.25	NE	4	0	2	2	0	1	5.5	NE	0.0.1	conserved hypothetical protein	No Dupes Here
RL0667	GN	7	0	0	7	0	1	17	NE	7	0	0	7	0	1	19.29	NE	0.0.1	conserved hypothetical protein	No Dupes Here
RL0670	GN	18	0	0	18	0	0.83	20.13	NE	18	0	0	18	0	0.89	22.25	NE	0.0.1	conserved hypothetical protein	No Dupes Here
RL0672	GN	29	0	0	29	0	0.83	17.5	NE	29	0	0	29	0	0.9	22.5	NE	0.0.1	conserved hypothetical protein	No Dupes Here
RL0722	GN	12	0	0	12	0	1	18	NE	12	0	0	12	0	1	19.75	NE	0.0.1	conserved hypothetical protein	No Dupes Here
RL0737	GN	4	0	0	4	0	1	13	NE	4	0	0	4	0	1	14	NE	0.0.1	conserved hypothetical protein	No Dupes Here
RL0738	GN	7	0	0	7	0	1	12.86	NE	7	0	0	7	0	1	14	NE	0.0.1	conserved hypothetical protein	No Dupes Here
RL0767	GN	16	0	0	16	0	0.88	17.5	NE	16	0	0	16	0	0.94	18.8	NE	0.0.1	conserved hypothetical exported protein	No Dupes Here
RL0786	GN	9	0	0	9	0	0.67	9.83	NE	9	0	0	9	0	0.67	9.5	NE	0.0.1	conserved hypothetical protein	No Dupes Here
RL0804	GN	32	0	0	32	0	0.94	8.37	NE	32	0	0	32	0	0.97	17.32	NE	0.0.1	conserved hypothetical protein	No Dupes Here
RL0808	GN	23	0	0	21	2	0.96	46.59	NE	23	0	0	23	0	1	31	NE	0.0.1	conserved hypothetical protein	No Dupes Here
RL0810A	GN	28	0	0	28	0	0.89	12.52	NE	28	0	0	28	0	0.93	6.73	NE	0.0.1	conserved hypothetical protein	No Dupes Here
RL0814	GN	17	0	0	17	0	0.82	9.71	NE	17	0	0	17	0	0.94	12.25	NE	0.0.1	conserved hypothetical protein	No Dupes Here
RL0816	GN	52	0	0	52	0	0.75	8.74	NE	52	0	0	52	0	0.87	9.07	NE	0.0.1	conserved hypothetical protein	No Dupes Here
RL0838	GN	6	0	0	6	0	1	8.5	NE	6	0	0	6	0	1	14.33	NE	0.0.1	conserved hypothetical protein	No Dupes Here
RL0844	GN	10	0	0	10	0	0.7	18.71	NE	10	0	0	10	0	0.9	28.11	NE	0.0.1	conserved hypothetical protein	No Dupes Here
RL0846	GN	26	0	0	26	0	0.81	17.86	NE	26	0	0	26	0	0.88	22.22	NE	0.0.1	conserved hypothetical protein	No Dupes Here
RL0852	GN	6	0	0	6	0	1	24.83	NE	6	0	0	6	0	1	30.5	NE	0.0.1	conserved hypothetical protein	No Dupes Here
RL0853	GN	12	0	0	12	0	1	25.42	NE	12	0	0	12	0	1	29.08	NE	0.0.1	conserved hypothetical protein	No Dupes Here
RL0867	GN	4	0	0	4	0	1	16.75	NE	4	0	0	4	0	1	21.25	NE	0.0.1	conserved hypothetical protein	No Dupes Here
RL0875	GN	9	0	0	9	0	0.78	22.71	NE	9	0	0	9	0	0.89	22.13	NE	0.0.1	conserved hypothetical protein	No Dupes Here
RL0901	GN	5	0	0	5	0	1	19	NE	5	0	0	5	0	1	24.8	NE	0.0.1	conserved hypothetical protein	No Dupes Here
RL0909	GN	8	0	0	8	0	1	17.38	NE	8	0	0	8	0	1	14.63	NE	0.0.1	conserved hypothetical protein	No Dupes Here
RL0914	GN	20	0	0	20	0	0.95	24.74	NE	20	0	0	20	0	0.95	31.37	NE	0.0.1	conserved hypothetical protein	No Dupes Here
RL0948	GN	6	0	0	6	0	1	19.83	NE	6	0	0	6	0	1	28	NE	0.0.1	conserved hypothetical exported protein	No Dupes Here
RL0950	GN	5	0	0	5	0	0.8	22	NE	5	0	0	5	0	0.8	32.75	NE	0.0.1	conserved hypothetical protein	No Dupes Here
RL0961	GN	12	0	0	12	0	0.92	21.73	NE	12	0	0	12	0	0.92	25.36	NE	0.0.1	conserved hypothetical protein	No Dupes Here
RL0967	GN	21	0	0	21	0	1	27.1	NE	21	0	0	21	0	1	29.43	NE	0.0.1	conserved hypothetical protein	No Dupes Here
RL0971	GN	20	0	0	20	0	0.95	20.32	NE	20	0	0	20	0	0.95	28.26	NE	0.0.1	conserved hypothetical exported protein	No Dupes Here
RL0978	GN	11	0	0	11	0	1	14.82	NE	11	0	0	11	0	0.91	20.7	NE	0.0.1	conserved hypothetical protein	No Dupes Here
RL1001	GN	5	0	0	5	0	1	13.8	NE	5	0	0	5	0	1	15	NE	0.0.1	conserved hypothetical protein	No Dupes Here
RL1005	GN	13	0	0	13	0	0.92	27	NE	13	0	0	13	0	1	32.92	NE	0.0.1	conserved hypothetical protein	No Dupes Here
RL1009	GN	7	0	0	7	0	0.86	20.5	NE	7	0	0	7	0	0.86	23.67	NE	0.0.1	conserved hypothetical exported protein	No Dupes Here
RL1013	GN	8	0	0	8	0	0.88	11.71	NE	8	0	0	8	0	0.75	4.17	NE	0.0.1	conserved hypothetical protein	No Dupes Here
RL1055	GN	6	0	0	6	0	0.83	15	NE	6	0	0	6	0	0.83	17.4	NE	0.0.1	conserved hypothetical protein	No Dupes Here
RL1063	GN	6	0	0	6	0	1	32	NE	6	0	0	3	3	1	46.17	NE	0.0.1	conserved hypothetical protein	No Dupes Here
RL1073	GN	10	0	0	10	0	0.9	11	NE	10	0	0	10	0	1	14.8	NE	0.0.1	conserved hypothetical protein	No Dupes Here
RL1074	GN	5	0	0	5	0	1	50.6	NE	5	0	0	5	0	1	23	NE	0.0.1	conserved hypothetical protein	No Dupes Here
RL1077	GN	16	0	0	16	0	0.94	23.6	NE	16	0	0	16	0	1	26.06	NE	0.0.1	conserved hypothetical protein	No Dupes Here
RL1087	GN	4	0	0	4	0	1	50.5	NE	4	0	0	4	0	0.75	92.67	NE	0.0.1	conserved hypothetical protein	No Dupes Here
RL1089	GN	3	0	0	3	0	0.33	6	NE	3	0	0	3	0	1	5.33	NE	0.0.1	conserved hypothetical protein	No Dupes Here
RL1103	GN	22	0	0	22	0	0.95	16.9	NE	22	0	0	22	0	0.95	22.24	NE	0.0.1	conserved hypothetical protein	No Dupes Here
RL1123	GN	8	0	0	8	0	1	13.38	NE	8	0	0	8	0	0.88	17.57	NE	0.0.1	conserved hypothetical protein	No Dupes Here
RL1124	GN	10	0	0	10	0	0.8	40.25	NE	10	0	0	10	0	1	38.7	NE	0.0.1	conserved hypothetical protein	No Dupes Here
RL1134	GN	19	0	1	18	0	1	22.95	NE	19	0	0	19	0	0.95	26.89	NE	0.0.1	conserved hypothetical protein	No Dupes Here
RL1144	GN	14	0	0	14	0	0.93	11.69	NE	14	0	0	14	0	0.93	13	NE	0.0.1	conserved hypothetical protein	No Dupes Here
RL1154	GN	5	0	0	5	0	1	23.4	NE	5	0	0	5	0	1	24.6	NE	0.0.1	conserved hypothetical exported protein	No Dupes Here
RL1171	GN	2	0	0	2	0	1	11.5	NE	2	0	0	2	0	1	17.5	NE	0.0.1	conserved hypothetical protein	No Dupes Here
RL1210	GN	6	0	0	6	0	1	13	NE	6	0	0	6	0	1	16.33	NE	0.0.1	conserved hypothetical protein	No Dupes Here
RL1213	GN	7	0	0	7	0	0.86	9.5	NE	7	0	0	7	0	0.86	13	NE	0.0.1	conserved hypothetical protein	No Dupes Here
RL1227	GN	7	0	0	7	0	1	13.29	NE	7	0	0	7	0	1	18.57	NE	0.0.1	conserved hypothetical exported protein	No Dupes Here
RL1246	GN	13	0	0	13	0	0.77	19	NE	13	0	0	13	0	1	21.46	NE	0.0.1	conserved hypothetical protein	No Dupes Here
RL1259	GN	15	0	0	15	0	0.87	22.62	NE	15	0	0	15	0	0.87	23.31	NE	0.0.1	conserved hypothetical protein	No Dupes Here
RL1266	GN	7	0	0	0	7	1	303.71	GA	7	0	0	7	0	1	32.14	NE	0.0.1	conserved hypothetical protein	No Dupes Here
RL1285	GN	5	0	0	5	0	1	25.6	NE	5	0	0	0	5	1	34	GA	0.0.1	conserved hypothetical protein	No Dupes Here
RL1289	GN	17	0	0	17	0	1	13.76	NE	17	0	0	17	0	1	12.18	NE	0.0.1	conserved hypothetical protein	No Dupes Here
RL1305	GN	10	0	0	10	0	0.8	34.63	NE	10	0	0	10	0	1	38	NE	0.0.1	conserved hypothetical protein	No Dupes Here
RL1311	GN	17	0	0	17	0	1	22.18	NE	17	0	0	17	0	1	25.59	NE	0.0.1	conserved hypothetical protein	No Dupes Here
RL1341	GN	16	0	0	16	0	0.94	15.33	NE	16	0	0	16	0	0.94	21.2	NE	0.0.1	conserved hypothetical protein	No Dupes Here
RL1344	GN	12	0	0	12	0	0.92	18.82	NE	12	0	0	12	0	0.92	19.91	NE	0.0.1	conserved hypothetical protein	No Dupes Here
RL1355	GN	22	0	0	22	0	1	30.14	NE	22	0	0	22	0	1	31.18	NE	0.0.1	conserved hypothetical protein	No Dupes Here
RL1361	GN	9	0	0	9	0	1	30.89	NE	9	0	0	9	0	1	38	NE	0.0.1	conserved hypothetical exported protein	No Dupes Here
RL1362	GN	11	0	0	11	0	1	11.73	NE	11	0	0	11	0	0.82	14.78	NE	0.0.1	conserved hypothetical exported protein	No Dupes Here
RL1381	GN	6	0	0	6	0	0.83	14.8	NE	6	0	0	6	0	0.83	13.6	NE	0.0.1	conserved hypothetical protein	No Dupes Here
RL1389	GN	2	0	0	2	0	0.5	16	NE	2	0	0	2	0	1	10	NE	0.0.1	conserved hypothetical protein	No Dupes Here
RL1394	GN	8	0	0	8	0	0.63	21.8	NE	8	0	0	8	0	0.63	39.2	NE	0.0.1	conserved hypothetical protein	No Dupes Here
RL1408	GN	8	0	0	8	0	0.88	29.86	NE	8	0	0	8	0	0.75	43.17	NE	0.0.1	conserved hypothetical protein	No Dupes Here
RL1409	GN	3	0	0	3	0	1	12.33	NE	3	0	0	3	0	1	24	NE	0.0.1	conserved hypothetical protein	No Dupes Here
RL1413	GN	7	0	0	7	0	0.86	14.67	NE	7	0	0	7	0	0.86	14.5	NE	0.0.1	conserved hypothetical protein	No Dupes Here
RL1449	GN	12	0	0	12	0	1	32.67	NE	12	0	0	12	0	0.83	39	NE	0.0.1	conserved hypothetical protein	No Dupes Here
RL1479	GN	9	0	0	9	0	0.78	23.43	NE	9	0	0	9	0	0.78	31.57	NE	0.0.1	conserved hypothetical protein	No Dupes Here
RL1480	GN	2	0	0	2	0	1	21	NE	2	0	0	2	0	1	20	NE	0.0.1	conserved hypothetical protein	No Dupes Here
RL1491	GN	8	0	0	8	0	0.88	9.57	NE	8	0	0	8	0	1	7.75	NE	0.0.1	conserved hypothetical protein	No Dupes Here
RL1504	GN	13	0	0	13	0	0.92	14.33	NE	13	0	0	13	0	1	14.92	NE	0.0.1	conserved hypothetical protein	No Dupes Here
RL1507	GN	3	0	0	3	0	1	5.67	NE	3	0	0	3	0	1	1.33	NE	0.0.1	conserved hypothetical protein	No Dupes Here
RL1540	GN	6	0	0	6	0	1	42.83	NE	6	0	0	6	0	1	36.33	NE	0.0.1	conserved hypothetical protein	No Dupes Here
RL1541	GN	6	1	0	5	0	0.83	12.6	NE	6	0	0	6	0	0.67	28.25	NE	0.0.1	conserved hypothetical protein	No Dupes Here
RL1582	GN	5	0	0	5	0	1	24.6	NE	5	0	0	5	0	1	31	NE	0.0.1	conserved hypothetical protein	No Dupes Here
RL1610	GN	4	0	0	4	0	0.75	25.33	NE	4	0	0	4	0	0.75	40.33	NE	0.0.1	conserved hypothetical protein	No Dupes Here
RL1629	GN	6	0	0	6	0	1	22.83	NE	6	0	0	6	0	1	25.67	NE	0.0.1	conserved hypothetical protein	No Dupes Here
RL1630	GN	11	0	0	11	0	1	14.55	NE	11	0	0	11	0	0.91	20.5	NE	0.0.1	conserved hypothetical protein	No Dupes Here
RL1644	GN	12	0	0	12	0	0.75	15.67	NE	12	0	0	12	0	0.83	19.1	NE	0.0.1	conserved hypothetical exported protein	No Dupes Here
RL1652	GN	4	0	0	4	0	0.75	27.33	NE	4	0	0	4	0	1	22.75	NE	0.0.1	conserved hypothetical protein	No Dupes Here
RL1665	GN	18	0	0	18	0	0.89	23.06	NE	18	0	0	18	0	0.89	24.88	NE	0.0.1	conserved hypothetical protein	No Dupes Here
RL1677	GN	9	0	0	9	0	1	23.78	NE	9	0	0	9	0	0.89	27	NE	0.0.1	conserved hypothetical exported protein	No Dupes Here
RL1680	GN	5	0	0	5	0	1	14.4	NE	5	0	0	5	0	1	15	NE	0.0.1	conserved hypothetical protein	No Dupes Here
RL1695	GN	6	0	0	6	0	1	11	NE	6	0	0	6	0	0.83	11.8	NE	0.0.1	conserved hypothetical protein	No Dupes Here
RL1754	GN	12	0	0	12	0	0.92	15.91	NE	12	0	0	12	0	0.75	20	NE	0.0.1	conserved hypothetical exported protein	No Dupes Here
RL1833	GN	2	0	0	2	0	1	9	NE	2	0	0	2	0	1	8.5	NE	0.0.1	conserved hypothetical protein	No Dupes Here
RL1834	GN	9	0	0	9	0	1	13.67	NE	9	0	0	9	0	1	15.56	NE	0.0.1	conserved hypothetical exported protein	No Dupes Here
RL1841	GN	11	0	0	11	0	0.91	11.5	NE	11	0	0	11	0	1	13.82	NE	0.0.1	conserved hypothetical protein	No Dupes Here
RL1842	GN	13	0	0	10	3	0.92	181.33	NE	13	0	0	13	0	0.92	25.17	NE	0.0.1	conserved hypothetical exported protein	No Dupes Here
RL1845	GN	16	-	-	-	-	1	2714.75	GA	16	0	0	2	14	1	65.06	GA	0.0.1	putative exported ErfK/YbiS/YhnG family protein	No Dupes Here
RL1867	GN	25	0	0	25	0	0.92	17.7	NE	25	0	0	25	0	0.88	20	NE	0.0.1	conserved hypothetical protein	No Dupes Here
RL1874	GN	9	0	0	9	0	1	25.44	NE	9	0	0	9	0	1	27.67	NE	0.0.1	conserved hypothetical protein	No Dupes Here
RL1882	GN	5	0	0	5	0	1	12.4	NE	5	0	0	5	0	1	16.2	NE	0.0.1	conserved hypothetical protein	No Dupes Here
RL1910	GN	19	0	0	19	0	0.95	17.5	NE	19	0	0	19	0	0.79	19.73	NE	0.0.1	putative FGE (formylglycine-generating enzyme) sulfatase, has post-translational sulfatase modification domain (assume processes RL1911)	No Dupes Here
RL1922	GN	28	0	0	28	0	0.86	24.04	NE	28	0	0	28	0	0.89	19.28	NE	0.0.1	putative protein with TPR (tetratricopeptide motif) probably involved in protein:protein interactions	No Dupes Here
RL1923	GN	6	0	0	6	0	1	14.67	NE	6	0	0	6	0	1	16.67	NE	0.0.1	conserved hypothetical protein	No Dupes Here
RL1971	GN	6	0	0	6	0	0.83	9	NE	6	0	0	6	0	1	11.83	NE	0.0.1	conserved hypothetical protein	No Dupes Here
RL1972	GN	14	0	0	14	0	0.86	9.58	NE	14	0	0	14	0	0.93	9.92	NE	0.0.1	conserved hypothetical protein	No Dupes Here
RL1974	GN	13	0	0	13	0	1	19.15	NE	13	0	0	13	0	0.85	28.82	NE	0.0.1	conserved hypothetical protein	No Dupes Here
RL1976	GN	12	0	0	12	0	1	16.17	NE	12	0	0	12	0	0.92	22	NE	0.0.1	conserved hypothetical protein	No Dupes Here
RL2007	GN	14	0	0	14	0	0.93	15.69	NE	14	0	0	14	0	0.93	18.69	NE	0.0.1	conserved hypothetical protein	No Dupes Here
RL2008	GN	13	0	0	13	0	0.85	10.36	NE	13	0	0	13	0	0.85	9.18	NE	0.0.1	conserved hypothetical protein	No Dupes Here
RL2015	GN	5	0	0	5	0	1	9.6	NE	5	0	0	5	0	0.8	9	NE	0.0.1	conserved hypothetical protein	No Dupes Here
RL2100	GN	16	0	0	16	0	0.88	23.79	NE	16	0	0	16	0	0.81	22.23	NE	0.0.1	conserved hypothetical exported protein	No Dupes Here
RL2103	GN	5	0	0	5	0	1	15.4	NE	5	0	0	5	0	1	20.4	NE	0.0.1	conserved hypothetical exported protein	No Dupes Here
RL2115	GN	12	0	0	12	0	1	29.42	NE	12	0	0	12	0	1	28.42	NE	0.0.1	conserved hypothetical protein	No Dupes Here
RL2116	GN	17	0	0	17	0	1	12	NE	17	0	0	17	0	1	12.35	NE	0.0.1	conserved hypothetical protein	No Dupes Here
RL2148	GN	2	0	0	2	0	0.5	34	NE	2	0	0	2	0	0.5	62	NE	0.0.1	conserved hypothetical protein	No Dupes Here
RL2161	GN	57	0	0	57	0	0.93	16.53	NE	57	0	0	57	0	0.91	18.08	NE	0.0.1	conserved hypothetical protein	No Dupes Here
RL2196	GN	6	0	0	6	0	1	18.67	NE	6	0	0	6	0	1	14.67	NE	0.0.1	conserved hypothetical protein	No Dupes Here
RL2211	GN	13	0	0	13	0	0.92	9.17	NE	13	0	0	13	0	0.85	11.18	NE	0.0.1	conserved hypothetical protein	No Dupes Here
RL2216	GN	25	0	0	25	0	1	13.28	NE	25	0	0	25	0	0.96	16.21	NE	0.0.1	conserved hypothetical protein	No Dupes Here
RL2237	GN	8	1	0	7	0	0.75	13.33	NE	8	1	0	7	0	0.75	11.67	NE	0.0.1	conserved hypothetical protein	No Dupes Here
RL2259	GN	16	0	0	16	0	0.81	14.08	NE	16	0	0	16	0	0.94	14.27	NE	0.0.1	conserved hypothetical exported protein	No Dupes Here
RL2260	GN	4	0	0	0	4	1	51.75	GA	4	0	0	4	0	1	27	NE	0.0.1	conserved hypothetical protein	No Dupes Here
RL2261	GN	15	0	0	0	15	0.67	36.7	GA	15	0	0	15	0	0.87	29.85	NE	0.0.1	conserved hypothetical exported protein	No Dupes Here
RL2265	GN	3	0	0	3	0	1	26.33	NE	3	0	0	3	0	1	26.67	NE	0.0.1	conserved hypothetical protein	No Dupes Here
RL2266	GN	21	0	0	21	0	0.86	15.17	NE	21	0	0	21	0	0.9	19.26	NE	0.0.1	conserved hypothetical protein	No Dupes Here
RL2269	GN	18	0	0	18	0	0.94	14.94	NE	18	0	0	18	0	0.89	13.56	NE	0.0.1	conserved hypothetical protein	No Dupes Here
RL2304	GN	6	0	0	6	0	1	14.83	NE	6	0	0	6	0	1	18.17	NE	0.0.1	conserved hypothetical protein	No Dupes Here
RL2308	GN	14	0	0	14	0	1	15.57	NE	14	0	0	14	0	1	17.43	NE	0.0.1	conserved hypothetical protein	No Dupes Here
RL2313	GN	9	0	0	9	0	0.89	16	NE	9	0	0	9	0	0.89	17.38	NE	0.0.1	conserved hypothetical protein	No Dupes Here
RL2315	GN	4	0	0	4	0	1	13.75	NE	4	0	0	4	0	1	16	NE	0.0.1	conserved hypothetical protein	No Dupes Here
RL2332	GN	7	0	0	7	0	1	5.43	NE	7	0	0	7	0	1	4.86	NE	0.0.1	conserved hypothetical protein	No Dupes Here
RL2333	GN	14	0	0	14	0	1	13.57	NE	14	0	0	14	0	0.93	15.08	NE	0.0.1	conserved hypothetical exported protein	No Dupes Here
RL2357	GN	8	0	0	8	0	1	24.38	NE	8	0	0	8	0	1	15.63	NE	0.0.1	conserved hypothetical protein	No Dupes Here
RL2385	GN	1	0	0	1	0	1	3	NE	1	0	0	1	0	1	10	NE	0.0.1	conserved hypothetical protein	No Dupes Here
RL2389	GN	37	0	0	37	0	0.97	16.44	NE	37	0	0	37	0	0.84	6.26	NE	0.0.1	conserved hypothetical exported protein	No Dupes Here
RL2417	GN	9	0	0	9	0	0.89	17.25	NE	9	0	0	9	0	1	13.11	NE	0.0.1	putative metallophosphoesterase	No Dupes Here
RL2432	GN	3	0	0	3	0	0.67	7	NE	3	0	0	3	0	1	9	NE	0.0.1	putative periplasmic copper binding protein, CusF in E. coli involved in Cu and Ag resistance	No Dupes Here
RL2482	GN	18	0	0	18	0	0.72	22.08	NE	18	0	0	18	0	0.89	17.94	NE	0.0.1	conserved hypothetical exported protein	No Dupes Here
RL2483	GN	8	0	0	8	0	0.75	15	NE	8	0	0	8	0	0.75	15.17	NE	0.0.1	conserved hypothetical protein	No Dupes Here
RL2536	GN	9	0	0	9	0	1	9	NE	9	0	0	9	0	1	5.11	NE	0.0.1	conserved hypothetical protein	No Dupes Here
RL2537	GN	11	0	0	11	0	1	22.45	NE	11	0	0	11	0	1	24.73	NE	0.0.1	conserved hypothetical protein	No Dupes Here
RL2539	GN	11	0	0	11	0	0.91	24.7	NE	11	0	0	11	0	1	23.27	NE	0.0.1	conserved hypothetical protein	No Dupes Here
RL2545	GN	5	0	0	5	0	1	16	NE	5	0	0	5	0	1	13	NE	0.0.1	conserved hypothetical protein	No Dupes Here
RL2553	GN	10	0	0	10	0	0.8	8.63	NE	10	0	0	10	0	0.9	7.44	NE	0.0.1	conserved hypothetical protein	No Dupes Here
RL2557	GN	13	0	0	13	0	0.92	30.5	NE	13	0	0	13	0	1	26.08	NE	0.0.1	conserved hypothetical protein	No Dupes Here
RL2560	GN	3	0	0	3	0	1	34	NE	3	0	0	3	0	1	29	NE	0.0.1	conserved hypothetical protein	No Dupes Here
RL2569	GN	3	0	0	3	0	1	11.67	NE	3	0	0	3	0	0.67	11.5	NE	0.0.1	conserved hypothetical protein	No Dupes Here
RL2570	GN	12	0	0	12	0	1	8.5	NE	12	0	0	12	0	1	12.17	NE	0.0.1	conserved hypothetical exported protein	No Dupes Here
RL2599	GN	14	0	1	13	0	0.93	26.15	NE	14	0	0	14	0	0.86	20.42	NE	0.0.1	conserved hypothetical exported protein	No Dupes Here
RL2618	GN	20	0	0	20	0	0.85	19.65	NE	20	0	0	20	0	0.9	19.94	NE	0.0.1	conserved hypothetical protein	No Dupes Here
RL2673	GN	20	0	0	20	0	0.9	11.17	NE	20	0	0	20	0	0.85	7.94	NE	0.0.1	conserved hypothetical protein	No Dupes Here
RL2690	GN	11	0	0	11	0	1	23.91	NE	11	0	0	11	0	1	25.64	NE	0.0.1	conserved hypothetical exported protein	No Dupes Here
RL2700	GN	38	0	0	38	0	0.95	22.86	NE	38	0	0	38	0	0.95	14.92	NE	0.0.1	conserved hypothetical exported protein	No Dupes Here
RL2707	GN	11	0	0	11	0	0.91	20.6	NE	11	0	0	11	0	1	22.55	NE	0.0.1	conserved hypothetical protein	No Dupes Here
RL2710	GN	7	0	0	7	0	0.86	7.67	NE	7	0	0	7	0	0.86	14.67	NE	0.0.1	conserved hypothetical protein	No Dupes Here
RL2761	GN	12	0	0	8	4	0.83	47.4	NE	12	0	0	12	0	0.83	36.9	NE	0.0.1	conserved hypothetical protein	No Dupes Here
RL2763	GN	11	0	0	5	6	0.82	43.33	GA	11	0	0	11	0	0.82	26.11	NE	0.0.1	conserved hypothetical protein	No Dupes Here
RL2765	GN	5	0	0	5	0	1	13	NE	5	0	0	5	0	1	20.4	NE	0.0.1	conserved hypothetical protein	No Dupes Here
RL2771	GN	5	0	0	5	0	1	24.2	NE	5	0	0	5	0	1	19.6	NE	0.0.1	conserved hypothetical protein	No Dupes Here
RL2773	GN	7	0	0	7	0	0.57	11	NE	7	0	0	7	0	0.57	11.5	NE	0.0.1	conserved hypothetical protein	No Dupes Here
RL2800	GN	9	0	0	9	0	1	16.44	NE	9	0	0	9	0	0.78	12.14	NE	0.0.1	conserved hypothetical protein	No Dupes Here
RL2811	GN	19	0	0	19	0	0.79	25.33	NE	19	0	0	19	0	0.89	25.65	NE	0.0.1	conserved hypothetical protein	No Dupes Here
RL2850	GN	14	0	0	14	0	0.86	23.17	NE	14	0	0	14	0	0.86	22.25	NE	0.0.1	conserved hypothetical protein	No Dupes Here
RL2853	GN	14	0	0	14	0	1	28.07	NE	14	0	0	14	0	1	29.36	NE	0.0.1	conserved hypothetical protein	No Dupes Here
RL2860	GN	1	0	0	1	0	1	22	NE	1	0	0	1	0	1	26	NE	0.0.1	conserved hypothetical protein	No Dupes Here
RL2862	GN	20	0	0	20	0	0.9	15.67	NE	20	0	0	20	0	0.95	14.47	NE	0.0.1	conserved hypothetical exported protein	No Dupes Here
RL2863	GN	25	0	0	25	0	0.88	15.55	NE	25	0	0	25	0	0.84	14.9	NE	0.0.1	conserved hypothetical protein	No Dupes Here
RL2865	GN	10	0	0	10	0	0.8	11.63	NE	10	0	0	10	0	0.9	13.56	NE	0.0.1	conserved hypothetical protein	No Dupes Here
RL2867	GN	17	0	0	17	0	0.94	16.63	NE	17	0	0	17	0	1	19.71	NE	0.0.1	conserved hypothetical protein	No Dupes Here
RL2872	GN	3	0	0	3	0	0.67	6	NE	3	0	0	3	0	0.67	13.5	NE	0.0.1	conserved hypothetical protein	No Dupes Here
RL2874	GN	17	0	0	17	0	0.88	16.33	NE	17	0	0	17	0	0.76	24.85	NE	0.0.1	conserved hypothetical protein	No Dupes Here
RL2892	GN	8	0	0	8	0	1	18	NE	8	0	0	8	0	1	15	NE	0.0.1	conserved hypothetical protein	No Dupes Here
RL2905	GN	7	0	0	7	0	0.86	13.67	NE	7	0	0	7	0	0.86	26.17	NE	0.0.1	conserved hypothetical protein	No Dupes Here
RL2930	GN	15	0	0	15	0	0.87	12.62	NE	15	0	0	15	0	0.8	14.33	NE	0.0.1	conserved hypothetical protein	No Dupes Here
RL2942	GN	20	0	0	20	0	0.9	15.94	NE	20	0	0	20	0	0.85	19.41	NE	0.0.1	conserved hypothetical protein	No Dupes Here
RL2945	GN	6	0	0	6	0	0.83	33.6	NE	6	0	0	6	0	0.83	35.4	NE	0.0.1	conserved hypothetical exported protein	No Dupes Here
RL2968	GN	2	0	0	2	0	1	10	NE	2	0	0	2	0	1	19.5	NE	0.0.1	conserved hypothetical protein	No Dupes Here
RL2995	GN	7	0	0	7	0	0.86	13.83	NE	7	0	0	7	0	0.86	17.17	NE	0.0.1	conserved hypothetical protein	No Dupes Here
RL2996	GN	9	0	0	9	0	0.89	11.5	NE	9	0	0	9	0	0.89	17.5	NE	0.0.1	conserved hypothetical protein	No Dupes Here
RL3000	GN	6	0	0	6	0	1	21.17	NE	6	0	0	6	0	1	22.67	NE	0.0.1	conserved hypothetical protein	No Dupes Here
RL3010	GN	7	0	0	7	0	1	26.57	NE	7	0	0	7	0	0.86	30.33	NE	0.0.1	conserved hypothetical exported protein	No Dupes Here
RL3059	GN	9	0	0	9	0	0.89	26	NE	9	0	0	9	0	1	26.11	NE	0.0.1	conserved hypothetical protein	No Dupes Here
RL3060	GN	11	0	0	11	0	0.91	31.1	NE	11	0	0	11	0	0.91	32.7	NE	0.0.1	conserved hypothetical protein	No Dupes Here
RL3063	GN	9	0	0	9	0	1	14.56	NE	9	0	0	9	0	1	15.56	NE	0.0.1	conserved hypothetical protein	No Dupes Here
RL3085	GN	7	0	0	7	0	0.86	14.5	NE	7	0	0	7	0	0.86	20.83	NE	0.0.1	conserved hypothetical exported protein	No Dupes Here
RL3089	GN	12	0	0	12	0	0.92	10.27	NE	12	0	0	12	0	0.92	13.18	NE	0.0.1	conserved hypothetical protein	No Dupes Here
RL3092	GN	19	0	0	19	0	1	13	NE	19	0	0	19	0	1	16	NE	0.0.1	conserved hypothetical protein	No Dupes Here
RL3093	GN	9	0	0	9	0	1	10.33	NE	9	0	0	9	0	1	13.78	NE	0.0.1	conserved hypothetical protein	No Dupes Here
RL3100	GN	11	0	0	11	0	1	17	NE	11	0	0	11	0	1	17.36	NE	0.0.1	conserved hypothetical protein	No Dupes Here
RL3125	GN	4	0	0	4	0	1	25.5	NE	4	0	0	4	0	1	19.5	NE	0.0.1	conserved hypothetical protein	No Dupes Here
RL3126	GN	7	0	0	7	0	1	16.14	NE	7	0	0	7	0	1	15.71	NE	0.0.1	conserved hypothetical protein	No Dupes Here
RL3127	GN	18	0	0	18	0	1	23.28	NE	18	0	0	18	0	0.94	32	NE	0.0.1	conserved hypothetical protein	No Dupes Here
RL3150	GN	2	0	0	2	0	1	18	NE	2	0	0	2	0	1	19.5	NE	0.0.1	conserved hypothetical protein	No Dupes Here
RL3160	GN	11	0	0	11	0	0.91	16.9	NE	11	0	0	11	0	1	15.36	NE	0.0.1	conserved hypothetical protein	No Dupes Here
RL3174	GN	11	0	0	11	0	0.91	20.9	NE	11	0	0	11	0	0.91	23.4	NE	0.0.1	conserved hypothetical protein	No Dupes Here
RL3190	GN	11	0	0	11	0	1	20.73	NE	11	0	0	11	0	0.91	21.8	NE	0.0.1	conserved hypothetical protein	No Dupes Here
RL3226	GN	7	0	0	7	0	0.86	10.83	NE	7	0	0	7	0	0.86	17.17	NE	0.0.1	conserved hypothetical protein	No Dupes Here
RL3227	GN	8	0	0	8	0	1	9.5	NE	8	0	0	8	0	1	12.75	NE	0.0.1	conserved hypothetical protein	No Dupes Here
RL3228	GN	6	0	0	6	0	1	17.17	NE	6	0	0	6	0	1	19.67	NE	0.0.1	conserved hypothetical exported protein	No Dupes Here
RL3246	GN	27	0	0	27	0	0.89	16.83	NE	27	0	0	27	0	0.89	23.83	NE	0.0.1	conserved hypothetical protein	No Dupes Here
RL3266	GN	9	0	0	9	0	0.78	13.71	NE	9	0	0	9	0	0.78	15.57	NE	0.0.1	conserved hypothetical protein	No Dupes Here
RL3340	GN	6	0	0	6	0	0.67	7.25	NE	6	0	0	6	0	0.83	12.4	NE	0.0.1	conserved hypothetical protein	No Dupes Here
RL3354	GN	12	0	0	12	0	1	13.33	NE	12	0	0	12	0	1	18.92	NE	0.0.1	conserved hypothetical protein	No Dupes Here
RL3360	GN	12	0	0	12	0	0.83	11.2	NE	12	0	0	12	0	1	18.75	NE	0.0.1	conserved hypothetical protein	No Dupes Here
RL3365	GN	7	0	0	7	0	0.86	12.67	NE	7	0	0	7	0	0.71	21.8	NE	0.0.1	conserved hypothetical protein	No Dupes Here
RL3374A	GN	5	0	0	5	0	1	9.6	NE	5	0	0	5	0	1	11.8	NE	0.0.1	conserved hypothetical protein	No Dupes Here
RL3376	GN	32	0	0	32	0	0.88	13.57	NE	32	0	0	32	0	0.84	14.44	NE	0.0.1	conserved hypothetical protein	No Dupes Here
RL3386	GN	11	0	0	11	0	1	20.82	NE	11	0	0	11	0	1	21.45	NE	0.0.1	conserved hypothetical protein	No Dupes Here
RL3388	GN	12	0	0	12	0	1	25.33	NE	12	0	0	12	0	1	31.75	NE	0.0.1	conserved hypothetical exported protein	No Dupes Here
RL3391	GN	5	0	0	5	0	1	24.8	NE	5	0	0	5	0	1	20.4	NE	0.0.1	conserved hypothetical protein	No Dupes Here
RL3392	GN	6	0	0	6	0	0.83	21	NE	6	0	0	6	0	1	19.33	NE	0.0.1	conserved hypothetical protein	No Dupes Here
RL3393	GN	15	0	0	15	0	0.87	19.38	NE	15	0	0	15	0	0.93	22	NE	0.0.1	conserved hypothetical protein	No Dupes Here
RL3398	GN	3	0	0	3	0	0.67	65	NE	3	0	0	3	0	1	42.33	NE	0.0.1	conserved hypothetical protein	No Dupes Here
RL3399	GN	19	0	0	19	0	0.95	29.72	NE	19	0	0	19	0	0.89	20.18	NE	0.0.1	putative proline-rich protein	No Dupes Here
RL3400	GN	8	0	0	8	0	0.88	11.57	NE	8	0	0	8	0	1	16.63	NE	0.0.1	conserved hypothetical exported protein	No Dupes Here
RL3401	GN	5	0	0	5	0	1	17.8	NE	5	0	0	5	0	1	22.8	NE	0.0.1	conserved hypothetical protein	No Dupes Here
RL3409	GN	16	0	0	16	0	0.94	21.33	NE	16	0	0	16	0	0.94	23.07	NE	0.0.1	conserved hypothetical protein	No Dupes Here
RL3412	GN	4	0	0	4	0	0.75	25.33	NE	4	0	0	4	0	0.75	21.67	NE	0.0.1	conserved hypothetical protein	No Dupes Here
RL3447	GN	6	0	0	6	0	1	9.33	NE	6	0	0	6	0	1	11.33	NE	0.0.1	conserved hypothetical protein	No Dupes Here
RL3457	GN	17	0	0	17	0	1	20.53	NE	17	0	0	17	0	1	22.94	NE	0.0.1	conserved hypothetical protein	No Dupes Here
RL3461	GN	7	0	0	7	0	0.86	4.83	NE	7	0	0	7	0	0.86	6.83	NE	0.0.1	conserved hypothetical protein	No Dupes Here
RL3465	GN	9	0	0	9	0	1	6.56	NE	9	0	0	9	0	0.89	11.88	NE	0.0.1	conserved hypothetical protein	No Dupes Here
RL3467	GN	11	0	0	11	0	0.82	18.56	NE	11	0	0	11	0	0.82	17.67	NE	0.0.1	conserved hypothetical protein	No Dupes Here
RL3469	GN	22	0	0	22	0	1	20.95	NE	22	0	0	22	0	1	37.5	NE	0.0.1	conserved hypothetical protein	No Dupes Here
RL3498	GN	11	0	0	11	0	0.91	16.4	NE	11	0	0	11	0	1	21.27	NE	0.0.1	conserved hypothetical protein	No Dupes Here
RL3512	GN	11	0	0	11	0	0.91	21	NE	11	0	0	11	0	0.91	26.8	NE	0.0.1	conserved hypothetical protein	No Dupes Here
RL3523	GN	14	0	0	14	0	0.71	23.4	NE	14	0	0	14	0	0.71	21.7	NE	0.0.1	conserved hypothetical protein	No Dupes Here
RL3527	GN	40	0	0	40	0	0.93	18.86	NE	40	0	0	40	0	0.93	25.57	NE	0.0.1	conserved hypothetical exported protein	No Dupes Here
RL3531	GN	14	0	0	14	0	0.86	17.42	NE	14	0	0	14	0	0.86	22.5	NE	0.0.1	conserved hypothetical protein	No Dupes Here
RL3556	GN	15	0	0	15	0	1	20.47	NE	15	0	0	15	0	1	24.33	NE	0.0.1	conserved hypothetical protein	No Dupes Here
RL3562	GN	7	0	0	7	0	1	18.14	NE	7	0	0	7	0	1	21.86	NE	0.0.1	conserved hypothetical protein	No Dupes Here
RL3590	GN	14	0	0	14	0	0.93	14.62	NE	14	0	0	14	0	1	15.57	NE	0.0.1	conserved hypothetical protein	No Dupes Here
RL3609	GN	27	0	0	27	0	0.96	19.77	NE	27	0	0	27	0	0.96	23.08	NE	0.0.1	conserved hypothetical protein	No Dupes Here
RL3637	GN	21	0	0	21	0	0.9	26.53	NE	21	0	0	21	0	0.95	28.55	NE	0.0.1	conserved hypothetical protein	No Dupes Here
RL3666	GN	12	0	0	12	0	1	17.5	NE	12	0	0	12	0	1	26.08	NE	0.0.1	conserved hypothetical protein	No Dupes Here
RL3669	GN	9	0	0	9	0	0.89	16.75	NE	9	0	0	9	0	1	23.56	NE	0.0.1	conserved hypothetical protein	No Dupes Here
RL3671	GN	8	0	0	8	0	1	18.75	NE	8	0	0	8	0	0.88	20.29	NE	0.0.1	conserved hypothetical protein	No Dupes Here
RL3672	GN	12	0	0	12	0	0.75	21	NE	12	0	0	12	0	0.83	27.4	NE	0.0.1	conserved hypothetical protein	No Dupes Here
RL3691	GN	6	0	0	6	0	1	32	NE	6	0	0	6	0	1	44.5	NE	0.0.1	conserved hypothetical protein	No Dupes Here
RL3692	GN	5	0	0	5	0	0.8	8.5	NE	5	0	0	5	0	1	10	NE	0.0.1	conserved hypothetical protein	No Dupes Here
RL3693	GN	5	0	0	5	0	1	25.4	NE	5	0	0	5	0	1	22	NE	0.0.1	conserved hypothetical protein	No Dupes Here
RL3695	GN	3	0	0	3	0	1	10.67	NE	3	0	0	3	0	1	10	NE	0.0.1	conserved hypothetical exported protein	No Dupes Here
RL3702	GN	6	0	0	6	0	1	5.67	NE	6	0	0	6	0	1	8.5	NE	0.0.1	putative transmembrane protein	No Dupes Here
RL3717	GN	14	0	0	14	0	0.86	6.33	NE	14	0	0	14	0	1	21.21	NE	0.0.1	conserved hypothetical protein	No Dupes Here
RL3719	GN	8	0	0	8	0	1	18.88	NE	8	0	0	8	0	1	21.75	NE	0.0.1	conserved hypothetical protein	No Dupes Here
RL3730	GN	15	0	0	15	0	0.8	13.08	NE	15	0	0	15	0	0.93	15.36	NE	0.0.1	conserved hypothetical exported protein	No Dupes Here
RL3733	GN	8	0	0	8	0	0.75	35.33	NE	8	0	0	8	0	0.88	30.71	NE	0.0.1	conserved hypothetical protein	No Dupes Here
RL3753	GN	9	0	0	9	0	0.89	18.25	NE	9	0	0	9	0	0.89	20.13	NE	0.0.1	conserved hypothetical protein	No Dupes Here
RL3756	GN	5	0	0	5	0	1	12.8	NE	5	0	0	5	0	1	14.8	NE	0.0.1	conserved hypothetical protein	No Dupes Here
RL3789	GN	15	0	0	15	0	0.8	25.17	NE	15	0	0	15	0	0.8	29.58	NE	0.0.1	conserved hypothetical protein	No Dupes Here
RL3812	GN	3	0	0	3	0	0.67	9.5	NE	3	0	0	3	0	0.67	12	NE	0.0.1	conserved hypothetical protein	No Dupes Here
RL3835	GN	30	0	0	30	0	0.97	16.03	NE	30	0	0	30	0	0.93	24.86	NE	0.0.1	conserved hypothetical exported protein	No Dupes Here
RL3867	GN	6	0	0	6	0	1	20	NE	6	0	0	6	0	1	25.5	NE	0.0.1	conserved hypothetical protein	No Dupes Here
RL3868	GN	6	0	0	6	0	1	10	NE	6	0	0	6	0	1	13.67	NE	0.0.1	conserved hypothetical protein	No Dupes Here
RL3914	GN	5	0	0	5	0	0.8	8.75	NE	5	0	0	5	0	0.8	8.75	NE	0.0.1	conserved hypothetical protein	No Dupes Here
RL3928	GN	23	0	0	23	0	0.96	17.09	NE	23	0	0	23	0	0.96	26.27	NE	0.0.1	conserved hypothetical protein	No Dupes Here
RL3930	GN	33	0	0	33	0	0.85	25.07	NE	33	0	0	33	0	0.91	27.77	NE	0.0.1	conserved hypothetical protein	No Dupes Here
RL3931	GN	14	0	0	14	0	1	24.07	NE	14	0	0	11	3	1	33.79	NE	0.0.1	conserved hypothetical protein	No Dupes Here
RL3936	GN	6	0	0	6	0	1	28.5	NE	6	0	0	6	0	1	25.5	NE	0.0.1	conserved hypothetical protein	No Dupes Here
RL3937	GN	27	0	0	27	0	0.96	22.08	NE	27	0	0	27	0	0.96	28.15	NE	0.0.1	conserved hypothetical protein	No Dupes Here
RL3946	GN	11	0	0	11	0	1	33.18	NE	11	0	0	11	0	1	38.82	NE	0.0.1	conserved hypothetical protein	No Dupes Here
RL3959	GN	2	0	0	2	0	1	26.5	NE	2	0	0	2	0	1	16	NE	0.0.1	conserved hypothetical protein	No Dupes Here
RL3983	GN	10	0	0	10	0	1	21.5	NE	10	0	0	10	0	1	19.9	NE	0.0.1	conserved hypothetical protein	No Dupes Here
RL3987	GN	3	0	0	3	0	1	10	NE	3	0	0	3	0	1	10.33	NE	0.0.1	conserved hypothetical protein	No Dupes Here
RL3988	GN	10	0	0	10	0	0.6	11.17	NE	10	0	0	10	0	0.7	6.86	NE	0.0.1	conserved hypothetical protein	No Dupes Here
RL3999	GN	6	0	0	6	0	0.83	31.8	NE	6	0	0	6	0	1	38.5	NE	0.0.1	conserved hypothetical protein	No Dupes Here
RL4003	GN	19	0	0	12	7	1	36	NE	19	0	0	19	0	1	41.32	NE	0.0.1	conserved hypothetical exported protein	No Dupes Here
RL4004	GN	4	0	0	4	0	0.5	2	NE	4	0	0	4	0	0.75	11.67	NE	0.0.1	conserved hypothetical protein	No Dupes Here
RL4008	GN	4	0	0	4	0	1	8.75	NE	4	0	0	4	0	1	15.5	NE	0.0.1	conserved hypothetical protein	No Dupes Here
RL4019	GN	16	0	0	16	0	0.88	18.71	NE	16	0	0	16	0	1	20.44	NE	0.0.1	conserved hypothetical protein	No Dupes Here
RL4046	GN	8	0	0	8	0	0.88	19.86	NE	8	0	0	8	0	0.75	22.5	NE	0.0.1	conserved hypothetical exported protein with TPR repeat	No Dupes Here
RL4049	GN	9	0	0	9	0	1	19.22	NE	9	0	0	9	0	1	32.78	NE	0.0.1	conserved hypothetical protein	No Dupes Here
RL4063	GN	5	0	0	5	0	0.8	27.5	NE	5	0	0	5	0	1	20	NE	0.0.1	conserved hypothetical protein	No Dupes Here
RL4074	GN	4	0	0	4	0	0	0	NE	4	0	0	4	0	1	12.75	NE	0.0.1	conserved hypothetical protein	No Dupes Here
RL4080	GN	30	0	0	30	0	0.9	14.93	NE	30	0	0	30	0	0.93	19.43	NE	0.0.1	conserved hypothetical exported protein	No Dupes Here
RL4083	GN	17	0	0	17	0	0.94	20.19	NE	17	0	0	17	0	1	8.29	NE	0.0.1	conserved hypothetical protein	No Dupes Here
RL4103	GN	13	0	0	13	0	0.92	41.67	NE	13	0	0	13	0	1	44.69	NE	0.0.1	conserved hypothetical exported protein	No Dupes Here
RL4127	GN	11	0	0	11	0	0.82	23.33	NE	11	0	0	11	0	1	26.73	NE	0.0.1	conserved hypothetical protein	No Dupes Here
RL4133	GN	10	0	0	10	0	0.9	20.67	NE	10	0	0	10	0	0.9	35	NE	0.0.1	conserved hypothetical exported protein	No Dupes Here
RL4147	GN	10	0	0	10	0	0.7	11.29	NE	10	0	0	10	0	0.8	32	NE	0.0.1	conserved hypothetical protein	No Dupes Here
RL4154	GN	17	0	0	17	0	0.94	17.13	NE	17	0	0	17	0	0.88	20.27	NE	0.0.1	conserved hypothetical exported protein	No Dupes Here
RL4158	GN	8	0	0	8	0	1	32	NE	8	0	0	8	0	1	37.63	NE	0.0.1	conserved hypothetical exported protein	No Dupes Here
RL4160	GN	13	0	0	13	0	0.69	35.67	NE	13	0	0	13	0	0.69	26.67	NE	0.0.1	conserved hypothetical protein	No Dupes Here
RL4163	GN	10	0	0	10	0	0.8	31	NE	10	0	0	10	0	0.9	29	NE	0.0.1	conserved hypothetical protein	No Dupes Here
RL4164	GN	6	0	0	6	0	0.83	24.8	NE	6	0	0	6	0	1	27.33	NE	0.0.1	conserved hypothetical protein	No Dupes Here
RL4166	GN	15	0	0	15	0	0.93	22.64	NE	15	0	0	15	0	1	23.47	NE	0.0.1	conserved hypothetical protein	No Dupes Here
RL4237	GN	14	0	0	14	0	0.79	11.18	NE	14	0	0	14	0	0.93	12.62	NE	0.0.1	conserved hypothetical protein	No Dupes Here
RL4238	GN	14	0	0	14	0	1	15.36	NE	14	0	0	14	0	1	19.07	NE	0.0.1	conserved hypothetical protein	No Dupes Here
RL4264	GN	14	0	0	14	0	0.93	22.08	NE	14	0	0	14	0	1	27.14	NE	0.0.1	conserved hypothetical protein	No Dupes Here
RL4268	GN	8	0	0	8	0	0.88	31.71	NE	8	0	0	8	0	0.88	35.14	NE	0.0.1	conserved hypothetical protein	No Dupes Here
RL4291	GN	10	0	0	10	0	0.4	1.25	NE	10	0	0	10	0	0.9	3.44	NE	0.0.1	conserved hypothetical protein	No Dupes Here
RL4305	GN	11	0	0	11	0	1	15.91	NE	11	0	0	11	0	1	21.82	NE	0.0.1	conserved hypothetical protein	No Dupes Here
RL4308	GN	4	0	0	4	0	1	17.25	NE	4	0	0	4	0	1	39	NE	0.0.1	conserved hypothetical protein	No Dupes Here
RL4334	GN	12	0	0	12	0	0.83	15.3	NE	12	0	0	12	0	0.92	21.91	NE	0.0.1	conserved hypothetical protein	No Dupes Here
RL4339	GN	11	0	0	11	0	0.73	25.38	NE	11	0	0	11	0	0.82	25.78	NE	0.0.1	conserved hypothetical protein	No Dupes Here
RL4374	GN	44	0	0	44	0	0.98	25.14	NE	44	0	0	44	0	0.98	31.91	NE	0.0.1	conserved hypothetical protein	No Dupes Here
RL4380	GN	6	0	0	6	0	0.67	26	NE	6	0	0	6	0	0.83	18	NE	0.0.1	conserved hypothetical protein	No Dupes Here
RL4389	GN	7	0	0	7	0	1	23.14	NE	7	0	0	7	0	1	35.86	NE	0.0.1	conserved hypothetical protein	No Dupes Here
RL4431	GN	4	0	0	4	0	1	13.25	NE	4	0	0	4	0	1	14.5	NE	0.0.1	conserved hypothetical exported protein	No Dupes Here
RL4469	GN	8	0	0	8	0	0.75	16	NE	8	0	0	8	0	1	15.5	NE	0.0.1	conserved hypothetical protein	No Dupes Here
RL4488	GN	9	0	0	9	0	0.67	12.67	NE	9	0	0	9	0	0.89	14.38	NE	0.0.1	conserved hypothetical protein	No Dupes Here
RL4491	GN	6	0	0	6	0	0.67	29.75	NE	6	0	0	6	0	0.83	34.2	NE	0.0.1	conserved hypothetical protein	No Dupes Here
RL4512	GN	18	0	0	18	0	0.89	30.06	NE	18	0	0	18	0	0.94	32.94	NE	0.0.1	conserved hypothetical protein	No Dupes Here
RL4521	GN	12	0	0	12	0	0.92	25.91	NE	12	0	0	12	0	0.83	26	NE	0.0.1	conserved hypothetical exported protein	No Dupes Here
RL4525	GN	6	0	0	6	0	1	28.83	NE	6	0	0	6	0	1	25.83	NE	0.0.1	conserved hypothetical protein	No Dupes Here
RL4581	GN	30	0	0	30	0	0.93	20.96	NE	30	0	0	30	0	0.93	27.07	NE	0.0.1	conserved hypothetical protein	No Dupes Here
RL4608	GN	5	0	0	5	0	1	13.2	NE	5	0	0	5	0	1	20.2	NE	0.0.1	conserved hypothetical exported protein	No Dupes Here
RL4626	GN	14	0	0	14	0	0.79	23.18	NE	14	0	0	14	0	0.86	22.92	NE	0.0.1	conserved hypothetical protein	No Dupes Here
RL4659	GN	13	0	0	13	0	1	18.38	NE	13	0	0	13	0	1	23.69	NE	0.0.1	conserved hypothetical protein	No Dupes Here
RL4689	GN	12	0	0	12	0	0.83	18.7	NE	12	0	0	12	0	0.92	23.36	NE	0.0.1	conserved hypothetical protein	No Dupes Here
RL4690	GN	6	0	0	6	0	1	8	NE	6	0	0	6	0	1	15.5	NE	0.0.1	conserved hypothetical protein	No Dupes Here
RL4696	GN	9	0	0	9	0	1	4	NE	9	0	0	9	0	1	14	NE	0.0.1	conserved hypothetical protein	No Dupes Here
RL4698	GN	17	0	0	17	0	0.94	17.94	NE	17	0	0	17	0	0.94	17.5	NE	0.0.1	conserved hypothetical protein	No Dupes Here
RL4699	GN	3	0	0	3	0	1	30.33	NE	3	0	0	3	0	1	29	NE	0.0.1	conserved hypothetical protein	No Dupes Here
RL4701	GN	5	0	0	1	4	1	62.4	GA	5	0	0	5	0	1	35.6	NE	0.0.1	conserved hypothetical protein	No Dupes Here
RL4723	GN	24	0	0	24	0	0.88	15.71	NE	24	0	0	24	0	0.88	12.81	NE	0.0.1	conserved hypothetical protein	No Dupes Here
RL0019	GN	10	0	0	10	0	0.6	3.17	NE	10	0	0	10	0	0.9	1.78	NE	0.0.2	conserved hypothetical protein	No Dupes Here
RL0027	GN	32	0	0	32	0	0.69	7.45	NE	32	0	0	32	0	0.78	3.8	NE	0.0.2	conserved hypothetical protein	No Dupes Here
RL0038	GN	4	0	0	4	0	1	19.5	NE	4	0	0	4	0	0.75	21.67	NE	0.0.2	conserved hypothetical protein	No Dupes Here
RL0062	GN	69	0	0	69	0	0.91	13.98	NE	69	0	0	69	0	0.94	18.11	NE	0.0.2	conserved hypothetical protein	No Dupes Here
RL0070	GN	6	0	0	6	0	1	40.17	NE	6	0	0	6	0	0.83	30.2	NE	0.0.2	conserved hypothetical protein	No Dupes Here
RL0073	GN	42	0	0	42	0	0.95	22.48	NE	42	0	0	42	0	0.98	29.07	NE	0.0.2	conserved hypothetical protein	No Dupes Here
RL0074	GN	18	0	3	8	7	0.89	42.88	NE	18	0	0	18	0	0.89	14.88	NE	0.0.2	conserved hypothetical protein	No Dupes Here
RL0076	GN	9	0	0	9	0	0.78	23.43	NE	9	0	0	9	0	1	23.44	NE	0.0.2	conserved hypothetical protein	No Dupes Here
RL0080	GN	12	0	0	12	0	0.83	18	NE	12	0	0	12	0	1	18.92	NE	0.0.2	conserved hypothetical exported protein	No Dupes Here
RL0105	GN	23	0	0	0	23	0.96	53.27	GA	23	0	0	23	0	1	32	NE	0.0.2	conserved hypothetical protein	No Dupes Here
RL0110	GN	15	0	0	15	0	0.93	23.64	NE	15	0	0	15	0	1	27	NE	0.0.2	conserved hypothetical protein	No Dupes Here
RL0113	GN	10	0	0	10	0	1	17.4	NE	10	0	0	10	0	1	25.1	NE	0.0.2	conserved hypothetical protein	No Dupes Here
RL0131	GN	27	0	0	27	0	0.96	28.15	NE	27	0	0	27	0	0.96	30.35	NE	0.0.2	conserved hypothetical exported protein	No Dupes Here
RL0132	GN	12	0	0	12	0	0.92	21.18	NE	12	0	0	12	0	1	27.67	NE	0.0.2	conserved hypothetical protein	No Dupes Here
RL0135	GN	11	2	0	9	0	0.73	11.88	NE	11	2	0	9	0	0.73	11.25	NE	0.0.2	conserved hypothetical protein	No Dupes Here
RL0150	GN	2	0	0	2	0	1	43	NE	2	0	0	2	0	1	67	NE	0.0.2	conserved hypothetical protein (homologous with SMc02277)	No Dupes Here
RL0162	GN	12	0	0	12	0	0.83	10.9	NE	12	0	0	12	0	0.75	15.22	NE	0.0.2	conserved hypothetical protein	No Dupes Here
RL0165	GN	8	0	0	8	0	0.88	15.14	NE	8	0	0	8	0	1	17.88	NE	0.0.2	conserved hypothetical protein	No Dupes Here
RL0192	GN	10	0	0	10	0	0.9	13	NE	10	0	0	10	0	1	13.4	NE	0.0.2	conserved hypothetical protein	No Dupes Here
RL0204	GN	13	0	0	13	0	0.92	19.08	NE	13	0	0	13	0	0.92	28.58	NE	0.0.2	conserved hypothetical protein	No Dupes Here
RL0221	GN	8	0	0	8	0	0.88	13	NE	8	0	0	8	0	0.88	17.29	NE	0.0.2	conserved hypothetical protein atu0215 (agr_c_369p)	No Dupes Here
RL0231	GN	6	0	0	6	0	1	20.67	NE	6	0	0	6	0	1	32.67	NE	0.0.2	conserved hypothetical protein	No Dupes Here
RL0238	GN	8	0	0	8	0	0.88	21.86	NE	8	0	0	8	0	0.88	35	NE	0.0.2	conserved hypothetical protein	No Dupes Here
RL0239	GN	9	0	0	9	0	0.89	20.63	NE	9	0	0	9	0	1	28.33	NE	0.0.2	conserved hypothetical protein	No Dupes Here
RL0241	GN	23	0	0	23	0	1	23.96	NE	23	0	0	0	23	1	39.65	GA	0.0.2	conserved hypothetical protein	No Dupes Here
RL0265	GN	8	0	0	8	0	0.75	30.33	NE	8	0	0	8	0	0.75	26.83	NE	0.0.2	conserved hypothetical protein	No Dupes Here
RL0290	GN	7	0	0	7	0	0.71	34	NE	7	0	0	7	0	0.86	34.5	NE	0.0.2	conserved hypothetical protein	No Dupes Here
RL0292	GN	7	0	0	7	0	1	15.29	NE	7	0	0	7	0	1	25.71	NE	0.0.2	conserved hypothetical protein	No Dupes Here
RL0309	GN	7	0	0	7	0	1	11.71	NE	7	0	0	7	0	1	16.57	NE	0.0.2	conserved hypothetical protein	No Dupes Here
RL0312	GN	8	0	0	8	0	0.88	21.86	NE	8	0	0	8	0	0.88	17.29	NE	0.0.2	conserved hypothetical protein	No Dupes Here
RL0318	GN	13	0	0	13	0	0.85	12.91	NE	13	0	0	13	0	0.85	19.09	NE	0.0.2	conserved hypothetical protein	No Dupes Here
RL0319	GN	14	0	0	14	0	1	26.5	NE	14	0	0	14	0	1	32.29	NE	0.0.2	conserved hypothetical exported protein	No Dupes Here
RL0320	GN	15	0	0	15	0	0.93	14.57	NE	15	0	0	15	0	0.93	20.57	NE	0.0.2	conserved hypothetical protein	No Dupes Here
RL0321	GN	16	0	0	16	0	0.94	22.4	NE	16	0	0	16	0	1	28.13	NE	0.0.2	conserved hypothetical exported protein	No Dupes Here
RL0324	GN	10	0	0	10	0	0.9	8.33	NE	10	0	0	10	0	0.9	19.22	NE	0.0.2	conserved hypothetical protein	No Dupes Here
RL0330	GN	8	0	0	8	0	0.88	13.29	NE	8	0	0	8	0	1	14.88	NE	0.0.2	conserved hypothetical protein	No Dupes Here
RL0332	GN	4	1	0	3	0	0.75	37	NE	4	0	0	4	0	1	52.5	NE	0.0.2	conserved hypothetical protein	No Dupes Here
RL0336	GN	6	0	0	6	0	0.83	27.6	NE	6	0	0	6	0	1	21.17	NE	0.0.2	conserved hypothetical protein	No Dupes Here
RL0337	GN	6	0	0	6	0	1	24.67	NE	6	0	0	6	0	1	25.17	NE	0.0.2	conserved hypothetical protein	No Dupes Here
RL0345	GN	14	0	0	14	0	0.93	15.62	NE	14	0	0	14	0	0.93	19.85	NE	0.0.2	conserved hypothetical protein	No Dupes Here
RL0366	GN	15	0	0	15	0	0.93	25.71	NE	15	0	0	15	0	0.93	34.21	NE	0.0.2	conserved hypothetical protein	No Dupes Here
RL0385	GN	3	0	0	3	0	0.67	24.5	NE	3	0	0	3	0	0.67	32.5	NE	0.0.2	conserved hypothetical protein	No Dupes Here
RL0403	GN	6	0	0	6	0	1	6	NE	6	0	0	6	0	0.83	11.2	NE	0.0.2	conserved hypothetical protein	No Dupes Here
RL0449	GN	11	0	0	11	0	1	24.82	NE	11	0	0	11	0	1	30.55	NE	0.0.2	conserved hypothetical protein	No Dupes Here
RL0450	GN	3	0	0	3	0	1	57	NE	3	0	0	3	0	1	80.33	NE	0.0.2	conserved hypothetical protein	No Dupes Here
RL0464	GN	26	0	0	26	0	1	23.19	NE	26	0	0	26	0	1	30.42	NE	0.0.2	conserved hypothetical exported protein	No Dupes Here
RL0476	GN	13	0	0	13	0	0.85	23.45	NE	13	0	0	13	0	0.85	30.09	NE	0.0.2	conserved hypothetical protein	No Dupes Here
RL0506	GN	14	0	0	14	0	0.93	12.08	NE	14	0	0	14	0	1	16.29	NE	0.0.2	conserved hypothetical protein	No Dupes Here
RL0526	GN	5	0	0	5	0	0.8	30.75	NE	5	0	0	5	0	1	30.6	NE	0.0.2	conserved hypothetical protein	No Dupes Here
RL0537	GN	16	0	0	16	0	1	21.38	NE	16	0	0	16	0	1	27.81	NE	0.0.2	conserved hypothetical protein	No Dupes Here
RL0541	GN	5	0	0	5	0	0.8	7.75	NE	5	0	0	5	0	0.8	7.75	NE	0.0.2	conserved hypothetical protein, homology with very-short-patch-repair endonuclease [Replication, recombination, and repair]	No Dupes Here
RL0556	GN	12	0	0	12	0	0.92	10.91	NE	12	0	0	12	0	0.83	16.8	NE	0.0.2	conserved hypothetical exported protein	No Dupes Here
RL0563	GN	10	0	0	10	0	0.9	8.67	NE	10	0	0	10	0	0.9	9.44	NE	0.0.2	conserved hypothetical protein	No Dupes Here
RL0574	GN	6	0	0	6	0	1	28.83	NE	6	0	0	6	0	1	36.83	NE	0.0.2	conserved hypothetical exported protein	No Dupes Here
RL0579	GN	6	0	0	6	0	1	44.5	NE	6	0	0	6	0	1	41.5	NE	0.0.2	conserved hypothetical protein	No Dupes Here
RL0583	GN	9	0	0	9	0	0.89	16.75	NE	9	0	0	9	0	1	19.78	NE	0.0.2	conserved hypothetical protein	No Dupes Here
RL0584	GN	18	0	0	18	0	0.94	17.47	NE	18	0	0	18	0	1	21.67	NE	0.0.2	conserved hypothetical protein	No Dupes Here
RL0589	GN	11	0	0	11	0	0.64	14	NE	11	0	0	11	0	0.82	16.22	NE	0.0.2	conserved hypothetical protien	No Dupes Here
RL0593	GN	7	0	0	7	0	1	7.29	NE	7	0	0	7	0	1	11.57	NE	0.0.2	conserved hypothetical protein	No Dupes Here
RL0609	GN	4	0	0	4	0	1	22	NE	4	0	0	4	0	1	30.75	NE	0.0.2	conserved hypothetical protein	No Dupes Here
RL0614	GN	9	0	0	9	0	1	24.44	NE	9	0	0	9	0	1	25.78	NE	0.0.2	conserved hypothetical protein	No Dupes Here
RL0624	GN	13	0	0	13	0	0.85	25.55	NE	13	0	0	13	0	0.92	33.5	NE	0.0.2	conserved hypothetical protein	No Dupes Here
RL0625	GN	23	0	0	23	0	0.78	29.78	NE	23	0	0	23	0	0.91	30.24	NE	0.0.2	conserved hypothetical protein	No Dupes Here
RL0648	GN	8	0	0	8	0	0.88	12.43	NE	8	0	0	8	0	0.88	14.14	NE	0.0.2	conserved hypothetical protein	No Dupes Here
RL0654	GN	20	0	0	20	0	0.9	21.22	NE	20	0	0	20	0	0.9	28.61	NE	0.0.2	conserved hypothetical protein	No Dupes Here
RL0655	GN	4	0	0	4	0	1	10.5	NE	4	0	0	4	0	1	14.75	NE	0.0.2	conserved hypothetical protein	No Dupes Here
RL0657	GN	9	0	0	9	0	0.78	10.29	NE	9	0	0	9	0	0.89	13.63	NE	0.0.2	conserved hypothetical protein (AIR family )	No Dupes Here
RL0658	GN	5	0	0	5	0	0.8	35.25	NE	5	0	0	5	0	0.8	34.25	NE	0.0.2	conserved hypothetical protein	No Dupes Here
RL0659	GN	16	0	0	16	0	0.88	31.57	NE	16	0	0	16	0	1	38.13	NE	0.0.2	conserved hypothetical protein	No Dupes Here
RL0661	GN	9	0	0	9	0	1	18.44	NE	9	0	0	9	0	1	21.89	NE	0.0.2	conserved hypothetical protein	No Dupes Here
RL0663	GN	28	0	0	28	0	0.89	12.56	NE	28	0	0	28	0	0.96	14.81	NE	0.0.2	conserved hypothetical protein	No Dupes Here
RL0668	GN	4	0	0	4	0	0.75	8.67	NE	4	0	0	4	0	0.5	13.5	NE	0.0.2	conserved hypothetical protein	No Dupes Here
RL0683	GN	7	0	0	7	0	0.57	7.75	NE	7	0	0	7	0	0.71	15	NE	0.0.2	conserved hypothetical protein	No Dupes Here
RL0694	GN	3	0	0	3	0	1	10.33	NE	3	0	0	3	0	1	14	NE	0.0.2	conserved hypothetical protein	No Dupes Here
RL0717	GN	38	0	0	38	0	0.89	21.56	NE	38	0	0	38	0	0.97	19.92	NE	0.0.2	conserved hypothetical protein (TPR repeat family)	No Dupes Here
RL0726	GN	12	0	2	10	0	0.83	13	NE	12	0	0	12	0	0.83	21.3	NE	0.0.2	conserved hypothetical exported protein	No Dupes Here
RL0739	GN	9	0	0	9	0	0.89	12	NE	9	0	0	9	0	0.89	15.25	NE	0.0.2	conserved hypothetical protein	No Dupes Here
RL0750	GN	8	1	0	7	0	0.88	26.86	NE	8	0	0	8	0	0.88	35.71	NE	0.0.2	conserved hypothetical protein	No Dupes Here
RL0756	GN	20	0	0	20	0	0.8	7.56	NE	20	0	0	20	0	0.9	14.61	NE	0.0.2	conserved hypothetical protein	No Dupes Here
RL0773	GN	6	0	0	6	0	0.83	7.6	NE	6	0	0	6	0	0.83	13.8	NE	0.0.2	conserved hypothetical protein	No Dupes Here
RL0775	GN	8	0	0	8	0	1	9.88	NE	8	0	0	8	0	1	18	NE	0.0.2	conserved hypothetical protein	No Dupes Here
RL0791	GN	24	0	0	24	0	0.96	17.78	NE	24	0	0	24	0	1	24.25	NE	0.0.2	conserved hypothetical protein	No Dupes Here
RL0795A	GN	25	0	0	25	0	1	11.28	NE	25	0	0	25	0	0.96	16.54	NE	0.0.2	conserved hypothetical protein	No Dupes Here
RL0798	GN	46	0	0	46	0	0.87	15.28	NE	46	0	0	46	0	0.89	29.15	NE	0.0.2	conserved hypothetical protein	No Dupes Here
RL0800	GN	28	0	0	28	0	0.96	12.59	NE	28	0	0	28	0	1	24.29	NE	0.0.2	conserved hypothetical protein	No Dupes Here
RL0803	GN	53	0	0	53	0	0.85	12	NE	53	0	0	53	0	0.92	21.71	NE	0.0.2	conserved hypothetical protein	No Dupes Here
RL0829	GN	3	0	0	3	0	1	14	NE	3	0	0	3	0	1	23.67	NE	0.0.2	conserved hypothetical protein	No Dupes Here
RL0841	GN	20	0	0	20	0	1	15.85	NE	20	0	0	20	0	0.95	19.21	NE	0.0.2	conserved hypothetical protein	No Dupes Here
RL0854	GN	12	0	0	12	0	1	9.75	NE	12	0	0	12	0	0.83	16.4	NE	0.0.2	conserved hypothetical protein	No Dupes Here
RL0856	GN	8	0	0	8	0	0.75	19.17	NE	8	0	0	8	0	0.75	26.33	NE	0.0.2	conserved hypothetical protein	No Dupes Here
RL0872	GN	4	0	0	4	0	1	46.5	NE	4	0	0	4	0	1	47.25	NE	0.0.2	conserved hypothetical exported protein	No Dupes Here
RL0876	GN	12	0	0	12	0	0.92	16.09	NE	12	0	0	12	0	1	17.92	NE	0.0.2	conserved hypothetical protein	No Dupes Here
RL0882	GN	8	0	0	8	0	1	22.25	NE	8	0	0	8	0	1	33.88	NE	0.0.2	conserved hypothetical protein	No Dupes Here
RL0888	GN	2	0	0	2	0	1	10	NE	2	0	0	2	0	1	21.5	NE	0.0.2	conserved hypothetical protein	No Dupes Here
RL0893	GN	9	0	0	9	0	0.89	17.38	NE	9	0	0	9	0	0.89	29.5	NE	0.0.2	conserved hypothetical protein	No Dupes Here
RL0895	GN	3	0	0	3	0	0.67	29	NE	3	0	0	3	0	0.67	47.5	NE	0.0.2	conserved hypothetical protein	No Dupes Here
RL0897	GN	3	0	0	3	0	1	35.33	NE	3	0	0	3	0	1	37.67	NE	0.0.2	conserved hypothetical protein	No Dupes Here
RL0931	GN	20	0	0	20	0	0.9	15.78	NE	20	0	0	20	0	0.85	21.88	NE	0.0.2	conserved hypothetical protein	No Dupes Here
RL0932	GN	6	0	0	6	0	0.83	9.8	NE	6	0	0	6	0	0.83	12.4	NE	0.0.2	conserved hypothetical protein	No Dupes Here
RL0938	GN	2	0	0	2	0	1	20	NE	2	0	0	2	0	1	22	NE	0.0.2	conserved hypothetical protein	No Dupes Here
RL0939	GN	6	0	0	6	0	1	12.33	NE	6	0	0	6	0	1	16.17	NE	0.0.2	conserved hypothetical protein	No Dupes Here
RL0957	GN	9	0	0	9	0	0.89	10.25	NE	9	0	0	9	0	0.89	5.13	NE	0.0.2	conserved hypothetical protein	No Dupes Here
RL0958	GN	79	0	0	79	0	0.99	20.35	NE	79	0	0	79	0	0.95	30.44	NE	0.0.2	conserved hypothetical protein	No Dupes Here
RL0968	GN	12	0	0	12	0	0.67	13.63	NE	12	0	0	12	0	0.83	13.3	NE	0.0.2	conserved hypothetical protein	No Dupes Here
RL0974	GN	12	0	0	12	0	0.67	26.5	NE	12	0	0	12	0	0.83	24.3	NE	0.0.2	conserved hypothetical protein	No Dupes Here
RL0979	GN	10	0	0	10	0	0.9	25.44	NE	10	0	0	10	0	1	32.9	NE	0.0.2	conserved hypothetical protein	No Dupes Here
RL0987	GN	20	0	0	20	0	0.75	24.33	NE	20	0	0	20	0	0.9	19.89	NE	0.0.2	conserved hypothetical protein	No Dupes Here
RL1017	GN	2	0	0	2	0	0.5	17	NE	2	0	0	2	0	0.5	21	NE	0.0.2	conserved hypothetical protein	No Dupes Here
RL1033	GN	17	0	0	17	0	0.94	17.38	NE	17	0	0	17	0	0.94	19.56	NE	0.0.2	conserved hypothetical protein	No Dupes Here
RL1034	GN	2	0	0	2	0	0.5	1	NE	2	0	0	2	0	1	5	NE	0.0.2	conserved hypothetical protein	No Dupes Here
RL1035	GN	8	0	0	8	0	0.88	17.14	NE	8	0	0	8	0	0.88	27.14	NE	0.0.2	conserved hypothetical protein	No Dupes Here
RL1036	GN	12	0	0	12	0	0.83	14.2	NE	12	0	0	12	0	1	20.92	NE	0.0.2	conserved hypothetical protein	No Dupes Here
RL1038	GN	6	0	0	6	0	1	23.83	NE	6	0	0	6	0	1	32.17	NE	0.0.2	conserved hypothetical protein	No Dupes Here
RL1039	GN	3	0	0	3	0	1	17	NE	3	0	0	3	0	1	15.67	NE	0.0.2	conserved hypothetical protein	No Dupes Here
RL1050	GN	4	0	0	4	0	0.75	22.33	NE	4	0	0	4	0	1	20.25	NE	0.0.2	conserved hypothetical protein	No Dupes Here
RL1051	GN	7	0	0	7	0	0.86	22.67	NE	7	0	0	7	0	0.86	25.17	NE	0.0.2	conserved hypothetical exported protein	No Dupes Here
RL1056	GN	13	0	0	13	0	1	25.62	NE	13	0	0	13	0	1	38.15	NE	0.0.2	conserved hypothetical protein	No Dupes Here
RL1057	GN	25	0	0	25	0	0.92	11.87	NE	25	0	0	25	0	1	16.8	NE	0.0.2	conserved hypothetical protein	No Dupes Here
RL1079	GN	4	0	0	4	0	0.5	2.5	NE	4	0	0	4	0	0.25	4	NE	0.0.2	conserved hypothetical protein	No Dupes Here
RL1091	GN	17	0	0	17	0	0.94	20.63	NE	17	0	0	17	0	0.82	23.14	NE	0.0.2	conserved hypothetical protein	No Dupes Here
RL1092	GN	9	0	0	9	0	0.89	13.63	NE	9	0	0	9	0	1	10.56	NE	0.0.2	conserved hypothetical protein	No Dupes Here
RL1102	GN	29	0	0	29	0	0.86	11.28	NE	29	0	0	29	0	0.9	13.65	NE	0.0.2	conserved hypothetical protein	No Dupes Here
RL1109	GN	10	0	0	10	0	1	39.5	NE	10	0	0	10	0	0.9	10.78	NE	0.0.2	conserved hypothetical protein	No Dupes Here
RL1111	GN	4	0	0	4	0	0.5	7.5	NE	4	0	0	4	0	1	6.5	NE	0.0.2	conserevd hypothetical protein	No Dupes Here
RL1126	GN	32	0	0	32	0	0.94	18.77	NE	32	0	0	32	0	0.97	25.16	NE	0.0.2	conserved hypothetical protein	No Dupes Here
RL1130	GN	5	0	0	5	0	1	13.6	NE	5	0	0	5	0	0.8	28.5	NE	0.0.2	conserved hypothetical protein	No Dupes Here
RL1136	GN	11	0	0	11	0	1	18.18	NE	11	0	0	11	0	1	26.09	NE	0.0.2	conserved hypothetical exported protein	No Dupes Here
RL1137	GN	29	0	0	29	0	0.9	19	NE	29	0	0	29	0	0.97	20.61	NE	0.0.2	putative 40-residue YVTN family beta-propeller repeat-containing protein, cytochrome D1 heme domain?	No Dupes Here
RL1140	GN	7	0	0	7	0	1	21.86	NE	7	0	0	7	0	1	22.14	NE	0.0.2	conserved hypothetical protein	No Dupes Here
RL1141	GN	14	0	0	14	0	0.93	16.23	NE	14	0	0	14	0	0.93	19.69	NE	0.0.2	conserved hypothetical protein	No Dupes Here
RL1146	GN	15	0	0	15	0	0.8	16.92	NE	15	0	0	15	0	0.87	21.46	NE	0.0.2	conserved hypothetical protein	No Dupes Here
RL1151	GN	43	0	0	43	0	0.91	19.95	NE	43	0	0	43	0	0.93	26.1	NE	0.0.2	conserved hypothetical protein	No Dupes Here
RL1159	GN	8	0	0	8	0	1	23.5	NE	8	0	0	8	0	1	21.25	NE	0.0.2	conserved hypothetical protein	No Dupes Here
RL1164	GN	8	0	0	8	0	0.63	12.2	NE	8	0	0	8	0	0.88	8.86	NE	0.0.2	conserved hypothetical protein	No Dupes Here
RL1165	GN	7	0	0	7	0	0.43	17	NE	7	0	0	7	0	0.86	10.67	NE	0.0.2	conserved hypothetical protein	No Dupes Here
RL1169	GN	5	0	0	5	0	0.8	9.75	NE	5	0	0	5	0	1	13.8	NE	0.0.2	conserved hypothetical protein	No Dupes Here
RL1176	GN	1	0	0	1	0	1	38	NE	1	0	0	1	0	1	39	NE	0.0.2	conserved hypothetical protein	No Dupes Here
RL1180	GN	12	0	0	12	0	0.92	24.55	NE	12	0	0	12	0	1	32.25	NE	0.0.2	conserved hypothetical protein	No Dupes Here
RL1181	GN	7	0	0	7	0	1	28.29	NE	7	0	0	7	0	1	32	NE	0.0.2	conserved hypothetical protein	No Dupes Here
RL1184	GN	7	0	0	7	0	1	20	NE	7	0	0	7	0	1	25.14	NE	0.0.2	conserved hypothetical protein	No Dupes Here
RL1198	GN	10	0	0	10	0	1	11.2	NE	10	0	0	10	0	1	12.8	NE	0.0.2	conserved hypothetical protein	No Dupes Here
RL1205	GN	12	0	0	12	0	0.83	11.7	NE	12	0	0	12	0	0.67	21.75	NE	0.0.2	conserved hypothetical protein	No Dupes Here
RL1206	GN	7	0	0	7	0	1	17.57	NE	7	0	0	7	0	1	17.43	NE	0.0.2	conserved hypothetical protein	No Dupes Here
RL1211	GN	11	0	0	11	0	0.73	21.88	NE	11	0	0	11	0	0.82	19	NE	0.0.2	conserved hypothetical protein	No Dupes Here
RL1216	GN	6	0	0	0	6	0.83	20.8	GA	6	0	0	6	0	1	34.83	NE	0.0.2	conserved hypothetical protein	No Dupes Here
RL1218	GN	4	0	0	4	0	0.75	16	NE	4	0	0	4	0	0.75	23	NE	0.0.2	conserved hypothetical protein	No Dupes Here
RL1220	GN	11	0	0	11	0	0.82	15.11	NE	11	0	0	11	0	1	15.18	NE	0.0.2	conserved hypothetical protein	No Dupes Here
RL1222	GN	5	0	0	5	0	0.8	26.25	NE	5	0	0	5	0	1	32.4	NE	0.0.2	conserved hypothetical protein	No Dupes Here
RL1229	GN	12	0	0	12	0	0.92	14.82	NE	12	0	0	12	0	0.92	16.55	NE	0.0.2	conserved hypothetical protein	No Dupes Here
RL1230	GN	9	0	0	9	0	0.67	29.5	NE	9	0	0	9	0	0.78	29.43	NE	0.0.2	conserved hypothetical protein	No Dupes Here
RL1242	GN	4	0	0	4	0	1	24.5	NE	4	0	0	4	0	1	30	NE	0.0.2	conserved hypothetical protein	No Dupes Here
RL1243	GN	15	0	0	15	0	0.93	17.14	NE	15	0	0	15	0	1	16.33	NE	0.0.2	conserved hypothetical protein	No Dupes Here
RL1248	GN	6	0	0	6	0	1	13.83	NE	6	0	0	6	0	1	17.17	NE	0.0.2	conserved hypothetical protein	No Dupes Here
RL1254	GN	5	0	0	5	0	0.8	7	NE	5	0	0	5	0	0.6	12.33	NE	0.0.2	conserved hypothetical protein	No Dupes Here
RL1268	GN	5	0	0	5	0	1	10.8	NE	5	0	0	5	0	1	15.2	NE	0.0.2	conserved hypothetical protein	No Dupes Here
RL1269	GN	7	0	0	7	0	1	28	NE	7	0	0	7	0	1	36.57	NE	0.0.2	conserved hypothetical protein	No Dupes Here
RL1274	GN	2	0	0	2	0	1	9.5	NE	2	0	0	2	0	1	17	NE	0.0.2	conserved hypothetical protein	No Dupes Here
RL1278	GN	8	0	0	8	0	0.88	31.57	NE	8	0	0	8	0	0.88	36.29	NE	0.0.2	conserved hypothetical protein	No Dupes Here
RL1283	GN	4	0	0	4	0	1	15.25	NE	4	0	0	4	0	1	13	NE	0.0.2	conserved hypothetical protein	No Dupes Here
RL1293	GN	14	0	0	14	0	1	17.43	NE	14	0	0	14	0	1	20.36	NE	0.0.2	conserved hypothetical protein	No Dupes Here
RL1296	GN	17	0	0	17	0	0.94	18.75	NE	17	0	0	17	0	1	23	NE	0.0.2	conserved hypothetical protein	No Dupes Here
RL1297	GN	16	0	0	16	0	0.94	20.87	NE	16	0	0	16	0	1	20.75	NE	0.0.2	conserved hypothetical protein	No Dupes Here
RL1301	GN	3	0	0	3	0	0.33	3	NE	3	0	0	3	0	1	4.67	NE	0.0.2	conserved hypothetical protein	No Dupes Here
RL1304	GN	13	0	0	13	0	0.92	31.25	NE	13	0	0	13	0	1	33.23	NE	0.0.2	conserved hypothetical protein	No Dupes Here
RL1312	GN	3	0	0	3	0	1	25	NE	3	0	0	3	0	1	25.33	NE	0.0.2	conserved hypothetical protein	No Dupes Here
RL1313	GN	6	0	0	6	0	0.5	21.33	NE	6	0	0	6	0	0.83	19.2	NE	0.0.2	conserved hypothetical protein	No Dupes Here
RL1320	GN	6	0	0	6	0	0.83	10.8	NE	6	0	0	6	0	1	6.83	NE	0.0.2	conserved hypothetical protein	No Dupes Here
RL1320A	GN	10	0	0	10	0	0.9	19.56	NE	10	0	0	10	0	0.9	24	NE	0.0.2	conserved hypothetical protein	No Dupes Here
RL1322	GN	2	0	0	2	0	1	7	NE	2	0	0	2	0	1	7.5	NE	0.0.2	conserved hypothetical protein	No Dupes Here
RL1324	GN	16	0	0	16	0	0.81	25.69	NE	16	0	0	16	0	0.88	28.36	NE	0.0.2	conserved hypothetical protein	No Dupes Here
RL1336	GN	7	0	0	7	0	0.71	11.8	NE	7	0	0	7	0	0.86	11.67	NE	0.0.2	conserved hypothetical protein	No Dupes Here
RL1339	GN	8	0	0	8	0	0.88	16.43	NE	8	0	0	8	0	1	19.25	NE	0.0.2	conserved hypothetical protein	No Dupes Here
RL1350	GN	3	0	0	3	0	1	45.33	NE	3	0	0	3	0	1	59.67	NE	0.0.2	conserved hypothetical protein	No Dupes Here
RL1353	GN	12	0	0	12	0	0.92	19.09	NE	12	0	0	12	0	0.92	23.09	NE	0.0.2	conserved hypothetical protein	No Dupes Here
RL1359	GN	4	0	0	4	0	1	26.5	NE	4	0	0	4	0	1	49.5	NE	0.0.2	conserved hypothetical protein	No Dupes Here
RL1369	GN	2	0	0	2	0	1	15	NE	2	0	0	2	0	1	12	NE	0.0.2	conserved hypothetical protein with pentapeptide repeat	No Dupes Here
RL1387	GN	2	0	0	2	0	1	9.5	NE	2	0	0	2	0	1	18.5	NE	0.0.2	conserved hypothetical protein	No Dupes Here
RL1388	GN	11	0	4	7	0	1	16.27	NE	11	0	0	11	0	0.82	31	NE	0.0.2	conserved hypothetical protein	No Dupes Here
RL1396	GN	5	0	0	5	0	0.8	11.5	NE	5	0	0	5	0	0.8	16.25	NE	0.0.2	conserved hypothetical protein	No Dupes Here
RL1401	GN	7	0	0	7	0	0.86	20.17	NE	7	0	0	7	0	0.71	39.2	NE	0.0.2	conserved hypothetical protein	No Dupes Here
RL1402	GN	11	0	0	11	0	0.82	6	NE	11	0	0	11	0	0.82	7.44	NE	0.0.2	conserved hypothetical protein	No Dupes Here
RL1427	GN	8	0	0	8	0	1	16.38	NE	8	0	0	8	0	1	14.5	NE	0.0.2	conserved hypothetical protein	No Dupes Here
RL1429	GN	15	0	0	15	0	0.87	7.85	NE	15	0	0	15	0	0.93	14	NE	0.0.2	conserved hypothetical protein	No Dupes Here
RL1430	GN	6	0	0	6	0	1	19.67	NE	6	0	0	6	0	0.83	27	NE	0.0.2	conserved hypothetical protein	No Dupes Here
RL1458	GN	12	0	0	12	0	0.92	18.55	NE	12	0	0	12	0	0.92	23.45	NE	0.0.2	conserved hypothetical protein	No Dupes Here
RL1463	GN	7	0	0	7	0	1	21.57	NE	7	0	0	7	0	1	24.14	NE	0.0.2	conserved hypothetical protein	No Dupes Here
RL1465	GN	13	0	0	13	0	0.92	17.83	NE	13	0	0	13	0	0.77	22.2	NE	0.0.2	conserved hypothetical protein	No Dupes Here
RL1483	GN	9	0	0	9	0	0.89	23.88	NE	9	0	0	9	0	1	37.67	NE	0.0.2	conserved hypothetical protein with pilZ domain	No Dupes Here
RL1485	GN	5	0	0	5	0	1	26.4	NE	5	0	0	5	0	1	34.6	NE	0.0.2	conserved hypothetical protein	No Dupes Here
RL1487	GN	1	0	0	1	0	1	18	NE	1	0	0	1	0	1	51	NE	0.0.2	conserved hypothetical protein	No Dupes Here
RL1488	GN	5	0	0	5	0	1	10.2	NE	5	0	0	5	0	1	11.4	NE	0.0.2	conserved hypothetical protein	No Dupes Here
RL1531	GN	8	0	0	8	0	1	11.13	NE	8	0	0	8	0	0.88	17.57	NE	0.0.2	conserved hypothetical protein	No Dupes Here
RL1535	GN	20	0	0	20	0	0.9	23.39	NE	20	0	0	20	0	0.9	22.78	NE	0.0.2	conserved hypothetical protein	No Dupes Here
RL1542	GN	6	-	-	-	-	1	5376.5	GA	6	0	0	1	5	1	202.5	GA	0.0.2	conserved hypothetical protein	No Dupes Here
RL1581	GN	9	0	0	9	0	1	12	NE	9	0	0	9	0	1	13.22	NE	0.0.2	conserved hypothetical protein	No Dupes Here
RL1591	GN	14	0	0	14	0	0.93	19.92	NE	14	0	0	14	0	1	20.07	NE	0.0.2	conserved hypothetical protein	No Dupes Here
RL1601	GN	19	0	0	19	0	0.84	19.5	NE	19	0	0	19	0	0.89	24.47	NE	0.0.2	conserved hypothetical exported protein	No Dupes Here
RL1627	GN	37	0	0	37	0	0.92	16.56	NE	37	0	0	37	0	0.97	25.53	NE	0.0.2	conserved hypothetical protein	No Dupes Here
RL1636	GN	11	0	0	11	0	1	15.09	NE	11	0	0	11	0	0.91	12.5	NE	0.0.2	conserved hypothetical protein	No Dupes Here
RL1637	GN	6	0	0	6	0	0.83	11	NE	6	0	0	6	0	0.83	7	NE	0.0.2	conserved hypothetical protein	No Dupes Here
RL1645	GN	16	0	0	16	0	0.94	6.67	NE	16	0	0	16	0	0.75	12.08	NE	0.0.2	conserved hypothetical protein	No Dupes Here
RL1649	GN	34	0	0	34	0	0.91	22.9	NE	34	0	0	34	0	0.94	22.72	NE	0.0.2	conserved hypothetical protein	No Dupes Here
RL1653	GN	5	0	0	5	0	1	10.6	NE	5	0	0	5	0	1	11	NE	0.0.2	conserved hypothetical protein	No Dupes Here
RL1654	GN	3	0	0	3	0	0.67	41.5	NE	3	0	0	3	0	1	12	NE	0.0.2	conserved hypothetical protein	No Dupes Here
RL1678	GN	11	0	0	11	0	0.91	11.1	NE	11	0	0	11	0	1	11.64	NE	0.0.2	conserved hypothetical protein	No Dupes Here
RL1693	GN	31	0	0	31	0	0.84	13.65	NE	31	0	0	31	0	0.84	13.88	NE	0.0.2	conserved hypothetical exported protein	No Dupes Here
RL1696	GN	14	0	0	14	0	0.93	18.62	NE	14	0	0	14	0	0.86	19.67	NE	0.0.2	conserved hypothetical protein	No Dupes Here
RL1698	GN	8	0	0	8	0	0.75	26.17	NE	8	0	0	8	0	0.88	23	NE	0.0.2	conserved hypothetical protein	No Dupes Here
RL1722	GN	12	0	0	12	0	1	15.08	NE	12	0	0	12	0	0.83	21	NE	0.0.2	conserved hypothetical protein	No Dupes Here
RL1724	GN	15	0	0	15	0	0.8	21.25	NE	15	0	0	15	0	0.87	21.15	NE	0.0.2	conserved hypothetical protein	No Dupes Here
RL1726	GN	7	0	0	7	0	0.71	23.6	NE	7	0	0	7	0	0.71	29.4	NE	0.0.2	conserved hypothetical protein	No Dupes Here
RL1727	GN	3	0	0	3	0	0.67	26.5	NE	3	0	0	3	0	1	18.67	NE	0.0.2	conserved hypothetical protein	No Dupes Here
RL1728	GN	2	0	0	2	0	1	23.5	NE	2	0	0	2	0	1	24	NE	0.0.2	conserved hypothetical protein	No Dupes Here
RL1733	GN	9	0	0	9	0	0.89	22.13	NE	9	0	0	9	0	0.89	16.13	NE	0.0.2	conserved hypothetical protein	No Dupes Here
RL1753	GN	18	0	0	18	0	0.94	13.88	NE	18	0	0	18	0	0.83	14.87	NE	0.0.2	conserved hypothetical protein	No Dupes Here
RL1768	GN	6	0	0	6	0	1	14.5	NE	6	0	0	6	0	1	13.17	NE	0.0.2	conserved hypothetical protein	No Dupes Here
RL1802	GN	22	0	0	22	0	0.95	13.67	NE	22	0	0	22	0	1	13.64	NE	0.0.2	conserved hypothetical protein	No Dupes Here
RL1804	GN	4	0	0	4	0	1	9.5	NE	4	0	0	4	0	1	9.5	NE	0.0.2	conserved hypothetical exported protein	No Dupes Here
RL1808	GN	4	0	0	4	0	1	27.75	NE	4	0	0	4	0	0.75	33	NE	0.0.2	conserved hypothetical protein	No Dupes Here
RL1809	GN	3	0	0	3	0	0.67	13.5	NE	3	0	0	3	0	0.67	13.5	NE	0.0.2	conserved hypothetical protein	No Dupes Here
RL1818	GN	9	0	0	9	0	0.89	38.25	NE	9	0	0	9	0	1	36.44	NE	0.0.2	conserved hypothetical protein	No Dupes Here
RL1849	GN	6	0	0	6	0	1	31.17	NE	6	0	0	6	0	1	24.5	NE	0.0.2	conserved hypothetical protein	No Dupes Here
RL1851	GN	6	0	0	6	0	1	10.17	NE	6	0	0	6	0	1	11	NE	0.0.2	conserved hypothetical protein	No Dupes Here
RL1855	GN	11	0	0	11	0	0.91	12.3	NE	11	0	0	11	0	0.82	17.22	NE	0.0.2	conserved hypothetical protein	No Dupes Here
RL1859	GN	36	0	0	36	0	0.81	12.9	NE	36	0	0	36	0	0.83	14.43	NE	0.0.2	conserved hypothetical protein	No Dupes Here
RL1897	GN	40	0	0	40	0	0.93	16.78	NE	40	0	0	40	0	0.95	17.92	NE	0.0.2	conserved hypothetical protein	No Dupes Here
RL1898	GN	20	0	0	20	0	1	16.85	NE	20	0	0	20	0	0.95	17.11	NE	0.0.2	conserved hypothetical protein	No Dupes Here
RL1905	GN	10	0	0	10	0	1	17.7	NE	10	0	0	10	0	1	21.9	NE	0.0.2	conserved hypothetical protein	No Dupes Here
RL1915	GN	5	0	0	5	0	0.8	11	NE	5	0	0	5	0	0.8	10	NE	0.0.2	conserved hypothetical protein with DUF4381	No Dupes Here
RL1916	GN	10	0	0	10	0	1	25.2	NE	10	0	0	10	0	1	28.1	NE	0.0.2	conserved hypothetical protein with von Willebrand factor A domain (no membrane spaning domains)	No Dupes Here
RL1921	GN	46	0	0	46	0	0.96	17.77	NE	46	0	0	46	0	0.96	19.61	NE	0.0.2	conserved hypothetical exported protein with SH3 domain (imp for prot:prot interactions, recognises proline-rich signals)	No Dupes Here
RL1924	GN	11	0	0	0	11	1	91.27	GA	11	0	0	11	0	1	34.82	NE	0.0.2	conserved hypothetical exported protein (with homology to (neuropeptide) neuromedin U - meaning?)	No Dupes Here
RL1925	GN	28	0	0	23	5	0.96	23.11	NE	28	0	0	28	0	0.89	22.44	NE	0.0.2	conserved hypothetical protein with DUF1254 and DUF1214 (COG5361), highest id with pRL70183 (26%)	No Dupes Here
RL1926	GN	20	0	0	20	0	1	25.35	NE	20	0	0	20	0	1	29.15	NE	0.0.2	conserved hypothetical protein with DUF1254 and DUF1214 (COG5361), shows 75% id with pRL70182	No Dupes Here
RL1928	GN	1	0	0	1	0	1	3	NE	1	0	0	1	0	1	3	NE	0.0.2	conserved hypothetical protein with DUF3606 (typically 50-85 aa in length- i.e. v. small)	No Dupes Here
RL1933	GN	37	0	0	37	0	0.95	15.11	NE	37	0	0	37	0	1	16.35	NE	0.0.2	conserved hypothetical protein, possible fusion protein	No Dupes Here
RL1942	GN	17	0	0	17	0	0.82	21.14	NE	17	0	0	17	0	0.82	18.07	NE	0.0.2	conserved hypothetical protein	No Dupes Here
RL1943	GN	26	0	0	26	0	0.92	17.88	NE	26	0	0	26	0	0.88	20.7	NE	0.0.2	conserved hypothetical protein	No Dupes Here
RL1944	GN	20	0	0	20	0	0.9	30.39	NE	20	0	0	20	0	1	20.3	NE	0.0.2	conserved hypothetical protein	No Dupes Here
RL1947	GN	12	0	0	12	0	1	21.17	NE	12	0	0	12	0	0.92	21.09	NE	0.0.2	conserved hypothetical exported protein	No Dupes Here
RL1954	GN	7	0	0	7	0	0.86	10.83	NE	7	0	0	7	0	0.86	14	NE	0.0.2	conserved hypothetical protein	No Dupes Here
RL1963	GN	7	0	0	7	0	1	29.29	NE	7	0	0	7	0	1	20.57	NE	0.0.2	conserved hypothetical protein	No Dupes Here
RL1983	GN	14	0	0	14	0	1	21.79	NE	14	0	0	14	0	0.93	24.38	NE	0.0.2	conserved hypothetical protein	No Dupes Here
RL1984	GN	24	0	0	24	0	0.88	24.48	NE	24	0	0	24	0	0.92	24.5	NE	0.0.2	conserved hypothetical protein	No Dupes Here
RL1987	GN	6	0	0	6	0	1	16.83	NE	6	0	0	6	0	1	16	NE	0.0.2	conserved hypothetical exported protein	No Dupes Here
RL2016	GN	10	0	0	10	0	1	18.2	NE	10	0	0	10	0	1	15.8	NE	0.0.2	conserved hypothetical protein	No Dupes Here
RL2017	GN	7	0	0	7	0	0.86	35.5	NE	7	0	0	7	0	0.86	22.67	NE	0.0.2	conserved hypothetical protein	No Dupes Here
RL2018	GN	11	0	0	11	0	1	17.09	NE	11	0	0	11	0	1	16.64	NE	0.0.2	conserved hypothetical protein	No Dupes Here
RL2026	GN	14	0	0	14	0	0.79	13.73	NE	14	0	0	14	0	0.93	14.54	NE	0.0.2	conserved hypothetical protein	No Dupes Here
RL2029	GN	11	0	0	11	0	0.91	29.9	NE	11	0	0	11	0	1	33.82	NE	0.0.2	conserved hypothetical protein	No Dupes Here
RL2053	GN	12	0	0	0	12	0.92	27.27	GA	12	0	0	12	0	1	22.92	NE	0.0.2	conserved hypothetical protein	No Dupes Here
RL2058	GN	7	0	0	7	0	0.86	15.5	NE	7	0	0	7	0	1	14.43	NE	0.0.2	conserved hypothetical exported protein	No Dupes Here
RL2061	GN	14	0	0	14	0	0.86	19.42	NE	14	0	0	14	0	0.93	20.85	NE	0.0.2	conserved hypothetical protein	No Dupes Here
RL2063	GN	12	0	0	12	0	0.75	17.44	NE	12	0	0	12	0	0.92	14.55	NE	0.0.2	conserved hypothetical protein	No Dupes Here
RL2065	GN	13	0	0	13	0	0.77	23.9	NE	13	0	0	13	0	0.92	21.75	NE	0.0.2	conserved hypothetical protein	No Dupes Here
RL2078	GN	2	0	0	2	0	1	4	NE	2	0	0	2	0	1	26	NE	0.0.2	conserved hypothetical protein	No Dupes Here
RL2079	GN	4	0	0	4	0	1	9.25	NE	4	0	0	4	0	0.75	19	NE	0.0.2	conserved hypothetical protein	No Dupes Here
RL2093	GN	18	0	0	18	0	0.89	25.13	NE	18	0	0	18	0	0.83	33.47	NE	0.0.2	conserved hypothetical protein	No Dupes Here
RL2095	GN	5	0	0	5	0	0.6	32	NE	5	0	0	5	0	0.8	18.5	NE	0.0.2	conserved hypothetical protein	No Dupes Here
RL2105	GN	105	0	0	91	14	0.92	134.76	NE	105	0	0	105	0	0.92	19.63	NE	0.0.2	conserved hypothetical protein	No Dupes Here
RL2107	GN	35	0	0	35	0	0.94	20.94	NE	35	0	0	35	0	0.97	20.91	NE	0.0.2	conserved hypothetical protein	No Dupes Here
RL2109	GN	3	0	1	2	0	0.67	11	NE	3	0	1	2	0	0.67	18.5	NE	0.0.2	conserved hypothetical protein	No Dupes Here
RL2110	GN	36	0	0	36	0	0.94	16.29	NE	36	0	0	36	0	0.94	15.65	NE	0.0.2	conserved hypothetical protein	No Dupes Here
RL2120	GN	9	0	0	9	0	0.89	10.13	NE	9	0	0	9	0	0.67	14	NE	0.0.2	conserved hypothetical protein	No Dupes Here
RL2123	GN	8	0	0	8	0	0.88	19	NE	8	0	0	8	0	0.88	14.14	NE	0.0.2	conserved hypothetical protein	No Dupes Here
RL2128	GN	29	0	0	29	0	0.97	12.46	NE	29	0	0	29	0	0.93	13.96	NE	0.0.2	conserved hypothetical protein	No Dupes Here
RL2129	GN	12	0	0	12	0	0.92	14.73	NE	12	0	0	12	0	1	13.42	NE	0.0.2	conserved hypothetical protein	No Dupes Here
RL2130	GN	8	0	0	8	0	0.88	13.14	NE	8	0	0	8	0	1	11.38	NE	0.0.2	conserved hypothetical protein	No Dupes Here
RL2132	GN	109	0	0	109	0	0.94	18.72	NE	109	0	0	109	0	0.94	19.11	NE	0.0.2	conserved hypothetical protein	No Dupes Here
RL2140	GN	20	0	0	20	0	1	18.25	NE	20	0	0	20	0	1	16.15	NE	0.0.2	conserved hypothetical protein	No Dupes Here
RL2141	GN	15	0	0	15	0	0.67	8.7	NE	15	0	0	15	0	0.73	15.73	NE	0.0.2	conserved hypothetical exported protein	No Dupes Here
RL2144	GN	2	0	0	2	0	1	17.5	NE	2	0	0	2	0	1	14	NE	0.0.2	conserved hypothetical protein	No Dupes Here
RL2156	GN	51	0	0	51	0	0.92	20.21	NE	51	0	0	51	0	0.9	21.83	NE	0.0.2	conserved hypothetical protein	No Dupes Here
RL2157	GN	17	0	0	17	0	0.82	21.57	NE	17	0	0	17	0	0.88	14.93	NE	0.0.2	conserved hypothetical protein	No Dupes Here
RL2158	GN	29	0	0	29	0	1	18.97	NE	29	0	0	29	0	1	18.41	NE	0.0.2	conserved hypothetical protein	No Dupes Here
RL2160	GN	29	0	0	29	0	0.97	15.25	NE	29	0	0	29	0	0.97	20.04	NE	0.0.2	conserved hypothetical protein	No Dupes Here
RL2168	GN	11	0	0	11	0	0.82	13	NE	11	0	0	11	0	0.82	12.89	NE	0.0.2	conserved hypothetical protein	No Dupes Here
RL2174	GN	28	0	8	20	0	0.89	9.64	NE	28	0	11	17	0	0.93	10.04	NE	0.0.2	conserved hypothetical protein	No Dupes Here
RL2175	GN	24	0	0	24	0	0.96	16.87	NE	24	0	0	24	0	0.96	18.91	NE	0.0.2	conserved hypothetical protein	No Dupes Here
RL2176	GN	10	0	0	10	0	1	12.3	NE	10	0	0	10	0	1	12.2	NE	0.0.2	conserved hypothetical protein	No Dupes Here
RL2181	GN	24	0	0	24	0	0.92	20.41	NE	24	0	0	24	0	0.92	20.14	NE	0.0.2	conserved hypothetical protein	No Dupes Here
RL2183	GN	12	0	0	12	0	1	16.5	NE	12	0	0	12	0	1	16.5	NE	0.0.2	conserved hypothetical protein	No Dupes Here
RL2184	GN	12	0	0	12	0	0.92	25.09	NE	12	0	0	12	0	0.92	20.27	NE	0.0.2	conserved hypothetical protein	No Dupes Here
RL2185	GN	7	0	0	7	0	1	20	NE	7	0	0	7	0	1	21	NE	0.0.2	conserved hypothetical protein	No Dupes Here
RL2188	GN	20	0	0	20	0	1	18.95	NE	20	0	0	20	0	0.95	19.05	NE	0.0.2	conserved hypothetical protein	No Dupes Here
RL2189	GN	8	0	0	8	0	0.88	29.86	NE	8	0	0	8	0	0.88	27.57	NE	0.0.2	conserved hypothetical protein	No Dupes Here
RL2191	GN	13	0	0	13	0	0.85	19.73	NE	13	0	0	13	0	1	16.54	NE	0.0.2	conserved hypothetical protein	No Dupes Here
RL2193	GN	15	0	0	15	0	0.93	15	NE	15	0	0	15	0	1	18.27	NE	0.0.2	conserved hypothetical protein	No Dupes Here
RL2194	GN	39	0	0	39	0	0.97	15.97	NE	39	0	0	39	0	0.9	17.2	NE	0.0.2	conserved hypothetical protein	No Dupes Here
RL2195	GN	18	0	0	18	0	0.89	12.63	NE	18	0	0	18	0	0.89	12.5	NE	0.0.2	conserved hypothetical protein	No Dupes Here
RL2198	GN	13	0	0	13	0	0.92	16.92	NE	13	0	0	13	0	0.92	13.75	NE	0.0.2	conserved hypothetical protein	No Dupes Here
RL2199	GN	5	0	0	5	0	0.8	6.5	NE	5	0	0	5	0	0.8	7.25	NE	0.0.2	conserved hypothetical protein	No Dupes Here
RL2214	GN	6	0	0	6	0	1	20.67	NE	6	0	0	6	0	1	17.67	NE	0.0.2	conserved hypothetical protein	No Dupes Here
RL2215	GN	6	0	0	6	0	1	9.5	NE	6	0	0	6	0	1	11.83	NE	0.0.2	conserved hypothetical protein (HIT family)	No Dupes Here
RL2219	GN	12	0	0	12	0	0.92	25.82	NE	12	0	0	12	0	0.92	13.36	NE	0.0.2	conserved hypothetical exported protein	No Dupes Here
RL2252	GN	7	0	0	7	0	0.86	19	NE	7	0	0	7	0	0.86	33.5	NE	0.0.2	conserved hypothetical protein	No Dupes Here
RL2271	GN	4	0	0	4	0	1	23.75	NE	4	0	0	4	0	1	20.5	NE	0.0.2	conserved hypothetical protein with DUF302	No Dupes Here
RL2275	GN	14	0	0	14	0	1	20.43	NE	14	0	0	14	0	1	19.43	NE	0.0.2	conserved hypothetical exported protein	No Dupes Here
RL2317	GN	7	0	0	7	0	1	11.71	NE	7	0	0	7	0	0.71	15.4	NE	0.0.2	conserved hypothetical protein	No Dupes Here
RL2322	GN	16	0	0	16	0	0.94	22.8	NE	16	0	0	16	0	0.94	21.4	NE	0.0.2	conserved hypothetical protein	No Dupes Here
RL2344	GN	35	0	0	35	0	0.83	18.48	NE	35	0	0	35	0	0.89	14.74	NE	0.0.2	conserved hypothetical protein	No Dupes Here
RL2352	GN	10	0	0	10	0	1	26.7	NE	10	0	0	10	0	1	17.2	NE	0.0.2	conserved hypothetical protein	No Dupes Here
RL2360	GN	13	0	0	13	0	0.92	20.83	NE	13	0	0	13	0	0.92	21.08	NE	0.0.2	conserved hypothetical protein	No Dupes Here
RL2362	GN	4	0	0	4	0	1	4.75	NE	4	0	0	4	0	1	3.75	NE	0.0.2	conserved hypothetical protein	No Dupes Here
RL2363	GN	5	0	0	5	0	1	19.2	NE	5	0	0	5	0	0.8	34.5	NE	0.0.2	conserved hypothetical protein	No Dupes Here
RL2366	GN	9	0	0	9	0	0.67	19	NE	9	0	0	9	0	1	8.56	NE	0.0.2	conserved hypothetical protein	No Dupes Here
RL2367	GN	5	0	0	5	0	0.8	25	NE	5	0	0	5	0	1	16.2	NE	0.0.2	conserved hypothetical protein	No Dupes Here
RL2383	GN	11	0	0	11	0	1	22.09	NE	11	0	0	11	0	1	21.09	NE	0.0.2	conserved hypothetical protein	No Dupes Here
RL2387	GN	4	0	0	4	0	1	19	NE	4	0	0	4	0	1	22	NE	0.0.2	conserved hypothetical protein	No Dupes Here
RL2391	GN	8	0	0	8	0	1	16.13	NE	8	0	0	8	0	1	21.75	NE	0.0.2	conserved hypothetical protein	No Dupes Here
RL2396	GN	11	0	0	11	0	0.91	12.8	NE	11	0	0	11	0	0.91	15.2	NE	0.0.2	conserved hypothetical protein	No Dupes Here
RL2408	GN	9	0	0	9	0	1	16.33	NE	9	0	0	9	0	1	17.33	NE	0.0.2	conserved hypothetical exported protein	No Dupes Here
RL2416	GN	4	0	0	4	0	1	9.5	NE	4	0	0	4	0	1	4.5	NE	0.0.2	conserved hypothetical protein	No Dupes Here
RL2430	GN	11	0	0	11	0	0.73	17.63	NE	11	0	0	11	0	0.73	12.63	NE	0.0.2	conserved hypothetical protein	No Dupes Here
RL2430A	GN	5	0	0	5	0	1	12.4	NE	5	0	0	5	0	1	12.8	NE	0.0.2	conserved hypothetical protein	No Dupes Here
RL2431	GN	8	0	0	8	0	1	33.88	NE	8	0	0	8	0	1	32.75	NE	0.0.2	conserved hypothetical exported protein, with homology to metal binding proteins COG3019, has DUF411 in which some members are involved in cation resistance	No Dupes Here
RL2438	GN	4	0	0	4	0	0.75	13	NE	4	0	0	4	0	0.75	13	NE	0.0.2	conserved hypothetical protein	No Dupes Here
RL2444	GN	11	0	0	11	0	1	20	NE	11	0	0	11	0	1	19.18	NE	0.0.2	conserved hypothetical protein with DUF1445	No Dupes Here
RL2452	GN	15	0	0	15	0	0.93	20.29	NE	15	0	0	15	0	0.87	21	NE	0.0.2	conserved hypothetical protein	No Dupes Here
RL2460	GN	12	0	0	12	0	1	32.75	NE	12	0	0	12	0	1	29.25	NE	0.0.2	conserved hypothetical protein	No Dupes Here
RL2463	GN	9	0	0	9	0	0.89	17.63	NE	9	0	0	9	0	1	17.11	NE	0.0.2	conserved hypothetical protein	No Dupes Here
RL2467	GN	5	0	0	5	0	1	19.8	NE	5	0	0	5	0	1	14.2	NE	0.0.2	conserved hypothetical protein	No Dupes Here
RL2471	GN	22	0	0	22	0	0.86	19.11	NE	22	0	0	22	0	0.91	17	NE	0.0.2	conserved hypothetical protein	No Dupes Here
RL2480	GN	10	0	0	10	0	0.9	33.44	NE	10	0	0	10	0	0.9	24	NE	0.0.2	conserved hypothetical protein	No Dupes Here
RL2488	GN	13	0	0	13	0	1	15.54	NE	13	0	0	13	0	0.92	14.17	NE	0.0.2	conserved hypothetical protein	No Dupes Here
RL2489	GN	16	0	0	16	0	1	30.44	NE	16	0	0	16	0	1	29.75	NE	0.0.2	conserved hypothetical protein	No Dupes Here
RL2489A	GN	5	0	0	5	0	1	29.6	NE	5	0	0	5	0	0.8	38.75	NE	0.0.2	conserved hypothetical protein	No Dupes Here
RL2491	GN	2	0	0	2	0	1	11.5	NE	2	0	0	2	0	1	12.5	NE	0.0.2	conserved hypothetical exported protein	No Dupes Here
RL2497	GN	9	0	0	9	0	0.89	15.63	NE	9	0	0	9	0	0.78	11.57	NE	0.0.2	conserved hypothetical protein	No Dupes Here
RL2507	GN	6	0	0	6	0	0.83	21.6	NE	6	0	0	6	0	0.83	23.2	NE	0.0.2	conserved hypothetical exported protein	No Dupes Here
RL2510	GN	5	0	0	5	0	0.8	18	NE	5	0	0	5	0	1	13	NE	0.0.2	conserved hypothetical protein	No Dupes Here
RL2514	GN	14	0	0	14	0	0.93	13	NE	14	0	0	14	0	0.93	14.69	NE	0.0.2	conserved hypothetical protein	No Dupes Here
RL2517	GN	11	0	0	11	0	1	26.55	NE	11	0	0	11	0	1	26	NE	0.0.2	conserved hypothetical protein	No Dupes Here
RL2519	GN	19	0	0	19	0	0.84	23.63	NE	19	0	0	19	0	0.89	21.94	NE	0.0.2	conserved hypothetical protein	No Dupes Here
RL2522	GN	8	0	0	8	0	0.75	42.67	NE	8	0	0	8	0	1	40.25	NE	0.0.2	conserved hypothetical protein	No Dupes Here
RL2524	GN	13	0	0	13	0	0.85	10	NE	13	0	0	13	0	0.92	11.67	NE	0.0.2	conserved hypothetical protein	No Dupes Here
RL2525	GN	8	0	0	8	0	1	16.38	NE	8	0	0	8	0	0.88	14.86	NE	0.0.2	conserved hypothetical protein	No Dupes Here
RL2529	GN	5	0	0	5	0	0.8	25	NE	5	0	0	5	0	0.8	41.25	NE	0.0.2	conserved hypothetical protein	No Dupes Here
RL2534	GN	3	0	0	3	0	1	31.33	NE	3	0	0	3	0	1	22.67	NE	0.0.2	conserved hypothetical protein	No Dupes Here
RL2543	GN	8	0	0	8	0	1	22.25	NE	8	0	0	8	0	0.88	22.14	NE	0.0.2	conserved hypothetical protein	No Dupes Here
RL2564	GN	5	0	0	5	0	1	12.2	NE	5	0	0	5	0	1	14.8	NE	0.0.2	conserved hypothetical exported protein	No Dupes Here
RL2571	GN	3	0	0	3	0	1	22.67	NE	3	0	0	3	0	1	24.67	NE	0.0.2	conserved hypothetical protein	No Dupes Here
RL2575	GN	7	0	0	7	0	0.86	15.83	NE	7	0	0	7	0	0.86	10.33	NE	0.0.2	conserved hypothetical protein	No Dupes Here
RL2587	GN	16	0	0	16	0	0.81	18.77	NE	16	0	0	16	0	0.94	14.2	NE	0.0.2	conserved hypothetical protein	No Dupes Here
RL2592	GN	7	0	0	7	0	0.86	12.33	NE	7	0	0	7	0	1	14.14	NE	0.0.2	conserved hypothetical protein	No Dupes Here
RL2604	GN	5	0	0	5	0	1	14.8	NE	5	0	0	5	0	1	23.8	NE	0.0.2	conserved hypothetical protein	No Dupes Here
RL2609	GN	3	0	0	3	0	1	21.33	NE	3	0	0	3	0	1	22.33	NE	0.0.2	conserved hypothetical exported protein	No Dupes Here
RL2614	GN	11	0	0	11	0	0.82	28.44	NE	11	0	1	10	0	0.82	24.11	NE	0.0.2	conserved hypothetical exported protein	No Dupes Here
RL2622	GN	14	0	0	14	0	0.86	20.25	NE	14	0	0	14	0	0.86	22.42	NE	0.0.2	conserved hypothetical protein	No Dupes Here
RL2630	GN	13	0	0	13	0	1	10.31	NE	13	0	0	13	0	1	11.15	NE	0.0.2	conserved hypothetical exported protein	No Dupes Here
RL2642	GN	5	0	0	5	0	1	28.8	NE	5	0	0	5	0	1	30	NE	0.0.2	conserved hypothetical protein	No Dupes Here
RL2644	GN	11	0	0	11	0	0.91	22.4	NE	11	0	0	11	0	0.91	20.2	NE	0.0.2	conserved hypothetical protein	No Dupes Here
RL2645	GN	14	0	0	14	0	0.86	15.17	NE	14	0	0	14	0	0.86	10.33	NE	0.0.2	conserved hypothetical protein	No Dupes Here
RL2647	GN	8	0	0	8	0	1	17.63	NE	8	0	0	8	0	1	18.75	NE	0.0.2	conserved hypothetical exported protein	No Dupes Here
RL2651	GN	14	0	0	14	0	0.93	24.23	NE	14	0	0	14	0	0.93	21.85	NE	0.0.2	conserved hypothetical exported protein	No Dupes Here
RL2658	GN	8	0	0	8	0	0.75	31.17	NE	8	0	0	2	6	0.88	54.14	GA	0.0.2	conserved hypothetical protein	No Dupes Here
RL2665	GN	14	0	0	14	0	1	11.71	NE	14	0	0	14	0	1	13.14	NE	0.0.2	conserved hypothetical protein	No Dupes Here
RL2684	GN	8	0	0	8	0	0.88	12.29	NE	8	0	0	8	0	0.88	10.43	NE	0.0.2	conserved hypothetical exported protein	No Dupes Here
RL2693	GN	27	0	0	27	0	0.93	23	NE	27	0	0	27	0	0.93	21.52	NE	0.0.2	conserved hypothetical exported protein	No Dupes Here
RL2706	GN	7	0	0	7	0	1	32.71	NE	7	0	0	7	0	1	40.86	NE	0.0.2	conserved hypothetical protein	No Dupes Here
RL2734	GN	4	0	0	4	0	1	14.5	NE	4	0	0	4	0	1	11	NE	0.0.2	conserved hypothetical protein	No Dupes Here
RL2742	GN	7	0	0	7	0	1	30	NE	7	0	0	7	0	1	36	NE	0.0.2	conserved hypothetical exported protein	No Dupes Here
RL2758	GN	18	0	0	18	0	0.94	21.18	NE	18	0	0	18	0	1	24.61	NE	0.0.2	conserved hypothetical protein	No Dupes Here
RL2762	GN	3	0	0	0	3	0.67	22	GA	3	0	0	3	0	0.67	16	NE	0.0.2	conserved hypothetical protein	No Dupes Here
RL2777	GN	8	0	0	8	0	1	18.75	NE	8	0	0	8	0	1	23.38	NE	0.0.2	conserved hypothetical protein	No Dupes Here
RL2791	GN	14	0	0	14	0	0.93	17.92	NE	14	0	0	14	0	0.86	21.92	NE	0.0.2	conserved hypothetical protein	No Dupes Here
RL2802	GN	6	0	0	6	0	1	16	NE	6	0	0	6	0	1	15.83	NE	0.0.2	conserved hypothetical protein	No Dupes Here
RL2803	GN	10	0	0	10	0	1	14.8	NE	10	0	0	10	0	1	16.1	NE	0.0.2	conserved hypothetical protein	No Dupes Here
RL2827	GN	9	0	0	9	0	0.89	21.88	NE	9	0	0	9	0	1	22.56	NE	0.0.2	conserved hypothetical protein	No Dupes Here
RL2838	GN	5	0	0	5	0	0.8	15.25	NE	5	0	0	5	0	1	12.2	NE	0.0.2	conserved hypothetical protein	No Dupes Here
RL2858	GN	6	0	0	6	0	1	19.33	NE	6	0	0	6	0	1	18.83	NE	0.0.2	conserved hypothetical exported protein	No Dupes Here
RL2861	GN	2	0	0	2	0	1	29.5	NE	2	0	0	2	0	1	31	NE	0.0.2	conserved hypothetical protein	No Dupes Here
RL2868	GN	15	0	0	15	0	1	9.47	NE	15	0	0	15	0	1	12.67	NE	0.0.2	conserved hypothetical protein	No Dupes Here
RL2878	GN	5	0	0	5	0	1	28.4	NE	5	0	0	5	0	1	41.4	NE	0.0.2	conserved hypothetical protein	No Dupes Here
RL2907	GN	15	0	0	15	0	1	26.93	NE	15	0	0	15	0	1	25.67	NE	0.0.2	conserved hypothetical protein	No Dupes Here
RL2912	GN	8	0	0	8	0	1	23.25	NE	8	0	0	8	0	1	19.88	NE	0.0.2	conserved hypothetical exported protein	No Dupes Here
RL2918	GN	14	0	0	14	0	0.93	18.46	NE	14	0	0	14	0	0.86	18	NE	0.0.2	conserved hypothetical protein	No Dupes Here
RL2934	GN	12	0	0	12	0	0.83	13.3	NE	12	0	0	12	0	0.92	14.91	NE	0.0.2	conserved hypothetical exported protein	No Dupes Here
RL2935	GN	19	0	0	19	0	1	13.42	NE	19	0	0	19	0	0.95	14	NE	0.0.2	conserved hypothetical protein	No Dupes Here
RL2947	GN	20	0	0	20	0	0.85	32.29	NE	20	0	0	20	0	0.85	24.53	NE	0.0.2	conserved hypothetical protein	No Dupes Here
RL2948	GN	12	0	0	12	0	1	21.58	NE	12	0	0	12	0	0.83	25.2	NE	0.0.2	conserved hypothetical protein	No Dupes Here
RL2949	GN	13	0	0	13	0	0.92	18.5	NE	13	0	0	13	0	1	19.08	NE	0.0.2	putative repetitive exported protein	No Dupes Here
RL2950	GN	13	0	0	13	0	0.92	13.25	NE	13	0	0	13	0	1	16.15	NE	0.0.2	conserved hypothetical exported protein	No Dupes Here
RL2955	GN	5	0	0	5	0	1	29	NE	5	0	0	5	0	1	21.6	NE	0.0.2	conserved hypothetical exported protein	No Dupes Here
RL2962	GN	8	0	0	8	0	0.88	20	NE	8	0	0	8	0	0.88	19.43	NE	0.0.2	conserved hypothetical protein	No Dupes Here
RL2963	GN	10	0	0	10	0	0.9	18.78	NE	10	0	0	10	0	0.9	18	NE	0.0.2	conserved hypothetical exported protein	No Dupes Here
RL2971	GN	16	0	0	16	0	1	19.31	NE	16	0	0	16	0	0.88	17.43	NE	0.0.2	conserved hypothetical protein	No Dupes Here
RL2984	GN	19	0	0	19	0	0.95	23.56	NE	19	0	0	19	0	0.84	21.69	NE	0.0.2	conserved hypothetical protein	No Dupes Here
RL2989	GN	10	0	0	10	0	1	21.1	NE	10	0	0	10	0	1	21.1	NE	0.0.2	conserved hypothetical protein	No Dupes Here
RL2991	GN	16	0	0	16	0	0.88	16.5	NE	16	0	0	16	0	0.94	17.53	NE	0.0.2	conserved hypothetical exported protein	No Dupes Here
RL2992	GN	18	0	0	18	0	0.94	17.29	NE	18	0	0	18	0	0.94	15.06	NE	0.0.2	conserved hypothetical protein	No Dupes Here
RL3007	GN	8	0	0	8	0	0.88	10	NE	8	0	0	8	0	0.75	15.5	NE	0.0.2	conserved hypothetical protein	No Dupes Here
RL3012	GN	6	0	0	6	0	0.67	29.25	NE	6	0	0	6	0	0.67	30	NE	0.0.2	conserved hypothetical protein	No Dupes Here
RL3019	GN	1	0	0	1	0	1	39	NE	1	0	0	1	0	1	32	NE	0.0.2	conserved hypothetical exported protein, pentapeptide MXKDX repeat protein	No Dupes Here
RL3025	GN	5	0	0	5	0	0.8	13.5	NE	5	0	0	5	0	0.8	18	NE	0.0.2	conserved hypothetical protein	No Dupes Here
RL3033	GN	8	0	0	8	0	1	14.38	NE	8	0	0	8	0	1	18.88	NE	0.0.2	conserved hypothetical protein	No Dupes Here
RL3048	GN	10	0	0	10	0	0.9	24	NE	10	0	0	10	0	1	25.9	NE	0.0.2	conserved hypothetical protein	No Dupes Here
RL3049	GN	11	0	0	11	0	0.73	31.75	NE	11	0	0	11	0	0.73	28.63	NE	0.0.2	conserved hypothetical protein	No Dupes Here
RL3053	GN	2	0	0	2	0	1	19.5	NE	2	0	0	2	0	1	27.5	NE	0.0.2	conserved hypothetical protein	No Dupes Here
RL3054	GN	7	0	0	7	0	0.86	15.83	NE	7	0	0	7	0	0.86	16.33	NE	0.0.2	conserved hypothetical protein	No Dupes Here
RL3056	GN	5	0	0	5	0	1	17.2	NE	5	0	0	5	0	1	24.4	NE	0.0.2	conserved hypothetical protein	No Dupes Here
RL3061	GN	3	0	0	3	0	1	3	NE	3	0	0	3	0	0.33	8	NE	0.0.2	conserved hypothetical protein	No Dupes Here
RL3065	GN	2	0	0	2	0	0.5	10	NE	2	0	0	2	0	1	10.5	NE	0.0.2	conserved hypothetical exported protein	No Dupes Here
RL3072	GN	5	0	0	5	0	1	22.6	NE	5	0	0	5	0	1	20	NE	0.0.2	conserved hypothetical protein	No Dupes Here
RL3075	GN	7	0	0	7	0	1	7	NE	7	0	0	7	0	1	10.57	NE	0.0.2	conserved hypothetical protein, possible pseudogene	No Dupes Here
RL3076	GN	3	0	0	3	0	1	13.67	NE	3	0	0	3	0	1	13.33	NE	0.0.2	conserved hypothetical protein	No Dupes Here
RL3078	GN	3	0	0	3	0	1	18	NE	3	0	0	3	0	1	20.33	NE	0.0.2	conserved hypothetical protein	No Dupes Here
RL3081	GN	10	0	0	10	0	1	14.8	NE	10	0	0	10	0	1	18.6	NE	0.0.2	conserved hypothetical protein	No Dupes Here
RL3083	GN	8	0	0	8	0	0.88	12.86	NE	8	0	0	8	0	1	13.88	NE	0.0.2	conserved hypothetical protein	No Dupes Here
RL3103	GN	9	0	0	9	0	1	19.56	NE	9	0	0	9	0	0.89	24	NE	0.0.2	conserved hypothetical exported protein	No Dupes Here
RL3103	GN	21	0	0	21	0	0.86	19.67	NE	21	0	0	21	0	0.95	20.5	NE	0.0.2	conserved hypothetical exported protein	No Dupes Here
RL3112A	GN	7	0	0	7	0	0.71	22.2	NE	7	0	0	7	0	1	15.29	NE	0.0.2	conserved hypothetical protein	No Dupes Here
RL3113	GN	7	0	0	7	0	0.71	30.2	NE	7	0	0	7	0	0.71	35	NE	0.0.2	conserved hypothetical protein	No Dupes Here
RL3114	GN	8	0	0	8	0	1	29	NE	8	0	0	8	0	0.88	28.29	NE	0.0.2	putative homologue of hemolysin protein	No Dupes Here
RL3116	GN	12	0	0	12	0	1	26.17	NE	12	0	0	12	0	1	31.92	NE	0.0.2	conserved hypothetical protein	No Dupes Here
RL3139	GN	11	0	0	11	0	1	15.55	NE	11	0	0	11	0	1	20.09	NE	0.0.2	conserved hypothetical protein	No Dupes Here
RL3151	GN	6	0	0	6	0	1	11.67	NE	6	0	0	6	0	1	11.5	NE	0.0.2	conserved hypothetical exported protein	No Dupes Here
RL3154	GN	11	0	0	11	0	1	23	NE	11	0	0	11	0	0.91	31.5	NE	0.0.2	conserved hypothetical protein	No Dupes Here
RL3164	GN	8	0	0	8	0	1	19.5	NE	8	0	0	8	0	1	18.38	NE	0.0.2	conserved hypothetical protein	No Dupes Here
RL3170	GN	8	0	0	8	0	1	15.25	NE	8	0	0	8	0	1	14	NE	0.0.2	conserved hypothetical protein with hexapeptide repeat	No Dupes Here
RL3181	GN	10	0	0	10	0	0.6	18.83	NE	10	0	0	10	0	0.9	12	NE	0.0.2	conserved hypothetical protein	No Dupes Here
RL3182	GN	5	0	0	5	0	1	18.2	NE	5	0	0	5	0	0.8	34.25	NE	0.0.2	conserved hypothetical protein	No Dupes Here
RL3195	GN	14	0	0	14	0	0.93	14.08	NE	14	0	0	14	0	1	16.71	NE	0.0.2	conserved hypothetical protein	No Dupes Here
RL3198	GN	16	0	0	16	0	0.88	11.5	NE	16	0	0	16	0	0.88	10.64	NE	0.0.2	conserved hypothetical protein	No Dupes Here
RL3202	GN	9	0	0	9	0	1	27.67	NE	9	0	0	9	0	1	38.44	NE	0.0.2	conserved hypothetical protein	No Dupes Here
RL3204	GN	8	0	0	8	0	1	32.5	NE	8	0	0	8	0	1	39.25	NE	0.0.2	conserved hypothetical protein	No Dupes Here
RL3207	GN	8	0	0	8	0	1	23.38	NE	8	0	0	8	0	1	26.63	NE	0.0.2	conserved hypothetical protein	No Dupes Here
RL3208	GN	7	0	0	7	0	0.86	49.83	NE	7	0	0	7	0	0.86	54.5	NE	0.0.2	conserved hypothetical protein	No Dupes Here
RL3232	GN	5	0	0	5	0	0.8	21.25	NE	5	0	0	5	0	1	14.4	NE	0.0.2	conserved hypothetical protein with cupin 2 domain	No Dupes Here
RL3251	GN	7	0	0	7	0	0.86	14.17	NE	7	0	0	7	0	0.71	26.2	NE	0.0.2	conserved hypothetical protein	No Dupes Here
RL3257	GN	7	0	0	7	0	1	3.57	NE	7	0	0	7	0	0.43	1.67	NE	0.0.2	conserved hypothetical protein	No Dupes Here
RL3260	GN	33	0	0	33	0	0.79	6.54	NE	33	0	0	33	0	0.79	8.88	NE	0.0.2	conserved hypothetical protein	No Dupes Here
RL3294	GN	10	0	0	10	0	0.8	6.75	NE	10	0	0	10	0	0.8	5.75	NE	0.0.2	conserved hypothetical protein	No Dupes Here
RL3341	GN	9	0	0	9	0	0.67	28.83	NE	9	0	0	9	0	0.67	26.33	NE	0.0.2	conserved hypothetical protein	No Dupes Here
RL3374	GN	1	0	0	1	0	1	15	NE	1	0	0	1	0	1	11	NE	0.0.2	conserved hypothetical protein	No Dupes Here
RL3375	GN	1	0	0	1	0	1	12	NE	1	0	0	1	0	1	7	NE	0.0.2	conserved hypothetical protein	No Dupes Here
RL3383	GN	6	0	0	6	0	0.83	8.4	NE	6	0	0	6	0	0.67	18.25	NE	0.0.2	conserved hypothetical protein	No Dupes Here
RL3384	GN	3	0	0	3	0	1	28.33	NE	3	0	0	3	0	1	24.67	NE	0.0.2	conserved hypothetical exported protein	No Dupes Here
RL3385	GN	3	0	0	3	0	1	7	NE	3	0	0	3	0	1	11	NE	0.0.2	conserved hypothetical protein	No Dupes Here
RL3394	GN	5	0	0	5	0	1	18.2	NE	5	0	0	5	0	1	21.4	NE	0.0.2	conserved hypothetical protein	No Dupes Here
RL3403	GN	7	0	0	7	0	0.71	30.2	NE	7	0	0	7	0	0.71	33.6	NE	0.0.2	conserved hypothetical protein	No Dupes Here
RL3421	GN	24	0	0	24	0	0.96	12.04	NE	24	0	0	24	0	0.96	15.78	NE	0.0.2	conserved hypothetical protein	No Dupes Here
RL3434	GN	14	0	0	14	0	0.79	15.73	NE	14	0	0	14	0	0.79	14.64	NE	0.0.2	conserved hypothetical exported protein	No Dupes Here
RL3436	GN	16	0	0	16	0	1	21.81	NE	16	0	0	16	0	1	17.75	NE	0.0.2	conserved hypothetical protein	No Dupes Here
RL3437	GN	4	0	0	4	0	1	76.25	NE	4	0	0	4	0	1	32.25	NE	0.0.2	conserved hypothetical protein	No Dupes Here
RL3441	GN	8	0	0	8	0	0.88	16.71	NE	8	0	0	8	0	1	19.63	NE	0.0.2	conserved hypothetical protein	No Dupes Here
RL3442	GN	4	0	0	4	0	1	12.25	NE	4	0	0	4	0	1	29.75	NE	0.0.2	conserved hypothetical protein	No Dupes Here
RL3452	GN	5	0	0	5	0	1	9	NE	5	0	0	5	0	1	14.2	NE	0.0.2	conserved hypothetical protein	No Dupes Here
RL3462	GN	3	0	0	3	0	1	10.67	NE	3	0	0	3	0	1	16	NE	0.0.2	conserved hypothetical protein	No Dupes Here
RL3477	GN	8	0	0	8	0	0.88	13.43	NE	8	0	0	8	0	1	12.88	NE	0.0.2	conserved hypothetical protein	No Dupes Here
RL3478	GN	2	0	0	2	0	1	5	NE	2	0	0	2	0	1	9	NE	0.0.2	conserved hypothetical protein	No Dupes Here
RL3489	GN	3	0	0	3	0	1	10	NE	3	0	0	3	0	1	6.33	NE	0.0.2	conserved hypothetical protein	No Dupes Here
RL3493	GN	4	0	0	4	0	1	14.5	NE	4	0	0	4	0	1	13.75	NE	0.0.2	conserved hypothetical protein	No Dupes Here
RL3495	GN	6	0	0	6	0	1	37.67	NE	6	0	0	0	6	1	48	GA	0.0.2	conserved hypothetical protein	No Dupes Here
RL3505	GN	23	0	0	23	0	1	16.43	NE	23	0	0	23	0	1	18.52	NE	0.0.2	conserved hypothetical protein	No Dupes Here
RL3516	GN	13	0	0	13	0	0.92	22.92	NE	13	0	0	13	0	1	17.69	NE	0.0.2	conserved hypothetical protein	No Dupes Here
RL3519	GN	9	0	0	9	0	0.78	27.14	NE	9	0	0	9	0	0.89	18.75	NE	0.0.2	conserved hypothetical protein	No Dupes Here
RL3520	GN	4	0	0	4	0	0.75	17.33	NE	4	0	0	4	0	1	20.25	NE	0.0.2	conserved hypothetical protein	No Dupes Here
RL3567	GN	22	0	0	22	0	0.95	20.52	NE	22	0	0	22	0	0.95	27.9	NE	0.0.2	conserved hypothetical exported protein	No Dupes Here
RL3573A	GN	8	0	0	8	0	1	17.75	NE	8	0	0	8	0	0.88	25.43	NE	0.0.2	conserved hypothetical protein	No Dupes Here
RL3581	GN	15	0	0	15	0	0.87	21.54	NE	15	0	0	15	0	0.87	20.46	NE	0.0.2	conserved hypothetical exported protein	No Dupes Here
RL3585	GN	4	0	0	4	0	1	45.25	NE	4	0	0	4	0	1	47.5	NE	0.0.2	conserved hypothetical protein	No Dupes Here
RL3588	GN	11	0	0	11	0	0.91	15.6	NE	11	0	0	11	0	0.82	26.33	NE	0.0.2	conserved hypothetical protein	No Dupes Here
RL3592	GN	12	0	0	12	0	0.67	17.75	NE	12	0	0	12	0	0.75	17.56	NE	0.0.2	conserved hypothetical exported protein	No Dupes Here
RL3596	GN	14	0	0	14	0	0.86	8.5	NE	14	0	0	14	0	0.93	11.54	NE	0.0.2	conserved hypothetical protein	No Dupes Here
RL3601	GN	5	0	0	5	0	1	15.2	NE	5	0	0	5	0	1	18.6	NE	0.0.2	conserved hypothetical protein	No Dupes Here
RL3608	GN	37	0	0	37	0	0.89	23.85	NE	37	0	0	37	0	0.97	24.69	NE	0.0.2	conserved hypothetical protein	No Dupes Here
RL3610	GN	15	0	0	15	0	1	11.67	NE	15	0	0	15	0	0.87	16.85	NE	0.0.2	conserved hypothetical protein	No Dupes Here
RL3619	GN	3	0	0	3	0	0.67	15	NE	3	0	0	3	0	1	11	NE	0.0.2	conserved hypothetical protein	No Dupes Here
RL3620	GN	13	0	0	13	0	1	16.54	NE	13	0	0	13	0	1	19.15	NE	0.0.2	conserved hypothetical exported protein	No Dupes Here
RL3627	GN	24	0	0	24	0	0.92	23.55	NE	24	0	0	24	0	1	25.96	NE	0.0.2	conserved hypothetical protein	No Dupes Here
RL3635	GN	4	0	0	4	0	1	27	NE	4	0	0	4	0	1	27.5	NE	0.0.2	conserved hypothetical protein	No Dupes Here
RL3661	GN	12	0	0	12	0	1	19.5	NE	12	0	1	11	0	0.92	24.91	NE	0.0.2	conserved hypothetical exported protein	No Dupes Here
RL3670	GN	9	0	0	9	0	1	18.44	NE	9	0	0	9	0	1	14.89	NE	0.0.2	conserved hypothetical protein	No Dupes Here
RL3675	GN	8	0	0	8	0	1	17.75	NE	8	0	0	8	0	0.88	24.14	NE	0.0.2	conserved hypothetical exported protein	No Dupes Here
RL3781	GN	4	0	0	4	0	1	9.25	NE	4	0	0	4	0	1	17.75	NE	0.0.2	conserved hypothetical protein	No Dupes Here
RL3795	GN	30	0	0	30	0	1	24.97	NE	30	0	0	30	0	1	31.33	NE	0.0.2	conserved hypothetical protein	No Dupes Here
RL3827	GN	36	0	0	36	0	0.89	14.09	NE	36	0	0	36	0	1	21.19	NE	0.0.2	conserved hypothetical protein	No Dupes Here
RL3837	GN	17	0	0	17	0	0.94	11.5	NE	17	0	0	17	0	0.94	15.69	NE	0.0.2	conserved hypothetical protein	No Dupes Here
RL3891	GN	16	0	0	16	0	0.88	24.07	NE	16	0	0	16	0	1	26.63	NE	0.0.2	conserved hypothetical exported protein	No Dupes Here
RL3897	GN	4	0	0	4	0	0.75	38	NE	4	0	0	1	3	0.5	173.5	GA	0.0.2	conserved hypothetical protein	No Dupes Here
RL3922	GN	12	0	0	12	0	0.92	15.55	NE	12	0	0	12	0	1	21	NE	0.0.2	conserved hypothetical protein	No Dupes Here
RL3926	GN	34	0	0	34	0	0.91	22.45	NE	34	0	0	34	0	0.91	28.94	NE	0.0.2	conserved hypothetical protein	No Dupes Here
RL3927	GN	24	0	0	24	0	0.83	22	NE	24	0	0	24	0	1	22.5	NE	0.0.2	conserved hypothetical protein	No Dupes Here
RL3929	GN	6	0	0	6	0	1	13.5	NE	6	0	0	6	0	1	16.67	NE	0.0.2	conserved hypothetical protein	No Dupes Here
RL3933	GN	9	0	0	0	9	1	45	GA	9	0	0	0	9	1	48.89	GA	0.0.2	conserved hypothetical protein	No Dupes Here
RL3934	GN	14	0	0	7	7	1	26	NE	14	0	0	7	7	1	43.57	NE	0.0.2	conserved hypothetical protein	No Dupes Here
RL3935	GN	11	0	0	11	0	1	24.18	NE	11	0	0	11	0	1	30.73	NE	0.0.2	conserved hypothetical protein	No Dupes Here
RL3940	GN	7	0	0	7	0	0.71	9	NE	7	0	0	7	0	0.71	6	NE	0.0.2	conserved hypothetical protein	No Dupes Here
RL3948	GN	4	1	0	3	0	0.75	4	NE	4	0	0	4	0	0.75	4	NE	0.0.2	conserved hypothetical protein	No Dupes Here
RL3981	GN	20	0	0	20	0	0.85	21.88	NE	20	0	0	20	0	0.9	32.67	NE	0.0.2	conserved hypothetical exported protein	No Dupes Here
RL3982	GN	6	0	0	6	0	1	13.5	NE	6	0	0	6	0	1	16.33	NE	0.0.2	conserved hypothetical protein	No Dupes Here
RL4001	GN	4	0	0	4	0	0.75	8.33	NE	4	0	0	4	0	0.75	10.33	NE	0.0.2	conserved hypothetical protein	No Dupes Here
RL4005	GN	2	0	0	2	0	0	0	NE	2	0	0	2	0	0.5	2	NE	0.0.2	conserved hypothetical protein	No Dupes Here
RL4020	GN	6	0	0	6	0	1	15.33	NE	6	0	0	6	0	1	20.83	NE	0.0.2	conserved hypothetical protein	No Dupes Here
RL4038	GN	23	0	2	21	0	0.91	22.86	NE	23	0	0	23	0	0.91	33.9	NE	0.0.2	conserved hypothetical protein	No Dupes Here
RL4054	GN	8	0	0	8	0	0.63	10.2	NE	8	0	0	8	0	0.5	17	NE	0.0.2	conserved hypothetical protein	No Dupes Here
RL4057	GN	4	0	0	4	0	1	39.75	NE	4	0	0	4	0	1	57.25	NE	0.0.2	conserved hypothetical protein	No Dupes Here
RL4058	GN	10	0	0	10	0	1	16.1	NE	10	0	0	10	0	0.9	24	NE	0.0.2	conserved hypothetical protein	No Dupes Here
RL4071	GN	6	0	0	6	0	0.83	23.2	NE	6	0	0	6	0	1	34.67	NE	0.0.2	conserved hypothetical protein	No Dupes Here
RL4072	GN	6	0	0	3	3	0.83	112.2	NE	6	0	0	6	0	1	16.5	NE	0.0.2	conserved hypothetical protein	No Dupes Here
RL4077	GN	15	0	0	15	0	0.93	13.57	NE	15	0	0	15	0	0.93	15.86	NE	0.0.2	conserved hypothetical protein	No Dupes Here
RL4096	GN	7	0	0	7	0	1	10	NE	7	0	0	7	0	1	15.86	NE	0.0.2	conserved hypothetical protein	No Dupes Here
RL4110	GN	33	0	0	33	0	0.94	20.65	NE	33	0	0	33	0	0.94	20.68	NE	0.0.2	conserved hypothetical protein	No Dupes Here
RL4112	GN	39	0	0	39	0	0.95	14.86	NE	39	0	0	39	0	1	23.95	NE	0.0.2	conserved hypothetical protein	No Dupes Here
RL4125	GN	6	0	0	6	0	1	18.5	NE	6	0	0	6	0	1	16.83	NE	0.0.2	conserved hypothetical protein	No Dupes Here
RL4138	GN	19	0	0	19	0	0.95	16.67	NE	19	0	0	19	0	1	18.74	NE	0.0.2	conserved hypothetical protein	No Dupes Here
RL4149	GN	12	0	0	12	0	0.92	20.91	NE	12	0	0	12	0	0.92	16.82	NE	0.0.2	conserved hypothetical protein	No Dupes Here
RL4161	GN	10	0	0	10	0	0.9	12.33	NE	10	0	0	10	0	0.8	15.88	NE	0.0.2	conserved hypothetical protein	No Dupes Here
RL4188	GN	15	0	0	15	0	1	15.8	NE	15	0	0	15	0	0.93	27.71	NE	0.0.2	conserved hypothetical exported protein	No Dupes Here
RL4196	GN	20	0	0	20	0	0.95	12.32	NE	20	0	0	20	0	0.95	18.58	NE	0.0.2	conserved hypothetical exported protein	No Dupes Here
RL4240	GN	20	0	0	20	0	0.95	23	NE	20	0	0	20	0	1	26	NE	0.0.2	conserved hypothetical protein	No Dupes Here
RL4241	GN	11	0	0	11	0	1	17.27	NE	11	0	0	11	0	1	17.36	NE	0.0.2	conserved hypothetical protein	No Dupes Here
RL4270	GN	3	0	0	3	0	1	11.67	NE	3	0	0	3	0	1	10.67	NE	0.0.2	conserved hypothetical protein	No Dupes Here
RL4276	GN	8	0	0	8	0	1	16.75	NE	8	0	0	8	0	1	25.38	NE	0.0.2	conserved hypothetical exported protein	No Dupes Here
RL4287	GN	3	0	0	3	0	0.67	6	NE	3	0	0	3	0	0.67	6	NE	0.0.2	conserved hypothetical protein	No Dupes Here
RL4290	GN	15	0	0	15	0	0.87	38.31	NE	15	0	0	15	0	0.93	33.64	NE	0.0.2	conserved hypothetical protein	No Dupes Here
RL4300	GN	24	0	0	24	0	0.83	12.7	NE	24	0	0	24	0	0.92	19.91	NE	0.0.2	conserved hypothetical protein	No Dupes Here
RL4335	GN	12	0	0	12	0	0.75	6.44	NE	12	0	0	12	0	0.75	9.44	NE	0.0.2	conserved hypothetical protein	No Dupes Here
RL4341	GN	8	0	0	8	0	1	27.88	NE	8	0	0	8	0	1	30	NE	0.0.2	conserved hypothetical protein	No Dupes Here
RL4343	GN	17	0	0	17	0	1	15	NE	17	0	0	17	0	1	27.12	NE	0.0.2	conserved hypothetical exported protein	No Dupes Here
RL4347	GN	11	0	1	10	0	0.73	36.5	NE	11	0	0	11	0	0.73	38.38	NE	0.0.2	conserved hypothetical protein	No Dupes Here
RL4356	GN	26	0	0	26	0	1	18.12	NE	26	0	0	26	0	0.92	15.29	NE	0.0.2	conserved hypothetical protein	No Dupes Here
RL4370	GN	2	0	0	2	0	1	35.5	NE	2	0	0	2	0	1	50	NE	0.0.2	conserved hypothetical protein	No Dupes Here
RL4371	GN	9	0	0	9	0	0.78	18.86	NE	9	0	0	9	0	0.89	24.25	NE	0.0.2	conserved hypothetical protein	No Dupes Here
RL4399	GN	9	0	0	9	0	0.89	28.63	NE	9	0	0	9	0	1	24.33	NE	0.0.2	conserved hypothetical protein YKOF super family	No Dupes Here
RL4427	GN	8	0	0	8	0	0.88	14	NE	8	0	0	8	0	1	18.88	NE	0.0.2	conserved hypothetical exported protein	No Dupes Here
RL4432	GN	12	0	0	12	0	0.83	21.3	NE	12	0	0	12	0	0.83	19.6	NE	0.0.2	conserved hypothetical protein	No Dupes Here
RL4440	GN	15	0	1	14	0	0.93	5.71	NE	15	0	2	13	0	0.8	13.67	NE	0.0.2	conserved hypothetical protein	No Dupes Here
RL4447	GN	14	0	0	14	0	0.86	20.67	NE	14	0	0	14	0	0.93	22.31	NE	0.0.2	conserved hypothetical protein	No Dupes Here
RL4490	GN	11	0	0	11	0	0.82	16	NE	11	0	0	11	0	0.91	21	NE	0.0.2	conserved hypothetical protein	No Dupes Here
RL4492	GN	5	0	0	5	0	0.8	13	NE	5	0	0	5	0	1	15	NE	0.0.2	conserved hypothetical protein	No Dupes Here
RL4499	GN	6	0	0	6	0	1	17.83	NE	6	0	0	6	0	1	18.5	NE	0.0.2	conserved hypothetical protein	No Dupes Here
RL4500	GN	9	0	0	9	0	0.89	6	NE	9	0	0	9	0	0.89	7	NE	0.0.2	conserved hypothetical protein	No Dupes Here
RL4518	GN	9	0	0	9	0	1	10.56	NE	9	0	0	9	0	1	14	NE	0.0.2	conserved hypothetical exported protein	No Dupes Here
RL4522	GN	15	0	0	15	0	1	32.8	NE	15	0	0	15	0	1	38.27	NE	0.0.2	conserved hypothetical protein	No Dupes Here
RL4526	GN	3	0	0	3	0	0.67	10.5	NE	3	0	0	3	0	0.67	13	NE	0.0.2	conserved hypothetical protein	No Dupes Here
RL4534	GN	6	0	0	6	0	1	19	NE	6	0	0	6	0	1	23.67	NE	0.0.2	conserved hypothetical protein	No Dupes Here
RL4535	GN	14	0	0	14	0	0.93	9.54	NE	14	0	0	14	0	1	22.5	NE	0.0.2	conserved hypothetical exported protein	No Dupes Here
RL4546	GN	7	0	0	7	0	1	23.14	NE	7	0	0	7	0	1	32.57	NE	0.0.2	conserved hypothetical protein	No Dupes Here
RL4558	GN	7	0	0	7	0	0.86	21	NE	7	0	0	7	0	1	20.71	NE	0.0.2	conserved hypothetical protein	No Dupes Here
RL4569	GN	3	0	0	3	0	0.67	12	NE	3	0	0	3	0	1	11.67	NE	0.0.2	conserved hypothetical protein	No Dupes Here
RL4572	GN	9	0	0	9	0	1	16.11	NE	9	0	0	9	0	0.89	22.75	NE	0.0.2	conserved hypothetical protein	No Dupes Here
RL4573	GN	24	0	0	24	0	0.96	21.22	NE	24	0	0	24	0	0.96	29.39	NE	0.0.2	conserved hypothetical protein	No Dupes Here
RL4587	GN	20	0	0	20	0	0.9	14	NE	20	0	0	20	0	0.85	19.88	NE	0.0.2	conserved hypothetical protein	No Dupes Here
RL4589	GN	10	0	0	10	0	0.9	20.78	NE	10	0	0	4	6	0.9	31.22	GA	0.0.2	conserved hypothetical protein	No Dupes Here
RL4594	GN	18	0	0	18	0	0.94	18.59	NE	18	0	0	18	0	1	26.11	NE	0.0.2	conserved hypothetical protein	No Dupes Here
RL4595	GN	14	0	0	14	0	0.93	23.54	NE	14	0	0	14	0	0.86	37	NE	0.0.2	conserved hypothetical protein	No Dupes Here
RL4597	GN	3	0	0	3	0	0.67	9	NE	3	0	0	3	0	0.67	10	NE	0.0.2	conserved hypothetical protein	No Dupes Here
RL4601	GN	16	0	0	16	0	0.88	19.57	NE	16	0	0	16	0	0.94	23.13	NE	0.0.2	conserved hypothetical protein	No Dupes Here
RL4618	GN	35	0	0	35	0	0.89	27.39	NE	35	0	0	35	0	0.83	19.69	NE	0.0.2	conserved hypothetical protein	No Dupes Here
RL4656	GN	15	0	0	15	0	1	16.8	NE	15	0	0	15	0	1	24.13	NE	0.0.2	conserved hypothetical protein	No Dupes Here
RL4661	GN	7	0	0	7	0	1	9.86	NE	7	0	0	7	0	1	16	NE	0.0.2	conserved hypothetical protein	No Dupes Here
RL4662	GN	21	0	0	21	0	0.9	25.47	NE	21	0	0	21	0	0.95	36.05	NE	0.0.2	conserved hypothetical protein	No Dupes Here
RL4663	GN	7	0	0	7	0	1	22.86	NE	7	0	0	7	0	1	29	NE	0.0.2	conserved hypothetical protein	No Dupes Here
RL4665	GN	77	0	0	77	0	0.96	18.04	NE	77	0	0	77	0	0.95	19.7	NE	0.0.2	conserved hypothetical protein	No Dupes Here
RL4670	GN	10	0	0	10	0	0.8	7.63	NE	10	0	0	10	0	0.8	9.63	NE	0.0.2	conserved hypothetical protein	No Dupes Here
RL4672	GN	21	0	0	21	0	0.95	16.8	NE	21	0	0	21	0	0.9	20.21	NE	0.0.2	conserved hypothetical protein	No Dupes Here
RL4700	GN	5	0	0	1	4	0.8	47.75	GA	5	0	0	5	0	0.8	18.25	NE	0.0.2	conserved hypothetical protein	No Dupes Here
RL4703	GN	2	0	0	2	0	1	15.5	NE	2	0	0	2	0	1	21	NE	0.0.2	conserved hypothetical protein	No Dupes Here
RL4712	GN	7	0	0	7	0	1	11.71	NE	7	0	0	7	0	1	15.86	NE	0.0.2	conserved hypothetical exported protein	No Dupes Here
RL4726	GN	3	0	0	3	0	0.67	4	NE	3	0	0	3	0	0.67	2.5	NE	0.0.2	conserved hypothetical protein	No Dupes Here
RL0210	GN	4	0	0	4	0	1	12.5	NE	4	0	0	4	0	1	20.25	NE	1.1.1	putative pilus subunit transmembrane protein	No Dupes Here
RL0211	GN	6	0	0	6	0	0.83	8.6	NE	6	0	0	6	0	0.83	5.8	NE	1.1.1	putative pilus subunit protein	No Dupes Here
RL0212	GN	7	0	0	7	0	0.71	13.6	NE	7	0	0	7	0	0.86	17.17	NE	1.1.1	putative pilus assembly protein	No Dupes Here
RL0213	GN	10	0	0	10	0	0.8	24.88	NE	10	0	0	10	0	0.9	21.11	NE	1.1.1	putative pilus assembly protein	No Dupes Here
RL0214	GN	21	0	0	21	0	0.81	29.88	NE	21	0	0	21	0	0.9	34.32	NE	1.1.1	putative pilus assembly protein	No Dupes Here
RL0215	GN	16	0	0	16	0	0.94	24.93	NE	16	0	0	16	0	0.94	28.53	NE	1.1.1	putative pilus assembly protein	No Dupes Here
RL0216	GN	16	0	0	16	0	0.88	26.14	NE	16	0	0	16	0	1	30.13	NE	1.1.1	putative pilus assembly protein	No Dupes Here
RL0217	GN	16	0	0	16	0	1	14.75	NE	16	0	0	16	0	0.94	21.33	NE	1.1.1	putative component of pilus	No Dupes Here
RL0218	GN	13	0	0	13	0	0.77	13.4	NE	13	0	0	13	0	0.85	13.55	NE	1.1.1	putative pilus assembly protein	No Dupes Here
RL0219	GN	14	0	0	14	0	1	28.07	NE	14	0	0	14	0	1	37.43	NE	1.1.1	putative component of pilus protein	No Dupes Here
RL0426	GN	22	0	0	22	0	0.91	25.3	NE	22	0	0	22	0	0.86	35.74	NE	1.1.1	putative methyl-accepting chemotaxis protein	No Dupes Here
RL0429	GN	18	0	0	18	0	0.83	19.93	NE	18	0	0	18	0	0.78	28.43	NE	1.1.1	putative methyl-accepting chemotaxis protein	No Dupes Here
RL0455	GN	12	0	0	12	0	0.92	26.36	NE	12	0	0	12	0	1	29.92	NE	1.1.1	putative methyl-accepting chemotaxis protein	No Dupes Here
RL0564	GN	11	0	0	11	0	0.64	14.43	NE	11	0	0	11	0	0.73	20.38	NE	1.1.1	putative methyl-accepting chemotaxis protein	No Dupes Here
RL0685	GN	15	0	0	15	0	0.87	18.31	NE	15	0	0	15	0	0.93	22.79	NE	1.1.1	putative chemoreceptor protein	No Dupes Here
RL0686	GN	3	0	0	3	0	1	13	NE	3	0	0	3	0	1	13.33	NE	1.1.1	putative chemotaxis related CheX protein	No Dupes Here
RL0688	GN	14	0	0	14	0	0.93	22.92	NE	14	0	0	14	0	1	30.64	NE	1.1.1	putative chemotaxis protein CheA	No Dupes Here
RL0689	GN	5	0	0	5	0	0.8	44	NE	5	0	0	5	0	0.8	60.75	NE	1.1.1	putative chemotaxis protein CheW family	No Dupes Here
RL0690	GN	23	0	0	23	0	0.96	16	NE	23	0	0	23	0	0.96	20.45	NE	1.1.1	putative chemotaxis protein methyltransferase	No Dupes Here
RL0691	GN	9	0	0	9	0	1	17.22	NE	9	0	0	9	0	1	22.22	NE	1.1.1	putative chemotaxis response regulator protein-glutamate methylesterase	No Dupes Here
RL0692	GN	1	0	0	1	0	1	4	NE	1	0	0	1	0	1	11	NE	1.1.1	putative chemotaxis protein	No Dupes Here
RL0693	GN	6	0	0	6	0	1	12.5	NE	6	0	0	6	0	1	22	NE	1.1.1	putative chemotaxis related protein	No Dupes Here
RL0695	GN	18	0	0	18	0	0.89	18.06	NE	18	0	0	18	0	0.94	27.53	NE	1.1.1	putative flagellar M-ring protein	No Dupes Here
RL0698	GN	9	0	0	9	0	1	11.78	NE	9	0	0	9	0	0.89	7	NE	1.1.1	putative flagellin related gene	No Dupes Here
RL0699	GN	12	0	0	12	0	0.92	13.36	NE	12	0	0	12	0	0.92	13	NE	1.1.1	putative flagellar biosynthetic protein	No Dupes Here
RL0700	GN	13	0	0	13	0	0.92	22.33	NE	13	0	0	13	0	0.92	29.5	NE	1.1.1	putative flagellar motor switch protein	No Dupes Here
RL0701	GN	4	0	0	4	0	0.75	2.67	NE	4	0	0	4	0	0.75	3.33	NE	1.1.1	putative flagellar motor switch protein	No Dupes Here
RL0702	GN	15	0	0	15	0	1	22.07	NE	15	0	0	15	0	1	33.27	NE	1.1.1	putative flagellar motor switch protein	No Dupes Here
RL0703	GN	21	0	0	21	0	0.76	21.75	NE	21	0	0	21	0	0.86	28.72	NE	1.1.1	putative chemotaxis motility protein	No Dupes Here
RL0704	GN	10	0	0	10	0	0.8	11	NE	10	0	0	10	0	0.8	15.25	NE	1.1.1	putative flagella-associated protein FlgF	No Dupes Here
RL0705	GN	22	0	0	22	0	0.86	22.11	NE	22	0	0	22	0	0.82	33.72	NE	1.1.1	putative flagellum-specific ATP synthase	No Dupes Here
RL0706	GN	5	0	0	5	0	1	46.6	NE	5	0	0	5	0	1	84.2	NE	1.1.1	putative flagella-related protein	No Dupes Here
RL0707	GN	8	0	0	8	0	0.88	13.14	NE	8	0	0	8	0	0.88	19.43	NE	1.1.1	putative flagellar basal-body rod protein FlgB	No Dupes Here
RL0708	GN	5	0	0	5	0	0.8	15.5	NE	5	0	0	5	0	0.8	22.75	NE	1.1.1	putative flagellar basal-body (proximal) rod protein FlgC	No Dupes Here
RL0709	GN	2	0	0	2	0	0.5	33	NE	2	0	0	2	0	1	21	NE	1.1.1	putative flagellar hook-basal body complex protein FliE	No Dupes Here
RL0710	GN	12	0	0	12	0	0.92	13.91	NE	12	0	0	12	0	1	19.08	NE	1.1.1	putative flagellar protein FlgG	No Dupes Here
RL0711	GN	7	0	0	7	0	1	11.43	NE	7	0	0	7	0	1	21.29	NE	1.1.1	putative flagellar protein precursor FlgA	No Dupes Here
RL0712	GN	12	0	0	12	0	0.83	13.5	NE	12	0	0	12	0	0.75	18.33	NE	1.1.1	putative flagellar basal body P-ring protein precursor FlgI	No Dupes Here
RL0713	GN	4	0	0	4	0	1	13.75	NE	4	0	0	4	0	1	25.5	NE	1.1.1	putative exported flagella-related protein	No Dupes Here
RL0714	GN	8	0	0	8	0	0.88	15.29	NE	8	0	0	8	0	1	14.75	NE	1.1.1	putative flagellar basal body L-ring protein precursor FlgH	No Dupes Here
RL0715	GN	9	0	0	9	0	0.89	21.25	NE	9	0	0	9	0	0.89	34.63	NE	1.1.1	putative flagella-related protein FliL	No Dupes Here
RL0716	GN	8	0	0	8	0	0.63	28	NE	8	0	0	8	0	0.75	51.5	NE	1.1.1	putative flagellar biosynthetic protein FliP	No Dupes Here
RL0718	GN	12	0	0	12	0	0.83	21.3	NE	12	0	0	12	0	0.92	22.18	NE	1.1.1	putative flagellin A	No Dupes Here
RL0719	GN	9	0	0	9	0	0.67	17.67	NE	9	0	0	9	0	0.78	17.14	NE	1.1.1	putative flagellin B	No Dupes Here
RL0720	GN	13	0	0	13	0	0.85	15.45	NE	13	0	0	13	0	0.92	15.33	NE	1.1.1	putative flagellin A	No Dupes Here
RL0721	GN	18	0	0	18	0	1	15.61	NE	18	0	0	18	0	1	21.22	NE	1.1.1	putative flagellin C	No Dupes Here
RL0723	GN	14	0	0	14	0	0.86	22.75	NE	14	0	0	14	0	1	30.21	NE	1.1.1	putative motility protein MotB	No Dupes Here
RL0725	GN	18	0	0	18	0	0.83	25.87	NE	18	0	0	18	0	0.83	33.6	NE	1.1.1	putative motility protein D MotD	No Dupes Here
RL0728	GN	25	0	0	25	0	0.88	14.64	NE	25	0	0	25	0	0.92	16.39	NE	1.1.1	putative flagellar hook protein FlgE	No Dupes Here
RL0729	GN	29	0	0	29	0	0.97	17.36	NE	29	0	0	29	0	0.97	20.93	NE	1.1.1	putative flagellar hook-associated protein FlgK	No Dupes Here
RL0730	GN	18	0	0	18	0	0.89	23.25	NE	18	0	0	18	0	0.94	27.47	NE	1.1.1	putative flagellar hook-associated protein FlgK	No Dupes Here
RL0731	GN	12	0	0	12	0	0.92	15	NE	12	0	0	12	0	1	18.08	NE	1.1.1	putative flagellar synthesis related protein FlaF	No Dupes Here
RL0733	GN	11	0	0	11	0	1	23.27	NE	11	0	0	11	0	1	30.73	NE	1.1.1	putative flagellar hook formation protein FlgD	No Dupes Here
RL0734	GN	1	0	0	1	0	1	4	NE	1	0	0	1	0	1	4	NE	1.1.1	putative flagellar biosynthetic protein FliQ	No Dupes Here
RL0735	GN	18	0	0	18	0	0.83	14.73	NE	18	0	0	18	0	0.83	17.8	NE	1.1.1	putative flagellar biosynthesis protein FlhA	No Dupes Here
RL0736	GN	20	0	0	20	0	0.95	18.53	NE	20	0	0	20	0	0.95	24.32	NE	1.1.1	putative flagellar biosynthetic protein FliR	No Dupes Here
RL0757	GN	19	0	0	19	0	0.95	19.67	NE	19	0	0	19	0	0.89	32.12	NE	1.1.1	putative methyl-accepting chemotaxis protein McpZ	No Dupes Here
RL0758	GN	18	0	0	18	0	0.94	23.35	NE	18	0	0	18	0	0.89	33.88	NE	1.1.1	putative methyl-accepting chemotaxis protein McpI	No Dupes Here
RL0949	GN	30	0	0	30	0	1	13.47	NE	30	0	0	30	0	0.97	20.83	NE	1.1.1	putative methyl-accepting chemotaxis protein McpJ	No Dupes Here
RL0972	GN	9	0	0	9	0	0.89	9.38	NE	9	0	0	9	0	0.89	15.38	NE	1.1.1	putative methyl-accepting chemotaxis protein McpK	No Dupes Here
RL1065	GN	14	0	0	14	0	0.86	14	NE	14	0	0	14	0	0.93	19	NE	1.1.1	putative methyl-accepting chemotaxis protein McpL	No Dupes Here
RL1318	GN	29	0	0	29	0	0.97	15.25	NE	29	0	0	29	0	0.97	18.96	NE	1.1.1	putative methyl-accepting chemotaxis protein McpM	No Dupes Here
RL1386	GN	13	0	0	13	0	0.77	23	NE	13	0	0	13	0	0.85	23.45	NE	1.1.1	putative MCP chemoreceptor protein	No Dupes Here
RL1447	GN	16	0	0	16	0	0.88	21.14	NE	16	0	0	16	0	0.81	28.31	NE	1.1.1	putative methyl-accepting chemotaxis-related protein	No Dupes Here
RL2683	GN	20	0	0	20	0	1	26.5	NE	20	0	0	20	0	0.9	26.72	NE	1.1.1	putative methyl-accepting chemotaxis protein McpD	No Dupes Here
RL2931	GN	19	0	0	19	0	0.89	17.47	NE	19	0	0	19	0	0.95	21.28	NE	1.1.1	putative methyl-accepting chemotaxis protein McpN	No Dupes Here
RL3268	GN	23	0	0	23	0	1	16.26	NE	23	0	0	23	0	1	16.52	NE	1.1.1	putative flagellin protein	No Dupes Here
RL3289	GN	6	0	0	6	0	0.83	7.2	NE	6	0	0	6	0	0.83	5.4	NE	1.1.1	putative chemotaxis protein	No Dupes Here
RL3985	GN	24	0	0	24	0	0.79	19.53	NE	24	0	0	24	0	0.88	23.05	NE	1.1.1	putative chemoreceptor McpA (methyl-accepting chemotaxis protein)	No Dupes Here
RL4023	GN	11	0	0	11	0	0.82	16.89	NE	11	0	0	11	0	0.91	16.9	NE	1.1.1	putative chemotaxis protein	No Dupes Here
RL4029	GN	24	0	0	24	0	1	17.33	NE	24	0	0	24	0	1	28.5	NE	1.1.1	putative chemotaxis protein methyltransferase	No Dupes Here
RL4030	GN	9	0	0	9	0	0.89	14.38	NE	9	0	0	9	0	0.89	15.75	NE	1.1.1	putative chemotaxis protein	No Dupes Here
RL4031	GN	17	0	0	17	0	0.88	19.2	NE	17	0	0	17	0	0.94	20.38	NE	1.1.1	putative sensory transducer methyl-accepting chemotaxis protein	No Dupes Here
RL4032	GN	19	0	0	19	0	0.63	15.5	NE	19	0	0	19	0	0.74	15.86	NE	1.1.1	putative sensory transducer methyl-acccepting chemotaxis protein	No Dupes Here
RL4033	GN	22	0	0	22	0	0.77	19.65	NE	22	0	0	22	0	0.82	24.22	NE	1.1.1	putative methyl accepting chemotaxis protein	No Dupes Here
RL4034	GN	3	0	0	3	0	1	23.33	NE	3	0	0	3	0	1	34.33	NE	1.1.1	putative chemotaxis protein	No Dupes Here
RL4277	GN	35	0	0	35	0	0.97	16.41	NE	35	0	0	35	0	0.97	23.59	NE	1.1.1	putative methyl-accepting chemotaxis protein	No Dupes Here
RL4292	GN	4	0	0	4	0	1	20.5	NE	4	0	0	4	0	1	31	NE	1.1.1	putative pilus component protein	No Dupes Here
RL4386	GN	7	0	0	7	0	1	8.86	NE	7	0	0	7	0	1	10.43	NE	1.1.1	putative chemotaxis protein	No Dupes Here
RL4387	GN	33	0	0	33	0	0.85	11.96	NE	33	0	0	33	0	0.91	16.1	NE	1.1.1	putative methyl-accepting chemotaxis protein	No Dupes Here
RL4579	GN	7	0	0	7	0	1	15	NE	7	0	0	7	0	1	18.14	NE	1.1.1	putative pilin protein	No Dupes Here
RL4729	GN	17	0	0	17	0	0.82	24.29	NE	17	0	0	17	0	0.94	28.69	NE	1.1.1	putative flagellin protein	No Dupes Here
RL0724	GN	22	0	0	22	0	0.73	18.19	NE	22	0	0	22	0	0.82	20.06	NE	1.1.1.	putative motility protein precursor MotC	No Dupes Here
RL1084	GN	17	0	0	17	0	0.94	21.31	NE	17	0	0	17	0	0.94	21.5	NE	1.2.1	putative structural maintenance of chromosomes protein	No Dupes Here
RL2044	GN	15	0	0	15	0	1	27.53	NE	15	0	0	15	0	1	22.73	NE	1.2.1	putative chromosome segregation and condensation protein A	No Dupes Here
RL2045	GN	4	0	0	4	0	1	14.5	NE	4	0	0	4	0	0.75	14	NE	1.2.1	putative chromosome segregation and condensation protein B	No Dupes Here
RL3203	GN	5	0	0	5	0	1	29.6	NE	5	0	0	5	0	1	34.8	NE	1.2.1	putative DNA stabilisation protein	No Dupes Here
RL3343	GN	11	0	0	11	0	0.91	24.5	NE	11	0	0	11	0	0.91	32.8	NE	1.2.1	putative chromosome partitioning protein ParA	No Dupes Here
RL0551	GN	9	0	0	9	0	0.89	7.13	NE	9	0	0	9	0	0.89	8.5	NE	1.3.1	putative Hsp33-like chaperonin	No Dupes Here
RL0787	GN	15	0	0	15	0	0.87	18.77	NE	15	0	0	15	0	0.93	20.93	NE	1.3.1	conserved hypothetical protein with TPR domain (involved in protein-protein interactions in a variety of cellular functions)	No Dupes Here
RL1012	GN	10	0	0	10	0	0.9	8.78	NE	10	0	0	10	0	0.9	12.22	NE	1.3.1	putative curved DNA-binding protein	No Dupes Here
RL1208	GN	10	0	0	10	0	0.9	15	NE	10	0	0	10	0	0.8	20.88	NE	1.3.1	putative chaperone protein	No Dupes Here
RL1412	GN	15	0	0	15	0	0.93	19.29	NE	15	0	0	15	0	0.87	26.54	NE	1.3.1	putative 60 kda chaperonin 5 (GroEL protein 5)	No Dupes Here
RL1452	GN	18	0	0	18	0	0.94	16.06	NE	18	0	0	18	0	0.94	26.71	NE	1.3.1	putative chaperone protein DnaK (heat shock protein 70) (Hsp70)	No Dupes Here
RL1870	GN	6	0	0	6	0	1	30.33	NE	6	0	0	6	0	1	38.5	NE	1.3.1	putative DnaK suppressor protein	No Dupes Here
RL2062	GN	16	0	0	16	0	0.94	10.73	NE	16	0	0	16	0	0.94	9.8	NE	1.3.1	putative chaperone trigger factor	No Dupes Here
RL3165	GN	81	0	0	81	0	0.91	16.74	NE	81	0	0	81	0	0.91	19.78	NE	1.3.1	conserved hypothetical protein with TPR domain (involved in protein-protein interactions in a variety of cellular functions)	No Dupes Here
RL3288	GN	11	0	0	11	0	0.91	10.8	NE	11	0	0	11	0	1	12.45	NE	1.3.1	putative Sco copper chaperone family protein	No Dupes Here
RL3321	GN	12	0	0	12	0	0.92	13	NE	12	0	0	12	0	0.83	3.9	NE	1.3.1	putative DnaJ family chaperone	No Dupes Here
RL3459	GN	5	0	0	5	0	0.8	31.5	NE	5	0	0	5	0	0.8	35	NE	1.3.1	putative chaperone protein	No Dupes Here
RL4279	GN	27	0	0	27	0	0.93	25.92	NE	27	0	0	27	0	0.96	28.42	NE	1.3.1	putative chaperone protein ClpB (heat-shock protein)	No Dupes Here
RL0790	GN	168	0	0	132	36	0.89	27.11	NE	168	0	0	100	68	0.89	36.97	NE	1.4.1	putative rhizobiocin	No Dupes Here
RL1020	GN	5	0	0	5	0	0.2	2	NE	5	0	0	5	0	0.2	1	NE	1.4.1	putative invasion associated protein	No Dupes Here
RL1611	GN	8	0	0	8	0	0.88	11.86	NE	8	0	0	8	0	0.88	11.43	NE	1.4.1	putative phage death on curing protein	No Dupes Here
RL3853	GN	23	0	0	23	0	0.91	17.29	NE	23	0	0	23	0	0.78	21.11	NE	1.4.1	putative protein involved in invasion	No Dupes Here
RL4013	GN	12	0	0	12	0	0.92	20.09	NE	12	0	0	12	0	0.92	25.82	NE	1.4.1	putative phenazine biosynthesis protein	No Dupes Here
RL0053	GN	24	0	0	24	0	1	14.21	NE	24	0	0	24	0	1	21.25	NE	1.4.2	putative cytochrome P450 protein	No Dupes Here
RL0258	GN	10	0	0	10	0	1	15.8	NE	10	0	0	10	0	1	18.5	NE	1.4.2	putative haloacid dehydrogenase hydrolase	No Dupes Here
RL0962	GN	21	0	0	21	0	0.9	16.53	NE	21	0	0	21	0	0.95	13.15	NE	1.4.2	putative ring hydroxylating dioxygenase subunit	No Dupes Here
RL1145	GN	33	0	0	33	0	0.85	15.68	NE	33	0	0	33	0	0.88	22.48	NE	1.4.2	putative conjugated bile salt hydrolase	No Dupes Here
RL1183	GN	9	0	0	9	0	1	17.67	NE	9	0	0	9	0	1	21.11	NE	1.4.2	putative aminoglycoside N(3')-acetyltransferase III	No Dupes Here
RL1203	GN	17	0	0	17	0	0.94	16.13	NE	17	0	0	17	0	0.94	16.44	NE	1.4.2	putative metallo-beta-lactamase family methyl parathion hydrolase	No Dupes Here
RL1302	GN	7	0	0	7	0	0.86	26	NE	7	0	0	7	0	1	25.71	NE	1.4.2	putative OsmC-like organic hydroperoxide resistance protein	No Dupes Here
RL1316	GN	12	0	0	12	0	0.83	22.7	NE	12	0	0	12	0	1	23.42	NE	1.4.2	putative trans-aconitate 2-methyltransferase	No Dupes Here
RL1352	GN	9	0	0	9	0	0.89	17.75	NE	9	0	0	9	0	0.89	22.88	NE	1.4.2	putative exported beta-lactamase	No Dupes Here
RL1368	GN	11	0	0	11	0	1	28.18	NE	11	0	0	11	0	1	31.82	NE	1.4.2	putative phosphinothricin N-acetyltransferase	No Dupes Here
RL1521	GN	7	0	0	7	0	1	20.14	NE	7	0	0	7	0	1	24.14	NE	1.4.2	putative superoxide dismutase	No Dupes Here
RL1686	GN	17	0	0	17	0	0.94	20.88	NE	17	0	0	17	0	0.88	21.2	NE	1.4.2	putative cytochrome P450	No Dupes Here
RL1920	GN	20	0	0	20	0	0.95	27.89	NE	20	0	0	20	0	0.95	28.68	NE	1.4.2	putative protein involved in meta pathway of phenol degradation (breaking aromatic ring) (exported?)	No Dupes Here
RL1977	GN	9	0	0	9	0	1	12.56	NE	9	0	0	9	0	1	13.56	NE	1.4.2	putative 3-mercaptopyruvate sulfurtransferase	No Dupes Here
RL2074	GN	9	0	0	9	0	0.78	14.14	NE	9	0	0	9	0	0.78	14.71	NE	1.4.2	putative beta-lactamase family protein	No Dupes Here
RL2319	GN	28	0	0	28	0	0.86	18.33	NE	28	0	0	28	0	0.89	18.92	NE	1.4.2	putative flavodoxin monooxygenase	No Dupes Here
RL2355	GN	11	0	0	11	0	0.91	14.8	NE	11	0	0	11	0	0.91	12.8	NE	1.4.2	putative carboxymuconolactone decarboxylase	No Dupes Here
RL2433	GN	5	0	0	5	0	0.8	30.25	NE	5	0	0	5	0	1	24.8	NE	1.4.2	putative copper binding protein, CopC (homol with cytochrome C oxidase which contains Cu)	No Dupes Here
RL2434	GN	16	0	0	16	0	1	20.06	NE	16	0	0	16	0	1	19.25	NE	1.4.2	putative copper-containing oxidase subunit, copper resistance protein CopA, TAT export pathway	No Dupes Here
RL2455	GN	21	0	0	21	0	0.9	16.95	NE	21	0	0	21	0	0.9	16.47	NE	1.4.2	putative epoxide hydrolase	No Dupes Here
RL2462	GN	9	0	0	9	0	0.78	20.43	NE	9	0	0	9	0	0.89	14.5	NE	1.4.2	putative lactam utilization protein	No Dupes Here
RL2499	GN	15	0	0	15	0	1	15.4	NE	15	0	0	15	0	0.93	18.5	NE	1.4.2	putative isoquinoline 1-oxidoreductase alpha subunit	No Dupes Here
RL2500	GN	40	0	0	40	0	0.93	14.22	NE	40	0	0	40	0	0.95	14.58	NE	1.4.2	putative isoquinoline 1-oxidoreductase beta subunit	No Dupes Here
RL2769	GN	17	0	0	17	0	0.94	21.5	NE	17	0	0	17	0	0.82	23.36	NE	1.4.2	putative alkanesulfonate monooxygenase	No Dupes Here
RL2852	GN	17	0	0	17	0	1	17.94	NE	17	0	0	17	0	1	18.88	NE	1.4.2	putative metapyrocatechase	No Dupes Here
RL2884	GN	6	0	0	6	0	1	8.5	NE	6	0	0	6	0	0.83	14.6	NE	1.4.2	putative arsenate reductase	No Dupes Here
RL2887	GN	8	0	0	8	0	0.88	34.29	NE	8	0	0	8	0	0.88	26.71	NE	1.4.2	putative arsenate reductase	No Dupes Here
RL2888	GN	12	0	0	12	0	0.83	13	NE	12	0	0	12	0	0.83	12.7	NE	1.4.2	putative arsenic resistance protein	No Dupes Here
RL3016	GN	16	0	0	16	0	0.88	17.5	NE	16	0	0	16	0	0.81	19.31	NE	1.4.2	protocatechuate 3,4-dioxygenase beta chain (3,4-pcd)	No Dupes Here
RL3337	GN	19	0	0	19	0	0.89	21.24	NE	19	0	0	19	0	1	20.68	NE	1.4.2	putative L-carnitine dehydrogenase-like protein	No Dupes Here
RL3432	GN	28	0	0	28	0	0.89	13.12	NE	28	0	0	28	0	0.93	14.58	NE	1.4.2	putative glycerol trinitrate reductase	No Dupes Here
RL3636	GN	6	0	0	6	0	0.83	11.2	NE	6	0	0	6	0	1	7	NE	1.4.2	tfua (tfua), tfua (tfua),	No Dupes Here
RL3905	GN	17	0	0	14	3	0.94	43.31	NE	17	0	0	17	0	0.94	28.94	NE	1.4.2	putative para-hydroxybenzoate hydroxylase (induced in pea rhizosphere MA)	No Dupes Here
RL4514	GN	25	0	0	25	0	0.96	16.92	NE	25	0	0	25	0	0.92	22.61	NE	1.4.2	putative arsenical translocating ATPase	No Dupes Here
RL0029	GN	31	0	7	24	0	0.84	16.27	NE	31	0	7	24	0	0.81	23.6	NE	1.4.3	putative aminoglycoside 3'-phosphotransferase (APH)/choline kinase (ChoK) family protein	No Dupes Here
RL1455	GN	14	0	0	14	0	0.93	37.69	NE	14	0	0	14	0	1	37.07	NE	1.4.3	putative aminoglycoside gentamicin resistance protein	No Dupes Here
RL3213	GN	23	0	0	23	0	0.96	25.86	NE	23	0	0	23	0	0.96	31.27	NE	1.4.3	putative tetracycline resistance protein	No Dupes Here
RL3397	GN	15	0	0	15	0	0.93	12.07	NE	15	0	0	15	0	0.73	12.55	NE	1.4.3	putative aminoglycoside 3'-phosphotransferase	No Dupes Here
RL3414	GN	17	0	0	17	0	0.94	14.63	NE	17	0	0	17	0	1	17.06	NE	1.4.3	putative tetracycline resistance protein	No Dupes Here
RL3433	GN	13	0	0	13	0	0.92	11.83	NE	13	0	0	13	0	0.77	13.1	NE	1.4.3	putative streptomycin 3'-kinase	No Dupes Here
RL3638	GN	30	0	0	30	0	0.93	13.14	NE	30	0	0	30	0	0.97	15.07	NE	1.4.3	putative peptide antibiotic resistance protein	No Dupes Here
RL0129	GN	24	0	0	24	0	1	24.13	NE	24	0	0	0	24	1	33.63	GA	1.5.0	putative transmembrane transporter protein	No Dupes Here
RL0142	GN	7	0	0	7	0	0.86	16.67	NE	7	0	0	7	0	1	20.14	NE	1.5.0	putative transmembrane permease protein	No Dupes Here
RL0185	GN	45	0	0	45	0	0.98	22.91	NE	45	0	0	45	0	0.98	27.39	NE	1.5.0	putative SBP of ABC transporter PepT (S. mel SBP homologue SMc02832 induced by taurine, valine, isoleucine)	No Dupes Here
RL0186	GN	19	0	0	19	0	0.89	29.24	NE	19	0	0	19	0	0.79	9.13	NE	1.5.0	putative permease component of ABC transporter PepT (S. mel SBP homologue SMc02832 induced by taurine, valine, isoleucine)	No Dupes Here
RL0187	GN	16	0	0	16	0	0.94	18.73	NE	16	0	0	16	0	0.69	6.36	NE	1.5.0	putative permease component of ABC transporter PepT (S. mel SBP homologue SMc02832 induced by taurine, valine, isoleucine)	No Dupes Here
RL0188	GN	20	0	0	20	0	0.85	25.12	NE	20	0	0	20	0	0.65	12	NE	1.5.0	putative ATP-binding:ATP-binding (ABC:ABC) componentof ABC transporter PepT (S. mel SBP homologue SMc02832 induced by taurine, valine, isoleucine)	No Dupes Here
RL0220	GN	14	0	0	14	0	0.93	26.77	NE	14	0	0	14	0	1	25.57	NE	1.5.0	putative transmembrane efflux protein	No Dupes Here
RL0226	GN	10	0	0	10	0	0.8	13.25	NE	10	0	0	10	0	0.7	13.43	NE	1.5.0	putative permease component of ABC transporter PepT	No Dupes Here
RL0227	GN	11	0	0	11	0	0.73	17.88	NE	11	0	0	11	0	0.73	14.13	NE	1.5.0	putative permease component of ABC transporter PepT	No Dupes Here
RL0228	GN	22	0	0	22	0	0.86	11.79	NE	22	0	0	22	0	0.82	9.06	NE	1.5.0	putative SBP of ABC transporter PepT	No Dupes Here
RL0263	GN	15	0	0	15	0	0.87	43.15	NE	15	0	0	15	0	1	30.53	NE	1.5.0	putative rubrerythrin (contains ferritin fold) transmembrane protein, related to proteins involved in iron and manganese transport (CCC1-like family)	No Dupes Here
RL0285	GN	12	0	0	12	0	0.92	15.36	NE	12	0	0	12	0	0.92	20.91	NE	1.5.0	putative transmembrane transporter protein	No Dupes Here
RL0314	GN	27	0	0	27	0	0.85	30.78	NE	27	0	0	27	0	0.93	36.48	NE	1.5.0	putative transmembrane transporter protein	No Dupes Here
RL0353	GN	8	0	0	8	0	0.88	20.57	NE	8	0	0	8	0	1	23	NE	1.5.0	putative transmembrane transporter protein	No Dupes Here
RL0362	GN	18	0	0	18	0	1	24.83	NE	18	0	0	18	0	0.89	30.88	NE	1.5.0	putative MFS family transmembrane transporter	No Dupes Here
RL0529	GN	12	0	0	12	0	1	22.33	NE	12	0	0	12	0	1	23.25	NE	1.5.0	putative transmembrane transporter protein	No Dupes Here
RL0565	GN	8	0	0	8	0	1	23.5	NE	8	0	0	8	0	1	11.25	NE	1.5.0	putative SBP of ABC transporter PAAT (S. mel SBP homologue SMc02219 induced by valine, homoserine, isoleucine)	No Dupes Here
RL0599	GN	20	0	0	20	0	0.8	27.56	NE	20	0	0	20	0	0.95	26.79	NE	1.5.0	putative transmembrane efflux protein	No Dupes Here
RL0602	GN	5	0	0	5	0	0.8	22	NE	5	0	0	5	0	1	21.4	NE	1.5.0	putative transmembrane ionic channel	No Dupes Here
RL0622	GN	16	0	0	16	0	1	15.81	NE	16	0	0	16	0	0.94	22.93	NE	1.5.0	putative HlyD family secretion protein	No Dupes Here
RL0623	GN	39	0	0	39	0	0.87	11.79	NE	39	0	0	39	0	0.9	19.66	NE	1.5.0	putative transmembrane component of ABC transporter	No Dupes Here
RL0629	GN	22	0	0	22	0	0.91	17.45	NE	22	0	0	22	0	0.95	22.76	NE	1.5.0	putative SBP of ABC transporter CUT2	No Dupes Here
RL0639	GN	32	0	0	32	0	0.94	23.67	NE	32	0	0	32	0	0.97	28.94	NE	1.5.0	putative SBP of ABC transporter CUT1	No Dupes Here
RL0682	GN	14	3	0	11	0	0.64	21.89	NE	14	0	4	10	0	0.64	20.67	NE	1.5.0	putative transmembrane ion efflux system protein	No Dupes Here
RL0742	GN	16	0	0	16	0	0.81	18.38	NE	16	0	0	16	0	0.81	18	NE	1.5.0	putative transmembrane succinoglycan biosynthesis transport protein	No Dupes Here
RL0763	GN	22	0	0	22	0	0.91	24.45	NE	22	0	0	22	0	0.91	29.9	NE	1.5.0	putative SBP of ABC transporter POPT putrescine transporter	No Dupes Here
RL0764	GN	14	0	0	14	0	0.86	19.83	NE	14	0	0	14	0	0.86	23.08	NE	1.5.0	putative ATP-binding component of ABC transporter POPT putrescine-binding	No Dupes Here
RL0765	GN	21	0	0	21	0	0.86	18	NE	21	0	0	21	0	0.9	25.84	NE	1.5.0	putative permease component of ABC transporter POPT putrescine transporter	No Dupes Here
RL0766	GN	6	0	0	6	0	1	18.5	NE	6	0	0	6	0	1	21.5	NE	1.5.0	putative permease component of ABC transporter POPT putrescine transporter	No Dupes Here
RL0781	GN	9	0	0	9	0	1	15.56	NE	9	0	0	9	0	1	18.78	NE	1.5.0	putative ATP-binding component of ABC transporter PepT dipeptide transporter (S. mel SBP homologue SMc00786 induced by CAS, hydroxyproline)	No Dupes Here
RL0782	GN	13	0	0	13	0	0.92	34.17	NE	13	0	0	13	0	1	40.46	NE	1.5.0	putative ATP-binding component of ABC transporter PepT dipeptide transporter (S. mel SBP homologue SMc00786 induced by CAS, hydroxyproline)	No Dupes Here
RL0845	GN	11	0	0	11	0	0.91	29	NE	11	0	0	11	0	0.91	38.9	NE	1.5.0	putative transmembrane MFS family permease	No Dupes Here
RL0896	GN	28	0	0	28	0	0.79	23.86	NE	28	0	0	28	0	0.93	22.19	NE	1.5.0	putative transmembrane transporter protein	No Dupes Here
RL0981	GN	11	0	0	11	0	0.91	21.7	NE	11	0	0	11	0	1	18.09	NE	1.5.0	putative permease component of ABC transporter PAAT	No Dupes Here
RL0982	GN	11	0	0	11	0	1	18.91	NE	11	0	0	11	0	1	22.45	NE	1.5.0	putative permease component of ABC transporter PAAT	No Dupes Here
RL0983	GN	17	0	0	17	0	1	14.29	NE	17	0	0	17	0	0.94	21.44	NE	1.5.0	putative SBP of ABC transporter PAAT	No Dupes Here
RL0985	GN	13	1	0	12	0	0.85	20.18	NE	13	0	0	13	0	0.85	30.36	NE	1.5.0	putative SBP of ABC transporter PAAT	No Dupes Here
RL0986	GN	9	0	0	9	0	1	12.22	NE	9	0	0	9	0	0.89	21	NE	1.5.0	putative permease component of ABC transporter PAAT	No Dupes Here
RL0996	GN	21	0	0	21	0	0.86	27.11	NE	21	0	0	21	0	0.81	36.59	NE	1.5.0	putative MFS family permease, tartrate transporter; 82% id to tartrate transporter of Agrobacterium vitis which is inducible by tartrate	No Dupes Here
RL1003	GN	9	0	0	9	0	0.89	16.25	NE	9	0	0	9	0	0.67	6.33	NE	1.5.0	putative permease component of ABC transporter Unclass	No Dupes Here
RL1004	GN	4	0	0	4	0	0.75	8.67	NE	4	0	0	4	0	0.75	1	NE	1.5.0	putative ATP-binding component of ABC transporter Unclass	No Dupes Here
RL1043	GN	14	0	0	14	0	0.93	12.46	NE	14	0	0	14	0	0.93	20.54	NE	1.5.0	putative SBP of ABC transporter PAAT	No Dupes Here
RL1044	GN	20	0	0	20	0	0.9	24.61	NE	20	0	0	20	0	0.9	31.28	NE	1.5.0	putative permease component of ABC transporter PAAT	No Dupes Here
RL1045	GN	16	0	0	16	0	0.88	13.21	NE	16	0	0	16	0	0.94	16.93	NE	1.5.0	putative permease component of ABC transporter PAAT	No Dupes Here
RL1048	GN	14	0	0	14	0	1	15.57	NE	14	0	0	14	0	1	15.5	NE	1.5.0	putative permease component of ABC transporter MZT	No Dupes Here
RL1049	GN	16	0	0	16	0	0.88	21.64	NE	16	0	0	16	0	0.88	23.93	NE	1.5.0	putative SBP of ABC transporter MZT	No Dupes Here
RL1175	GN	9	0	0	9	0	1	13.67	NE	9	0	0	9	0	1	17.56	NE	1.5.0	putative transmembrane efflux protein	No Dupes Here
RL1277	GN	18	0	0	18	0	0.89	18.44	NE	18	0	0	18	0	1	24.28	NE	1.5.0	putative transmembrane transporter protein	No Dupes Here
RL1317	GN	20	0	0	20	0	1	18.6	NE	20	0	0	20	0	1	20.15	NE	1.5.0	putative transmembrane protein, HlyC/CorC superfamily	No Dupes Here
RL1345	GN	9	0	0	9	0	0.89	26.25	NE	9	0	0	9	0	1	32.22	NE	1.5.0	putative LysE family efflux protein	No Dupes Here
RL1367	GN	14	0	0	14	0	1	25.71	NE	14	0	0	14	0	1	35.07	NE	1.5.0	putative hemolysin III protein	No Dupes Here
RL1395	GN	15	0	0	15	0	1	18.47	NE	15	0	0	15	0	1	20.07	NE	1.5.0	putative TerC family transmembrane efflux protein	No Dupes Here
RL1431	GN	14	0	0	3	11	0.93	105.08	GA	14	0	0	14	0	0.86	43.33	NE	1.5.0	putative transmembrane MFS family permease	No Dupes Here
RL1464	GN	20	0	0	20	0	0.9	18.5	NE	20	0	0	20	0	1	23.95	NE	1.5.0	putative transmembrane MFS permease	No Dupes Here
RL1489	GN	19	0	0	19	0	0.84	12.44	NE	19	0	0	19	0	0.89	17.71	NE	1.5.0	putative transmembrane MatE family transporter	No Dupes Here
RL1522	GN	12	0	0	12	0	0.92	14.64	NE	12	0	0	12	0	1	13.17	NE	1.5.0	putative transmembrane MscS mechanosensitive ion channel	No Dupes Here
RL1537	GN	17	0	0	17	0	0.94	28.81	NE	17	0	0	17	0	0.94	36.63	NE	1.5.0	putative transmembrane transporter protein	No Dupes Here
RL1583	GN	20	0	0	20	0	0.95	11.84	NE	20	0	0	20	0	0.9	19.06	NE	1.5.0	putative permease component of ABC transporter HAAT	No Dupes Here
RL1670	GN	19	0	0	19	0	0.95	21.06	NE	19	0	0	19	0	0.95	22.61	NE	1.5.0	putative transmembrane efflux protein	No Dupes Here
RL1682	GN	18	0	0	18	0	0.89	16.81	NE	18	0	0	18	0	1	18	NE	1.5.0	putative SBP of ABC transporter PhoT	No Dupes Here
RL1683	GN	15	0	0	15	0	0.93	12.43	NE	15	0	0	15	0	0.87	14.85	NE	1.5.0	putative permease component of ABC transporter PhoT	No Dupes Here
RL1684	GN	13	0	0	13	0	1	12.23	NE	13	0	0	13	0	0.85	16.18	NE	1.5.0	putative permease component of ABC transporter PhoT	No Dupes Here
RL1908	GN	24	0	0	24	0	0.88	19	NE	24	0	0	24	0	0.92	20.36	NE	1.5.0	putative transmembrane ion channel protein MscS Mechanosensitive ion channel	No Dupes Here
RL2000	GN	15	0	0	15	0	1	18	NE	15	0	0	15	0	0.87	18	NE	1.5.0	putative permease DctM:DctQ components fused TRAP transporter	No Dupes Here
RL2001	GN	10	0	0	10	0	1	28.7	NE	10	0	0	10	0	1	35.5	NE	1.5.0	putative SBP of TRAP transporter dctP C4-dicarboxylate-binding	No Dupes Here
RL2010	GN	12	0	0	12	0	1	13.42	NE	12	0	0	12	0	1	13	NE	1.5.0	putative ATP-binding component of ABC transporter POPT	No Dupes Here
RL2011	GN	8	0	0	8	0	0.88	38.43	NE	8	0	0	8	0	0.88	32.86	NE	1.5.0	putative permease component of ABC transporter POPT	No Dupes Here
RL2012	GN	12	0	0	12	0	0.83	26.3	NE	12	0	0	12	0	0.92	26.73	NE	1.5.0	putative permease component of ABC transporter POPT	No Dupes Here
RL2013	GN	18	0	0	18	0	0.94	23.88	NE	18	0	0	18	0	0.94	26.59	NE	1.5.0	putative SBP of ABC transporter POPT	No Dupes Here
RL2019	GN	6	0	0	6	0	1	15.83	NE	6	0	0	6	0	0.83	16.4	NE	1.5.0	putative ATP-binding component of ABC transporter Unclass (cationic substrate?)	No Dupes Here
RL2293	GN	16	0	0	16	0	0.88	25.07	NE	16	0	0	16	0	0.94	24.87	NE	1.5.0	putative transmembrane transporter protein	No Dupes Here
RL2338	GN	26	0	0	26	0	0.92	15.54	NE	26	0	0	26	0	0.96	15.48	NE	1.5.0	putative SBP of ABC transporter PepT	No Dupes Here
RL2339	GN	18	0	0	18	0	0.89	19.63	NE	18	0	0	18	0	0.94	18.65	NE	1.5.0	putative permease component of ABC transporter PepT	No Dupes Here
RL2340	GN	12	0	0	12	0	0.75	19.56	NE	12	0	0	12	0	0.75	25.67	NE	1.5.0	putative permease component of ABC transporter PepT	No Dupes Here
RL2341	GN	6	0	0	6	0	0.83	17.6	NE	6	0	0	6	0	1	14.67	NE	1.5.0	putative ATP-binding component of ABC transporter PepT	No Dupes Here
RL2342	GN	8	0	0	8	0	1	15.63	NE	8	0	0	8	0	1	13.38	NE	1.5.0	putative ATP-binding component of ABC transporter PepT	No Dupes Here
RL2454	GN	39	0	0	39	0	0.92	17.47	NE	39	0	0	39	0	0.92	16.28	NE	1.5.0	putative transmembrane transporter protein	No Dupes Here
RL2470	GN	12	0	0	12	0	0.92	14.64	NE	12	0	0	12	0	0.92	12.18	NE	1.5.0	putative TerC family transmembrane efflux protein	No Dupes Here
RL2485	GN	16	0	0	16	0	0.88	10.21	NE	16	0	0	16	0	0.94	10.07	NE	1.5.0	putative transmembrane transporter protein	No Dupes Here
RL2561	GN	7	0	0	7	0	0.86	16.17	NE	7	0	0	7	0	0.86	22.83	NE	1.5.0	putative transmembrane efflux/ MDR protein	No Dupes Here
RL2616	GN	14	0	0	14	0	1	22.29	NE	14	0	0	14	0	0.93	24.85	NE	1.5.0	putative transmembrane efflux protein	No Dupes Here
RL2659	GN	18	0	0	18	0	1	14.33	NE	18	0	0	0	18	1	29.83	GA	1.5.0	putative SBP of ABC transporter Unclass	No Dupes Here
RL2660	GN	13	0	0	13	0	1	28.15	NE	13	0	0	0	13	1	70.15	GA	1.5.0	putative ATP-binding component of ABC transporter Unclass	No Dupes Here
RL2661	GN	13	0	0	13	0	1	26.31	NE	13	0	0	0	13	1	62.85	GA	1.5.0	putative permease component of ABC transporter Unclass	No Dupes Here
RL2663	GN	23	0	0	23	0	1	14.3	NE	23	0	0	23	0	1	17.83	NE	1.5.0	putative permease component of ABC transporter Unclass	No Dupes Here
RL2682	GN	14	0	0	14	0	0.86	32.33	NE	14	0	0	14	0	0.86	28.25	NE	1.5.0	putative transmembrane transporter protein	No Dupes Here
RL2753	GN	15	0	0	15	0	1	20.47	NE	15	0	0	15	0	1	25.87	NE	1.5.0	putative SBP of ABC transporter PAAT	No Dupes Here
RL2754	GN	14	0	0	14	0	0.93	24.38	NE	14	0	0	14	0	0.86	28.92	NE	1.5.0	putative permease component of ABC transporter PAAT	No Dupes Here
RL2755	GN	25	0	0	25	0	0.88	14.59	NE	25	0	0	25	0	0.96	15.63	NE	1.5.0	putative permease component of ABC transporter PAAT	No Dupes Here
RL2786	GN	14	0	0	14	0	0.93	19.77	NE	14	0	0	14	0	0.93	22.31	NE	1.5.0	putative permease component of ABC transporter Export	No Dupes Here
RL2833	GN	21	0	0	21	0	0.95	30.55	NE	21	0	0	21	0	0.95	27.3	NE	1.5.0	putative transmembrane ion channel protein	No Dupes Here
RL2837	GN	19	0	0	19	0	1	16.32	NE	19	0	0	19	0	1	15.42	NE	1.5.0	putative SBP of ABC transporter QAT? orphan proline/glycine betaine	No Dupes Here
RL2842	GN	23	0	0	23	0	0.83	30.53	NE	23	0	0	23	0	0.87	29.7	NE	1.5.0	putative permease component of ABC transporter HAAT	No Dupes Here
RL2843	GN	14	0	0	14	0	0.86	17.17	NE	14	0	0	14	0	1	17.64	NE	1.5.0	putative permease component of ABC transporter HAAT	No Dupes Here
RL2844	GN	22	0	0	22	0	0.95	14.52	NE	22	0	0	22	0	0.91	17.15	NE	1.5.0	putative SBP of ABC transporter HAAT	No Dupes Here
RL2877	GN	11	0	0	11	0	0.91	18.4	NE	11	0	0	11	0	1	16.55	NE	1.5.0	putative transmembrane transporter protein	No Dupes Here
RL2889	GN	14	0	0	14	0	0.79	22.45	NE	14	0	0	14	0	0.93	15	NE	1.5.0	putative transmembrane transporter protein	No Dupes Here
RL2894	GN	12	0	0	12	0	0.83	26	NE	12	0	0	12	0	0.83	24.8	NE	1.5.0	putative transmembrane transporter protein	No Dupes Here
RL2919	GN	15	0	0	15	0	0.87	15	NE	15	0	0	15	0	0.93	17	NE	1.5.0	putative permease component of ABC transporter PAAT	No Dupes Here
RL2920	GN	9	0	0	9	0	0.89	17.88	NE	9	0	0	9	0	0.67	27.83	NE	1.5.0	putative permease component of ABC transporter PAAT	No Dupes Here
RL2922	GN	15	0	0	15	0	0.93	13.14	NE	15	0	0	15	0	0.93	14.93	NE	1.5.0	putative SBP of ABC transporter PAAT	No Dupes Here
RL2938	GN	25	0	0	25	0	0.88	16.82	NE	25	0	0	25	0	0.92	14.74	NE	1.5.0	putative transmembrane transporter protein MFS superfamily	No Dupes Here
RL2976	GN	19	0	0	19	0	0.79	19.27	NE	19	0	0	19	0	0.79	24.6	NE	1.5.0	putative permease of ABC transporter Export (of polysaccharides, reqd for desiccation tolerance and biofilm formation)	No Dupes Here
RL2977	GN	15	0	0	15	0	0.93	13.43	NE	15	0	0	15	0	0.93	12.29	NE	1.5.0	putative permease of ABC transporter Export (of polysaccharides, reqd for desiccation tolerance and biofilm formation)	No Dupes Here
RL2994	GN	25	0	0	25	0	0.88	22.95	NE	25	0	0	25	0	0.96	17.75	NE	1.5.0	putative ATP-binding component:permease component (ABC:IMP) of ABC transporter Unclass	No Dupes Here
RL3001	GN	10	0	0	10	0	1	19.3	NE	10	0	0	10	0	0.8	32.13	NE	1.5.0	putative transmembrane protein	No Dupes Here
RL3011	GN	15	0	0	15	0	0.8	18.08	NE	15	0	0	15	0	0.87	17.77	NE	1.5.0	putative transmembrane transporter protein	No Dupes Here
RL3038	GN	26	0	0	26	0	0.96	19.8	NE	26	0	0	26	0	1	23.15	NE	1.5.0	putative transmembrane permease protein (not ABC transporter component)	No Dupes Here
RL3040	GN	11	0	0	11	0	1	12.55	NE	11	0	0	11	0	1	15	NE	1.5.0	putative SBP of ABC transporter MolT orphan molybdate binding	No Dupes Here
RL3051	GN	12	0	0	12	0	1	17.08	NE	12	0	0	12	0	0.83	21.3	NE	1.5.0	putative permease component of ABC transporter FeCT cationic transporter	No Dupes Here
RL3052	GN	12	0	0	12	0	1	16.75	NE	12	0	0	12	0	0.92	22.55	NE	1.5.0	putative SBP of ABC transporter FeCT cationic transporter	No Dupes Here
RL3111	GN	19	0	0	19	0	1	25.16	NE	19	0	0	19	0	1	24.89	NE	1.5.0	putative SBP of ABC transporter CUT1(S. mel SBP homologue SMa2305 induced by tagatose)	No Dupes Here
RL3135	GN	29	0	2	27	0	0.9	24.19	NE	29	0	2	27	0	0.9	30.31	NE	1.5.0	putative SBP of ABC transporter CUT1 SN-glycerol-3-phosphate transporter	No Dupes Here
RL3143	GN	17	0	0	17	0	0.94	23	NE	17	0	0	17	0	0.94	25.44	NE	1.5.0	putative transmembrane protein, possible permease of PurR regulon family	No Dupes Here
RL3147	GN	10	0	0	10	0	0.9	23.78	NE	10	0	0	10	0	0.9	25.89	NE	1.5.0	putative transmembrane transporter protein	No Dupes Here
RL3192	GN	13	0	0	13	0	0.85	14.64	NE	13	0	0	13	0	0.85	16.82	NE	1.5.0	putative ATP-binding component of ABC transporter Unclass	No Dupes Here
RL3193	GN	27	0	0	27	0	0.85	15.74	NE	27	0	0	27	0	0.93	16.12	NE	1.5.0	putative permease component of ABC transporter Unclass	No Dupes Here
RL3194	GN	21	0	0	21	0	0.95	21.35	NE	21	0	0	21	0	0.95	25.3	NE	1.5.0	putative SBP of ABC transporter Unclass	No Dupes Here
RL3219	GN	16	0	0	16	0	0.81	25.92	NE	16	0	0	16	0	0.88	17.57	NE	1.5.0	putative MFS family transmembrane transporter	No Dupes Here
RL3229	GN	19	0	0	19	0	0.95	19.94	NE	19	0	0	19	0	0.84	25.19	NE	1.5.0	putative transmembrane transporter protein	No Dupes Here
RL3242	GN	10	0	0	10	0	1	29.5	NE	10	0	0	10	0	1	32.3	NE	1.5.0	putative transmembrane transporter protein	No Dupes Here
RL3247A	GN	12	0	0	12	0	0.92	15.36	NE	12	0	0	12	0	1	15	NE	1.5.0	putative transmembrane efflux protein	No Dupes Here
RL3303	GN	24	0	0	24	0	0.92	20.05	NE	24	0	0	24	0	0.96	26.13	NE	1.5.0	putative transmembrane transporter protein	No Dupes Here
RL3330	GN	10	0	0	10	0	1	28.6	NE	10	0	0	10	0	1	30.2	NE	1.5.0	putative transmembrane transporter protein	No Dupes Here
RL3333	GN	29	0	0	29	0	0.79	9.22	NE	29	0	0	29	0	0.76	8.82	NE	1.5.0	putative ATP-binding:ATP-binding (ABC:ABC) component of ABC transporter Unclass	No Dupes Here
RL3347	GN	30	0	0	30	0	0.97	22.38	NE	30	0	0	30	0	0.9	27.19	NE	1.5.0	putative transmembrane component of amino acid permease (not ABC transporter)	No Dupes Here
RL3350	GN	22	0	3	19	0	0.86	19.68	NE	22	0	4	18	0	0.91	25.8	NE	1.5.0	putative SBP of ABC transporter FeT	No Dupes Here
RL3351	GN	17	0	0	17	0	1	18.65	NE	17	0	0	17	0	1	24.35	NE	1.5.0	putative permease component of ABC transporter FeT	No Dupes Here
RL3352	GN	18	0	0	18	0	1	23	NE	18	0	0	18	0	0.94	28.88	NE	1.5.0	putative permease component of ABC transporter FeT	No Dupes Here
RL3368	GN	10	0	0	10	0	1	17.7	NE	10	0	0	10	0	1	24.8	NE	1.5.0	putative permease component of ABC transporter Unclass	No Dupes Here
RL3369	GN	13	0	0	13	0	1	14.23	NE	13	0	0	13	0	1	21.62	NE	1.5.0	putative permease component of ABC transporter Unclass	No Dupes Here
RL3370	GN	20	0	0	20	0	1	20.25	NE	20	0	0	20	0	0.95	21.63	NE	1.5.0	putative SBP of ABC transporter Unclass	No Dupes Here
RL3371	GN	16	0	0	16	0	0.69	25.18	NE	16	0	0	16	0	0.81	26.62	NE	1.5.0	putative ATP-binding component of ABC transporter Unclass	No Dupes Here
RL3431	GN	15	0	0	15	0	0.87	39.62	NE	15	0	0	15	0	0.93	19.64	NE	1.5.0	putative MFS family transmembrane transporter	No Dupes Here
RL3448	GN	13	0	0	13	0	0.92	21.17	NE	13	0	0	13	0	0.85	30.82	NE	1.5.0	putative MFS family transmembrane transporter	No Dupes Here
RL3473	GN	11	0	0	11	0	1	16.91	NE	11	0	0	11	0	1	19.18	NE	1.5.0	putative SBP of ABC transporter Family? amino acid transporter	No Dupes Here
RL3492	GN	13	0	0	13	0	0.92	18.75	NE	13	0	0	13	0	0.85	21.18	NE	1.5.0	putative transmembrane transporter protein	No Dupes Here
RL3514	GN	8	0	0	8	0	0.75	18.67	NE	8	0	0	8	0	1	13.25	NE	1.5.0	putative transmembrane transporter protein	No Dupes Here
RL3540	GN	11	0	0	11	0	0.82	14.11	NE	11	0	0	11	0	1	16.91	NE	1.5.0	putative SBP of ABC transporter HAAT orphan braC3	No Dupes Here
RL3543	GN	33	0	0	33	0	0.94	17.32	NE	33	0	0	33	0	0.94	22.55	NE	1.5.0	putative SBP of ABC transporter PepT (S. mel SBP homologue SMb21196 induced by methionine)	No Dupes Here
RL3544	GN	22	0	0	22	0	1	11.45	NE	22	0	0	22	0	1	15.18	NE	1.5.0	putative permease component of ABC transporter PepT (S. mel SBP homologue SMb21196 induced by methionine)	No Dupes Here
RL3545	GN	16	0	0	16	0	0.94	17.67	NE	16	0	0	16	0	1	21.5	NE	1.5.0	putative permease component of ABC transporter PepT (S. mel SBP homologue SMb21196 induced by methionine)	No Dupes Here
RL3546	GN	8	0	0	8	0	1	15.38	NE	8	0	0	8	0	1	18.5	NE	1.5.0	putative ATP-binding component of ABC transporter PepT (S. mel SBP homologue SMb21196 induced by methionine)	No Dupes Here
RL3547	GN	11	0	0	11	0	0.91	23.2	NE	11	0	0	11	0	1	25.18	NE	1.5.0	putative ATP-binding component of ABC transporter PepT (S. mel SBP homologue SMb21196 induced by methionine)	No Dupes Here
RL3558	GN	18	0	0	18	0	0.89	10.31	NE	18	0	0	18	0	0.94	12.41	NE	1.5.0	putative transmembrane MFS permease protein	No Dupes Here
RL3593	GN	34	0	0	34	0	0.97	12.73	NE	34	0	0	34	0	0.94	17.28	NE	1.5.0	putative transmembrane transporter protein	No Dupes Here
RL3603	GN	15	0	0	15	0	0.93	21.93	NE	15	0	0	15	0	0.93	22.79	NE	1.5.0	putative transmembrane transporter protein	No Dupes Here
RL3617	GN	25	0	0	25	0	1	15.68	NE	25	0	0	25	0	0.96	19.25	NE	1.5.0	putative SBP of ABC transporter CUT2 (elevated on MA L-arabinose and galactose Rlv3841)	No Dupes Here
RL3624	GN	11	0	0	11	0	1	19.09	NE	11	0	0	11	0	1	18.18	NE	1.5.0	putative SBP of ABC transporter CUT2 (S. mel SBP homologue SMb20902 induced by mannose, lyxose) GLU2	No Dupes Here
RL3686	GN	16	0	0	16	0	0.5	11	NE	16	0	0	16	0	0.44	18.14	NE	1.5.0	putative transporter component protein	No Dupes Here
RL3721	GN	15	0	0	15	0	1	33.47	NE	15	0	0	15	0	1	40.53	NE	1.5.0	putative permease component of ABC transporter NitT (S. mel SBP homologue SMc01827 induced by uracil, uridine)	No Dupes Here
RL3722	GN	11	0	0	11	0	0.73	23.25	NE	11	0	0	11	0	0.82	23.11	NE	1.5.0	putative permease component of ABC transporter NitT (S. mel SBP homologue SMc01827 induced by uracil, uridine)	No Dupes Here
RL3723	GN	16	0	0	16	0	0.94	20.87	NE	16	0	0	16	0	0.94	26.33	NE	1.5.0	putative SBP of ABC transporter NitT (S. mel SBP homologue SMc01827 induced by uracil, uridine)	No Dupes Here
RL3794	GN	36	0	0	36	0	0.92	16.06	NE	36	0	0	36	0	0.97	24.2	NE	1.5.0	putative SBP of ABC transporter PepT	No Dupes Here
RL3796	GN	25	0	0	25	0	0.92	21.65	NE	25	0	0	25	0	0.92	27.7	NE	1.5.0	putative permease component of ABC transporter PepT	No Dupes Here
RL3797	GN	16	0	0	16	0	1	25.44	NE	16	0	0	16	0	0.94	29.13	NE	1.5.0	putative permease component of ABC transporter PepT	No Dupes Here
RL3798	GN	18	0	0	18	0	1	15.22	NE	18	0	0	18	0	0.78	20.36	NE	1.5.0	putative ATP-binding:ATP-binding (ABC:ABC) component of ABC transporter PepT	No Dupes Here
RL3807	GN	31	0	0	31	0	1	15.84	NE	31	0	0	31	0	0.97	22.37	NE	1.5.0	putative SBP of ABC transporter CUT1	No Dupes Here
RL3809	GN	28	0	0	28	0	1	21.54	NE	28	0	0	28	0	0.93	30.23	NE	1.5.0	putative SBP of ABC transporter CUT1 (S. mel SBP homologue SMb21221 induced by glucosamine, galactosamine)	No Dupes Here
RL3840	GN	20	0	0	20	0	1	20.4	NE	20	0	0	20	0	0.95	27.68	NE	1.5.0	putative SBP of ABC transporter CUT2 (S. mel SBP homologue SMb20931 induced by raffinose, melibiose, lactose)	No Dupes Here
RL3847	GN	19	0	0	19	0	0.95	19.56	NE	19	0	0	19	0	0.95	20.94	NE	1.5.0	putative SBP of ABC transporter CUT1	No Dupes Here
RL3862	GN	42	0	0	42	0	0.88	23.14	NE	42	0	0	42	0	0.95	29.95	NE	1.5.0	putative SBP of ABC transporter CUT1	No Dupes Here
RL3871	GN	18	0	0	18	0	0.89	18	NE	18	0	0	18	0	0.94	19.35	NE	1.5.0	putative transmembrane transporter protein	No Dupes Here
[truncated: 5,328 more rows]

## Sheet: Duplication Genes
S1 Appendix: Summary of TY and VMM-Mannitol INSeq Screening in RLV3841
Locus	Growth Phenotype	VMM INSeq Data								TY INSeq Data								Riley Key	Riley Functional Information	Sequence Duplications
		N	ES	GD	NE	GA	Insertion Density	Average Read Depth	Gene State	N	ES	GD	NE	GA	Insertion Density	Average Read Depth	Gene State
pRL110582	PGI	4	4	0	0	0	0	0	ES	4	4	0	0	0	0	0	ES	0.0.0	hypothetical protein	pRL70102, pRL110582, downstream pRL100152, upstream pRL100166
pRL70102	PGI	4	4	0	0	0	0	0	ES	4	4	0	0	0	0	0	ES	0.0.0	hypothetical protein	pRL70102, pRL110582, downstream pRL100152, upstream pRL100166
RL1481	GI	6	6	0	0	0	0	0	ES	6	6	0	0	0	0	0	ES	0.0.0	hypothetical protein	RL1481, 3'-end of RL00456B, 5'-end of RL0457, 3'-end of pRL100088, 5'-end of pRL100089
pRL110342	PGI	2	2	0	0	0	0	0	ES	2	2	0	0	0	0	0	ES	0.0.0	hypothetical protein	upstream pRL100046, upstream RL2679
pRL100089	PGN	5	0	0	5	0	0.4	5.5	NE	5	0	0	5	0	0.6	5.33	NE	0.0.1	conserved hypothetical protein	pRL100089, RL1481
pRL70033	PGI	8	8	0	0	0	0	0	ES	8	8	0	0	0	0	0	ES	0.0.1	conserved hypothetical protein	pRL70033, pRL70047D, pRL70147
pRL70047	PGI	6	6	0	0	0	0	0	ES	6	6	0	0	0	0	0	ES	0.0.1	conserved hypothetical protein	pRL70142, pRL70047
pRL70142	PGI	6	6	0	0	0	0	0	ES	6	6	0	0	0	0	0	ES	0.0.1	conserved hypothetical protein	pRL70142, pRL70047
pRL70179	PGI	3	3	0	0	0	0	0	ES	3	3	0	0	0	0	0	ES	0.0.1	conserved hypothetical protein	pRL70169, pRL70179, PRL100095
pRL120379	PGI	35	35	0	0	0	0	0	ES	35	35	0	0	0	0	0	ES	0.0.1	conserved hypothetical protein	pRL90004, pRL90319, pRL100469, pRL120379
pRL90004	PGI	35	35	0	0	0	0	0	ES	35	35	0	0	0	0	0	ES	0.0.1	conserved hypothetical protein	pRL90004, pRL90319, pRL100469, pRL120379
RL0835	GI	7	7	0	0	0	0	0	ES	7	6	0	1	0	0.14	21	ES	0.0.1	conserved hypothetical protein	RL2139, RL0835, pRL120650
RL2139	GI	6	6	0	0	0	0	0	ES	6	6	0	0	0	0	0	ES	0.0.1	conserved hypothetical protein	RL2139, RL0835, pRL120650
pRL120650	PGI	6	6	0	0	0	0	0	ES	6	6	0	0	0	0	0	ES	0.0.1	conserved hypothetical protein	RL2139, RL0835, pRL120650
RL2153	GI	4	0	4	0	0	0.25	3	GD	4	0	3	1	0	0.25	4	GD	0.0.2	conserved hypothetical protein	pRL110353, RL2153
pRL110353	PGN	4	0	0	4	0	0.25	2	NE	4	0	0	4	0	0.25	3	NE	0.0.2	conserved hypothetical protein	pRL110353, RL2153
pRL100095	PGI	2	0	0	2	0	0	0	NE	2	0	0	2	0	0	0	NE	0.0.2	conserved hypothetical protein	pRL70169, pRL70179, PRL100095
pRL70169	PGI	2	2	0	0	0	0	0	ES	2	2	0	0	0	0	0	ES	0.0.2	conserved hypothetical protein	pRL70169, pRL70179, PRL100095
pRL100469	PGI	35	35	0	0	0	0	0	ES	35	35	0	0	0	0	0	ES	0.0.2	conserved hypothetical protein	pRL90004, pRL90319, pRL100469, pRL120379
pRL90319	PGI	35	35	0	0	0	0	0	ES	35	35	0	0	0	0	0	ES	0.0.2	conserved hypothetical protein, possible fusion protein	pRL90004, pRL90319, pRL100469, pRL120379
pRL70136	PGI	21	19	0	2	0	0.05	6	ES	21	19	0	2	0	0.05	11	ES	1.4.1	putative crown gall tumour-like protein	pRL70069, pRL70136, pRL70175
pRL70175	PGI	20	20	0	0	0	0	0	ES	20	20	0	0	0	0	0	ES	1.4.1	putative crown-gall associated protein	pRL70069, pRL70136, pRL70175
RL1824	GI	15	8	0	7	0	0.2	22	ES	15	8	0	7	0	0.13	30.5	ES	1.5.3	putative SBP of ABC transporter CUT1 (S. mel SBP homologue SMc04396 induced by dextrin) GLU1b	RL1824, RL4252
RL4252	GI	15	0	15	0	0	0.2	16	GD	15	0	9	6	0	0.2	29	GD	1.5.3	putative SBP of ABC transporter CUT1 (S. mel SBP homologue SMc04396 induced by dextrin) GLU1a	RL1824, RL4252
RL1825	GI	17	0	17	0	0	0.12	9	GD	17	0	17	0	0	0.24	5.75	GD	1.5.3	putative permease component of ABC transporter CUT1 (S. mel SBP homologue SMc04396 induced by dextrin) GLU1b	RL1825, RL4251
RL4251	GI	16	0	16	0	0	0.19	5.33	GD	16	0	16	0	0	0.25	8	GD	1.5.3	putative permease component of ABC transporter CUT1 (S. mel SBP homologue SMc04396 induced by dextrin) GLU1a	RL1825, RL4251
RL1826	GI	14	7	7	0	0	0.07	4	ES	14	7	7	0	0	0.07	17	ES	1.5.3	putative permease component of ABC transporter CUT1 (S. mel SBP homologue SMc04396 induced by dextrin) GLU1b	RL1826, RL4250
RL4250	GI	15	7	7	1	0	0.13	14.5	ES	15	7	7	1	0	0.13	17.5	ES	1.5.3	putative permease component of ABC transporter CUT1 (S. mel SBP homologue SMc04396 induced by dextrin) GLU1a	RL1826, RL4250
RL1827	GI	10	10	0	0	0	0	0	ES	10	10	0	0	0	0	0	ES	1.5.3	putative ATP-binding component of ABC transporter CUT1 (S. mel SBP homologue SMc04396 induced by dextrin) GLU1b	RL1827, RL4249
RL4249	GI	11	10	0	1	0	0.09	3	ES	11	10	0	1	0	0.09	5	ES	1.5.3	putative ATP-binding component of ABC transporter CUT1 (S. mel SBP homologue SMc04396 induced by dextrin) GLU1a	RL1827, RL4249
RL1757	GI	18	0	18	0	0	0.17	1.67	GD	18	17	0	1	0	0.11	1	ES	2.2.10	putative elongation factor Tu (EF-Tu)	RL1772, RL1757
RL1772	GI	18	18	0	0	0	0	0	ES	18	18	0	0	0	0	0	ES	2.2.10	putative elongation factor Tu (EF-Tu)	RL1772, RL1757
RLr04	GI	145	145	0	0	0	0	0	ES	145	145	0	0	0	0	0	ES	2.2.12	tRNA	RL04, RL05, RL06
RLr05	GI	145	145	0	0	0	0	0	ES	145	145	0	0	0	0	0	ES	2.2.12	tRNA	RL04, RL05, RL06
RLr06	GI	145	145	0	0	0	0	0	ES	145	145	0	0	0	0	0	ES	2.2.12	tRNA	RL04, RL05, RL06
RLr01	GI	68	68	0	0	0	0	0	ES	68	68	0	0	0	0	0	ES	2.2.12	tRNA	RLr01, RLr02, RLr03
RLr02	GI	67	67	0	0	0	0	0	ES	67	67	0	0	0	0	0	ES	2.2.12	tRNA	RLr01, RLr02, RLr03
RLr03	GI	67	67	0	0	0	0	0	ES	67	67	0	0	0	0	0	ES	2.2.12	tRNA	RLr01, RLr02, RLr03
RLr07	GI	4	4	0	0	0	0	0	ES	4	4	0	0	0	0	0	ES	2.2.12	tRNA	Rlr07, RLr08, RLr09
RLr08	GI	4	4	0	0	0	0	0	ES	4	4	0	0	0	0	0	ES	2.2.12	tRNA	Rlr07, RLr08, RLr09
RLr09	GI	4	4	0	0	0	0	0	ES	4	4	0	0	0	0	0	ES	2.2.12	tRNA	Rlr07, RLr08, RLr09
RLt10	GI	1	1	0	0	0	0	0	ES	1	1	0	0	0	0	0	ES	2.2.12	tRNA	RLt10, RLt12, RLt13
RLt12	GI	1	1	0	0	0	0	0	ES	1	1	0	0	0	0	0	ES	2.2.12	tRNA	RLt10, RLt12, RLt13
RLt13	GI	1	1	0	0	0	0	0	ES	1	1	0	0	0	0	0	ES	2.2.12	tRNA	RLt10, RLt12, RLt13
RLt26	GN	4	0	0	4	0	0.25	7	NE	4	0	0	4	0	0.25	3	NE	2.2.12	tRNA	RLt24, RLt26
RLt24	GI	4	0	0	4	0	0.25	2	NE	4	0	4	0	0	0.25	2	GD	2.2.12	tRNA	RLt24, RLt26
RLt31	GI	3	3	0	0	0	0	0	ES	3	3	0	0	0	0	0	ES	2.2.12	tRNA	RLt31, RLt32, RLt33
RLt32	GI	3	3	0	0	0	0	0	ES	3	3	0	0	0	0	0	ES	2.2.12	tRNA	RLt31, RLt32, RLt33
RLt33	GI	3	3	0	0	0	0	0	ES	3	3	0	0	0	0	0	ES	2.2.12	tRNA	RLt31, RLt32, RLt33
RLt41	GI	2	2	0	0	0	0	0	ES	2	2	0	0	0	0	0	ES	2.2.12	tRNA	RLt41, RLt43, RLt45
RLt43	GI	2	2	0	0	0	0	0	ES	2	2	0	0	0	0	0	ES	2.2.12	tRNA	RLt41, RLt43, RLt45
RLt45	GI	2	2	0	0	0	0	0	ES	2	2	0	0	0	0	0	ES	2.2.12	tRNA	RLt41, RLt43, RLt45
RLt53	GI	2	0	0	2	0	0	0	NE	2	0	0	2	0	0	0	NE	2.2.12	tRNA	RLt54, RLt53
RLt54	GI	2	2	0	0	0	0	0	ES	2	2	0	0	0	0	0	ES	2.2.12	tRNA	RLt54, RLt53
RL4379	GI	25	25	0	0	0	0	0	ES	25	25	0	0	0	0	0	ES	3.2.6	putative 5-aminolevulinate synthase	pRL90008, RL4379
pRL90008	PGI	24	13	0	11	0	0.21	13.4	ES	24	8	0	16	0	0.25	16	ES	3.2.6	putative 5-aminolevulinate synthase	pRL90008, RL4379
RL4472	GI	29	29	0	0	0	0	0	ES	29	29	0	0	0	0	0	ES	3.3.17	putative adenine deaminase	pRL90169, RL4472
pRL90169	PGI	29	29	0	0	0	0	0	ES	29	29	0	0	0	0	0	ES	3.3.17	putative adenine deaminase	pRL90169, RL4472
RL2680	GI	19	19	0	0	0	0	0	ES	19	19	0	0	0	0	0	ES	5.1.2	putative integrase/recombinase protein	pRL110340, pRL100047, RL2680
pRL100047	PGI	19	19	0	0	0	0	0	ES	19	19	0	0	0	0	0	ES	5.1.2	putative phage integrase protein	pRL110340, pRL100047, RL2680
pRL100153	PGI	16	16	0	0	0	0	0	ES	16	16	0	0	0	0	0	ES	5.1.2	putative phage integrase/recombinase	pRL110584, pRL70104, pRL100153, pRL100165
pRL100165	PGI	16	16	0	0	0	0	0	ES	16	16	0	0	0	0	0	ES	5.1.2	putative phage integrase/recombinase part of insertion sequence	pRL110584, pRL70104, pRL100153, pRL100165
pRL110584	PGI	16	16	0	0	0	0	0	ES	16	16	0	0	0	0	0	ES	5.1.2	putative integrase/recombinase protein	pRL110584, pRL70104, pRL100153, pRL100165
pRL70104	PGI	16	16	0	0	0	0	0	ES	16	16	0	0	0	0	0	ES	5.1.2	putative integrase/recombinase	pRL110584, pRL70104, pRL100153, pRL100165
pRL100166	PGI	17	17	0	0	0	0	0	ES	17	17	0	0	0	0	0	ES	5.1.2	putative transposase for insertion sequence element	pRL70103, pRL110583, pRL100152, pRL100166
pRL110352	PGI	20	20	0	0	0	0	0	ES	20	20	0	0	0	0	0	ES	5.1.2	putative transposase	RL0169, RL1973, RL2150, pRL120370, pRL110352
RL2679	GI	23	23	0	0	0	0	0	ES	23	23	0	0	0	0	0	ES	5.1.4	putative transposase	pRL100046, pRL110341, RL2679
pRL100046	PGI	23	23	0	0	0	0	0	ES	23	23	0	0	0	0	0	ES	5.1.4	putative transposase-related protein	pRL100046, pRL110341, RL2679
pRL110341	PGI	23	23	0	0	0	0	0	ES	23	23	0	0	0	0	0	ES	5.1.4	putative transposase for insertion sequence element	pRL100046, pRL110341, RL2679
pRL100088	PGN	6	0	0	6	0	0.17	2	NE	6	0	0	6	0	0.17	1	NE	5.1.4	putative insertion element IS402 protein	pRL100088, RL0456B,
pRL110143	PGI	14	14	0	0	0	0	0	ES	14	14	0	0	0	0	0	ES	5.1.4	putative insertion sequence protein	pRL110143, pRL70031, pRL70110
pRL70031	PGI	14	14	0	0	0	0	0	ES	14	14	0	0	0	0	0	ES	5.1.4	putative transposase-related protein	pRL110143, pRL70031, pRL70110
pRL70110	PGI	14	14	0	0	0	0	0	ES	14	14	0	0	0	0	0	ES	5.1.4	putative transposase-related protein	pRL110143, pRL70031, pRL70110
pRL110144	PGI	4	4	0	0	0	0	0	ES	4	4	0	0	0	0	0	ES	5.1.4	putative transposon/insertion element protein	pRL110144, pRL70032, pRL70109
pRL70032	PGI	4	4	0	0	0	0	0	ES	4	4	0	0	0	0	0	ES	5.1.4	putative transposase-related protein	pRL110144, pRL70032, pRL70109
pRL70109	PGI	4	4	0	0	0	0	0	ES	4	4	0	0	0	0	0	ES	5.1.4	putative insertion element	pRL110144, pRL70032, pRL70109
pRL110340	PGI	19	19	0	0	0	0	0	ES	19	19	0	0	0	0	0	ES	5.1.4	putative integrase/recombinase protein	pRL110340, pRL100047, RL2680
RL0836	GI	53	53	0	0	0	0	0	ES	53	53	0	0	0	0	0	ES	5.1.4	putative insertion sequence ATP-binding protein	pRL120649, RL0836, RL2138
RL2138	GI	53	53	0	0	0	0	0	ES	53	53	0	0	0	0	0	ES	5.1.4	putative transposon resolvase	pRL120649, RL0836, RL2138
pRL120649	PGI	53	53	0	0	0	0	0	ES	53	53	0	0	0	0	0	ES	5.1.4	putative insertion sequence/recombinase/resolvase	pRL120649, RL0836, RL2138
pRL70047A	PGI	8	8	0	0	0	0	0	ES	8	8	0	0	0	0	0	ES	5.1.4	putative insertion sequence protein	pRL70047A, pRL70144
pRL70144	PGI	5	5	0	0	0	0	0	ES	5	5	0	0	0	0	0	ES	5.1.4	putative insertion sequence protein	pRL70047A, pRL70144
pRL70047C	PGI	30	30	0	0	0	0	0	ES	30	30	0	0	0	0	0	ES	5.1.4	putative transposase	pRL70047C, pRL70146
pRL70146	PGI	30	30	0	0	0	0	0	ES	30	30	0	0	0	0	0	ES	5.1.4	putative transposase	pRL70047C, pRL70146
pRL70052	PGI	18	18	0	0	0	0	0	ES	18	18	0	0	0	0	0	ES	5.1.4	putative transposase-related protein	pRL70052, pRL70115, pRL70122, pRL70059, pRL70138, pRL70165
pRL70059	PGI	19	19	0	0	0	0	0	ES	19	19	0	0	0	0	0	ES	5.1.4	putative transposase	pRL70052, pRL70115, pRL70122, pRL70059, pRL70138, pRL70165
pRL70122	PGI	18	18	0	0	0	0	0	ES	18	18	0	0	0	0	0	ES	5.1.4	putative transposase-related protein	pRL70052, pRL70115, pRL70122, pRL70059, pRL70138, pRL70165
pRL70138	PGI	19	19	0	0	0	0	0	ES	19	19	0	0	0	0	0	ES	5.1.4	putative insertion sequence transposase-like protein	pRL70052, pRL70115, pRL70122, pRL70059, pRL70138, pRL70165
pRL70121	PGI	22	14	0	8	0	0.36	14.63	ES	22	14	0	8	0	0.32	25.71	ES	5.1.4	putative transposase-like protein	pRL70058, pRL70121
RL4151	GI	22	22	0	0	0	0	0	ES	22	22	0	0	0	0	0	ES	5.1.4	putative transposon-related protein	pRL70077, RL4151
pRL70077	PGI	22	22	0	0	0	0	0	ES	22	22	0	0	0	0	0	ES	5.1.4	putative transposase	pRL70077, RL4151
pRL100152	PGI	18	18	0	0	0	0	0	ES	18	18	0	0	0	0	0	ES	5.1.4	putative transposase for insertion sequence element IS801 family	pRL70103, pRL110583, pRL100152, pRL100166
pRL110583	PGI	18	18	0	0	0	0	0	ES	18	18	0	0	0	0	0	ES	5.1.4	putative transposase for insertion sequence element	pRL70103, pRL110583, pRL100152, pRL100166
pRL70103	PGI	18	18	0	0	0	0	0	ES	18	18	0	0	0	0	0	ES	5.1.4	putative transposase for insertion sequence element	pRL70103, pRL110583, pRL100152, pRL100166
pRL70068	PGI	12	0	11	0	1	0.25	50.33	GD	12	0	8	0	4	0.25	76	GD	5.1.4	putative transposase-like protein	pRL70125, pRL70130, pRL70133, pRL70164, pRL70173, pRL70176, pRL70178, pRL70068
pRL70125	PGI	10	0	10	0	0	0	0	GD	10	10	0	0	0	0	0	ES	5.1.4	putative transposase-like protein	pRL70125, pRL70130, pRL70133, pRL70164, pRL70173, pRL70176, pRL70178, pRL70068
pRL70130	PGI	10	10	0	0	0	0	0	ES	10	10	0	0	0	0	0	ES	5.1.4	putative transposase-related protein	pRL70125, pRL70130, pRL70133, pRL70164, pRL70173, pRL70176, pRL70178, pRL70068
pRL70133	PGI	10	10	0	0	0	0	0	ES	10	10	0	0	0	0	0	ES	5.1.4	putative transposase-like protein	pRL70125, pRL70130, pRL70133, pRL70164, pRL70173, pRL70176, pRL70178, pRL70068
pRL70164	PGI	11	11	0	0	0	0	0	ES	11	11	0	0	0	0	0	ES	5.1.4	putative transposase-related protein	pRL70125, pRL70130, pRL70133, pRL70164, pRL70173, pRL70176, pRL70178, pRL70068
pRL70173	PGI	11	11	0	0	0	0	0	ES	11	11	0	0	0	0	0	ES	5.1.4	putative transposase-related protein	pRL70125, pRL70130, pRL70133, pRL70164, pRL70173, pRL70176, pRL70178, pRL70068
pRL70176	PGI	13	0	8	5	0	0.23	12.33	GD	13	0	13	0	0	0.23	6.33	GD	5.1.4	putative transposase-related protein	pRL70125, pRL70130, pRL70133, pRL70164, pRL70173, pRL70176, pRL70178, pRL70068
pRL70178	PGI	12	10	0	2	0	0.17	12	ES	12	10	0	0	2	0.17	53.5	ES	5.1.4	putative transposase-related protein	pRL70125, pRL70130, pRL70133, pRL70164, pRL70173, pRL70176, pRL70178, pRL70068
pRL70047B	PGI	4	4	0	0	0	0	0	ES	4	4	0	0	0	0	0	ES	5.1.4	putative transposase-related protein	pRL70145, pRL70047B
pRL70145	PGI	4	4	0	0	0	0	0	ES	4	4	0	0	0	0	0	ES	5.1.4	putative transposase-related protein	pRL70145, pRL70047B
pRL70168	PGI	23	23	0	0	0	0	0	ES	23	23	0	0	0	0	0	ES	5.1.4	putative integrase	pRL70168, pRL70180
pRL70180	PGI	23	23	0	0	0	0	0	ES	23	23	0	0	0	0	0	ES	5.1.4	putative transposase-related protein	pRL70168, pRL70180
RL0169	GI	17	17	0	0	0	0	0	ES	17	17	0	0	0	0	0	ES	5.1.4	putative transposase for insertion sequence element IS1111a family	RL0169, RL1973, RL2150, pRL120370, pRL110352
RL1973	GI	17	17	0	0	0	0	0	ES	17	17	0	0	0	0	0	ES	5.1.4	putative transposase for insertion sequence element	RL0169, RL1973, RL2150, pRL120370, pRL110352
RL2150	GI	17	17	0	0	0	0	0	ES	17	17	0	0	0	0	0	ES	5.1.4	putative transposase-related protein	RL0169, RL1973, RL2150, pRL120370, pRL110352
pRL120370	PGI	17	17	0	0	0	0	0	ES	17	17	0	0	0	0	0	ES	5.1.4	putative transposase for insertion sequence element	RL0169, RL1973, RL2150, pRL120370, pRL110352
RL0456B	GI	6	6	0	0	0	0	0	ES	6	6	0	0	0	0	0	ES	5.1.4	putative transposase-related protein	RL1481, 3'-end of RL00456B, 3'-end of pRL100088
RL0457	GI	6	6	0	0	0	0	0	ES	6	6	0	0	0	0	0	ES	5.1.4	putative transposase	RL1481, 5'-end of RL0457, 5'-end of pRL100089
RL1192	GI	2	0	0	2	0	0	0	NE	2	0	0	2	0	0	0	NE	6.3.13	putative ArsR family transcriptional regulator	RL1192, RL1190
RL1190	GN	3	0	0	3	0	0.33	44	NE	3	0	0	3	0	0.33	53	NE	6.3.13	putative ArsR family transcriptional regulator	RL1192, RL1190
pRL70060	PGI	4	4	0	0	0	0	0	ES	4	4	0	0	0	0	0	ES	7.2.1	pseudogene	pRL70039 (terminal region)
pRL70115	PGI	18	18	0	0	0	0	0	ES	18	18	0	0	0	0	0	ES	7.2.1	pseudogene	pRL70052, pRL70115, pRL70122, pRL70059, pRL70138, pRL70165
pRL70165	PGI	15	12	0	3	0	0.2	9.67	ES	15	12	0	3	0	0.2	8	ES	7.2.1	pseudogene, transposase-related protein	pRL70052, pRL70115, pRL70122, pRL70059, pRL70138, pRL70165
pRL70058	PGI	16	14	0	2	0	0.13	10	ES	16	14	0	2	0	0.13	14	ES	7.2.1	pseudogene	pRL70058, pRL70121
pRL70069	PGI	8	0	8	0	0	0.13	10	GD	8	0	8	0	0	0.13	10	GD	7.2.1	pseudogene, conjugative transfer protein	pRL70069, pRL70136, pRL70175
pRL70172	PGI	6	4	0	2	0	0.17	7	ES	6	4	0	2	0	0.17	14	ES	7.2.1	pseudogene, transposase-related protein	pRL70172, pRL70159
pRL70159	PGN	4	0	0	4	0	0.25	18	NE	4	0	0	4	0	0.25	13	NE	7.2.1	pseudogene	pRL70172, pRL70159

## Sheet: Plasmid No Dupes
S1 Appendix: Summary of TY and VMM-Mannitol INSeq Screening in RLV3841
Locus	Growth Phenotype	VMM INSeq Data								TY INSeq Data								Riley Key	Riley Functional Information	Sequence Duplications
		N	ES	GD	NE	GA	Insertion Density	Average Read Depth	Gene State	N	ES	GD	NE	GA	Insertion Density	Average Read Depth	Gene State
pRL120721	PGI	6	6	0	0	0	0.17	1	ES	6	4	0	2	0	0.33	2.5	ES	0.0.1	conserved hypothetical protein	No Dupes Here
pRL120001	PGI	21	21	0	0	0	0	0	ES	21	21	0	0	0	0	0	ES	2.2.3	putative replication protein RepA	No Dupes Here
pRL120002	PGI	9	9	0	0	0	0	0	ES	9	9	0	0	0	0	0	ES	2.2.3	putative replication protein RepB	No Dupes Here
pRL120003	PGI	13	13	0	0	0	0	0	ES	13	13	0	0	0	0	0	ES	2.2.3	putative replication protein RepC	No Dupes Here
pRL120565	PGI	21	0	12	9	0	0.62	13.77	GD	21	0	12	9	0	0.62	13.38	GD	4.1.5	putative transmembrane traG homologue/component of type IV secretion system	No Dupes Here
pRL120566	PGI	3	0	3	0	0	0.67	2	GD	3	0	3	0	0	0.67	1	GD	4.1.5	putative mobilization protein C	No Dupes Here
pRL120567	PGI	35	0	35	0	0	0.29	8.5	GD	35	0	35	0	0	0.31	6.09	GD	5.1.3	putative conjugal transfer protein TraA	No Dupes Here
pRL110465	PGI	8	0	8	0	0	0.13	1	GD	8	0	8	0	0	0.13	2	GD	0.0.2	conserved hypothetical protein	No Dupes Here
pRL110001	PGI	25	25	0	0	0	0.12	1.67	ES	25	25	0	0	0	0.04	1	ES	2.2.3	putative replication protein RepA	No Dupes Here
pRL110002	PGI	16	16	0	0	0	0	0	ES	16	16	0	0	0	0.06	1	ES	2.2.3	putative replication protein RepB	No Dupes Here
pRL110003	PGI	15	15	0	0	0	0.07	1	ES	15	15	0	0	0	0.07	1	ES	2.2.3	putative replication protein RepC	No Dupes Here
pRL110626	PGI	12	12	0	0	0	0.08	1	ES	12	0	12	0	0	0.67	2.75	GD	3.2.3	precorrin-6y c(5,15)-methyltransferase [decarboxylating] (precorrin-6 methyltransferase) (precorrin-6y methylase)	No Dupes Here
pRL110627	PGI	10	10	0	0	0	0.1	1	ES	10	0	10	0	0	0.9	5.33	GD	3.2.3	precorrin-6a reductase (precorrin-6x reductase)	No Dupes Here
pRL110628	PGI	13	13	0	0	0	0	0	ES	13	0	13	0	0	0.46	2.17	GD	3.2.3	precorrin-3b c(17)-methyltransferase (precorrin-3 methyltransferase) (precorrin-3 methylase).	No Dupes Here
pRL110629	PGI	20	20	0	0	0	0.1	1	ES	20	0	20	0	0	0.7	3.64	GD	3.2.3	precorrin-2 c(20)-methyltransferase	No Dupes Here
pRL110630	PGI	8	8	0	0	0	0.13	1	ES	8	0	8	0	0	0.5	2	GD	3.2.3	putative precorrin-8x methylmutase	No Dupes Here
pRL110631	PGI	23	23	0	0	0	0.09	1	ES	23	0	23	0	0	0.65	2.6	GD	3.2.3	putative precorrin-3b synthase	No Dupes Here
pRL110276	PGI	34	0	22	12	0	0.29	19.8	GD	34	0	22	12	0	0.32	13.45	GD	5.1.3	putative conjugal transfer protein TraA	No Dupes Here
pRL110339	PGI	16	6	0	10	0	0.63	9.5	ES	16	4	0	12	0	0.63	11.3	ES	7.2.1	pseudogene	No Dupes Here
pRL100111	PGI	38	0	34	4	0	0.45	3.18	GD	38	18	0	20	0	0.45	3.71	ES	0.0.0	hypothetical protein	No Dupes Here
pRL100012	PGI	3	3	0	0	0	0	0	ES	3	3	0	0	0	0	0	ES	0.0.2	conserved hypothetical protein	No Dupes Here
pRL100036	PGI	19	0	19	0	0	0.32	1.5	GD	19	0	17	2	0	0.58	2.73	GD	1.3.1	putative AAA-family ATPase protein with FtsH domain	No Dupes Here
pRL100022A	PGI	59	35	0	24	0	0.29	5.94	ES	59	0	41	18	0	0.44	5.92	GD	1.5.0	putative transmembrane transporter protein	No Dupes Here
pRL100001	PGI	19	19	0	0	0	0	0	ES	19	19	0	0	0	0	0	ES	2.2.3	putative replication protein RepA	No Dupes Here
pRL100002	PGI	9	9	0	0	0	0.11	1	ES	9	9	0	0	0	0	0	ES	2.2.3	putative replication protein RepB	No Dupes Here
pRL100003	PGI	22	21	0	1	0	0.05	3	ES	22	21	0	1	0	0.05	1	ES	2.2.3	putative replication protein RepC	No Dupes Here
pRL100103	PGI	20	7	0	13	0	0.5	15	ES	20	7	0	13	0	0.5	16.6	ES	3.3.15	putative hydroxyvalerate/ alcohol dehydrogenase	No Dupes Here
pRL100273	PGI	17	0	10	7	0	0.65	8.55	GD	17	0	10	7	0	0.65	10.64	GD	4.1.1	putative transmembrane protein	No Dupes Here
pRL100219	PGI	35	0	32	3	0	0.37	11.46	GD	35	19	0	16	0	0.4	11	ES	5.1.3	putative conjugal transfer protein TraA	No Dupes Here
pRL100117	PGI	18	8	0	10	0	0.33	24.83	ES	18	8	0	10	0	0.39	21	ES	7.2.1	pseudogene, iron-containing alcohol dehydrogenase	No Dupes Here
pRL90001	PGI	30	30	0	0	0	0	0	ES	30	30	0	0	0	0	0	ES	2.2.3	putative replication protein RepA	No Dupes Here
pRL90002	PGI	19	19	0	0	0	0.05	1	ES	19	19	0	0	0	0.05	1	ES	2.2.3	putative replication protein RepB	No Dupes Here
pRL90003	PGI	15	15	0	0	0	0	0	ES	15	15	0	0	0	0	0	ES	2.2.3	putative replication protein RepC	No Dupes Here
pRL90051	PGI	16	0	13	2	1	0.5	137.38	GD	16	0	13	3	0	0.31	7.8	GD	4.1.4	putative galactosyltransferase protein	No Dupes Here
pRL80098	PGI	11	9	0	2	0	0.18	9.5	ES	11	0	9	2	0	0.64	8.14	GD	0.0.2	conserved hypothetical protein	No Dupes Here
pRL80001	PGI	38	38	0	0	0	0	0	ES	38	38	0	0	0	0	0	ES	2.2.3	putative replication protein RepA	No Dupes Here
pRL80002	PGI	23	23	0	0	0	0	0	ES	23	23	0	0	0	0.04	1	ES	2.2.3	putative replication protein RepB	No Dupes Here
pRL80003	PGI	28	27	1	0	0	0.04	4	ES	28	27	1	0	0	0.04	1	ES	2.2.3	putative replication protein RepC	No Dupes Here
pRL70135	PGI	17	6	0	11	0	0.47	22.75	ES	17	6	0	11	0	0.65	23	ES	0.0.0	hypothetical protein	No Dupes Here
pRL70167	PGI	11	8	0	3	0	0.27	11	ES	11	8	0	3	0	0.27	19	ES	0.0.2	conserved hypothetical protein	No Dupes Here
pRL70116	PGI	30	9	0	21	0	0.67	19.45	ES	30	9	0	21	0	0.7	23.19	ES	2.1.1	putative endonuclease	No Dupes Here
pRL70092	PGI	34	0	34	0	0	0.71	3.42	GD	34	0	34	0	0	0.53	1.72	GD	2.2.3	putative replication protein RepA	No Dupes Here
pRL70093	PGI	22	0	22	0	0	0.59	2.46	GD	22	0	22	0	0	0.45	1.1	GD	2.2.3	putative replication protein RepB	No Dupes Here
pRL70094	PGI	33	0	31	2	0	0.48	2.56	GD	33	0	33	0	0	0.45	1.2	GD	2.2.3	putative replication protein RepC	No Dupes Here
pRL70047E	PGI	50	30	14	6	0	0.18	2.44	ES	50	34	12	4	0	0.2	4.4	ES	4.1.1	putative transmembrane protein	No Dupes Here
pRL70062	PGI	1	0	0	1	0	0	0	NE	1	0	0	0	1	0	0	GA	7.2.1	pseudogene	No Dupes Here
pRL70067	PGI	8	0	8	0	0	0.38	2.67	GD	8	0	8	0	0	0.25	5	GD	7.2.1	pseudogene, transposase	No Dupes Here
pRL70131	PGI	12	5	0	7	0	0.5	15.17	ES	12	5	0	7	0	0.58	20.29	ES	7.2.1	pseudogene	No Dupes Here
pRL120010	PGN	2	0	0	2	0	1	9.5	NE	2	0	0	2	0	1	12.5	NE	0.0.0	hypothetical protein (v short)	No Dupes Here
pRL120021	PGN	6	0	0	6	0	0.33	2.5	NE	6	0	0	6	0	0.33	3.5	NE	0.0.0	hypothetical protein	No Dupes Here
pRL120031	PGN	9	0	0	9	0	0.89	14.25	NE	9	0	0	9	0	1	15.11	NE	0.0.0	conserved hypothetical protein	No Dupes Here
pRL120058	PGN	5	0	0	5	0	0.6	12	NE	5	0	0	5	0	0.6	12	NE	0.0.0	hypothetical protein	No Dupes Here
pRL120061	PGN	6	0	0	6	0	0.83	4.8	NE	6	0	0	6	0	0.83	8	NE	0.0.0	hypothetical protein	No Dupes Here
pRL120103	PGN	8	0	0	8	0	1	16.25	NE	8	0	0	8	0	1	13.5	NE	0.0.0	hypothetical protein	No Dupes Here
pRL120148	PGN	7	0	0	7	0	0.71	12.2	NE	7	0	0	7	0	1	8.14	NE	0.0.0	hypothetical protein	No Dupes Here
pRL120245	PGN	5	0	0	5	0	0.6	16.33	NE	5	0	0	5	0	1	9.4	NE	0.0.0	hypothetical protein	No Dupes Here
pRL120358	PGN	8	0	0	8	0	1	19.75	NE	8	0	0	8	0	1	21.13	NE	0.0.0	hypothetical protein	No Dupes Here
pRL120426	PGN	7	0	0	7	0	0.86	9	NE	7	0	0	7	0	0.86	8.33	NE	0.0.0	hypothetical protein	No Dupes Here
pRL120427	PGN	10	0	0	9	1	0.8	542.38	NE	10	0	0	10	0	1	10.9	NE	0.0.0	hypothetical protein	No Dupes Here
pRL120436	PGN	4	0	0	4	0	0.75	13.33	NE	4	0	0	4	0	0.75	22.67	NE	0.0.0	hypothetical protein	No Dupes Here
pRL120438	PGN	9	0	0	9	0	1	21.78	NE	9	0	0	9	0	1	17.89	NE	0.0.0	hypothetical protein	No Dupes Here
pRL120486	PGN	22	0	0	22	0	0.82	8.78	NE	22	0	0	22	0	0.86	13.37	NE	0.0.0	hypothetical protein	No Dupes Here
pRL120496	PGN	7	0	0	7	0	1	12.86	NE	7	0	0	7	0	1	15.29	NE	0.0.0	hypothetical protein	No Dupes Here
pRL120501	PGN	8	0	0	8	0	1	22	NE	8	0	0	8	0	1	26.38	NE	0.0.0	hypothetical protein	No Dupes Here
pRL120512	PGN	10	0	0	10	0	0.9	14.44	NE	10	0	0	10	0	0.9	15.33	NE	0.0.0	hypothetical protein	No Dupes Here
pRL120553	PGN	8	0	0	8	0	0.88	16.57	NE	8	0	0	8	0	0.75	20.5	NE	0.0.0	hypothetical protein	No Dupes Here
pRL120568	PGN	4	0	0	4	0	1	11.75	NE	4	0	0	4	0	1	17.75	NE	0.0.0	hypothetical protein	No Dupes Here
pRL120582	PGN	6	0	0	6	0	0.83	10.6	NE	6	0	0	6	0	0.67	9.25	NE	0.0.0	hypothetical protein	No Dupes Here
pRL120624	PGN	31	0	0	31	0	0.97	13.8	NE	31	0	0	31	0	0.94	17.97	NE	0.0.0	hypothetical protein	No Dupes Here
pRL120635	PGN	4	0	0	4	0	1	9.5	NE	4	0	0	4	0	1	10.5	NE	0.0.0	hypothetical protein	No Dupes Here
pRL120636	PGN	5	0	0	4	1	0.6	90	NE	5	0	0	5	0	0.4	65	NE	0.0.0	hypothetical protein	No Dupes Here
pRL120644	PGN	14	0	0	14	0	0.93	20.77	NE	14	0	0	14	0	0.93	21.08	NE	0.0.0	hypothetical protein	No Dupes Here
pRL120651	PGN	15	0	0	15	0	0.87	10.46	NE	15	0	0	15	0	0.87	11.77	NE	0.0.0	hypothetical protein	No Dupes Here
pRL120656	PGN	6	0	0	6	0	1	14.17	NE	6	0	0	6	0	1	15.33	NE	0.0.0	hypothetical protein	No Dupes Here
pRL120707	PGN	10	0	0	10	0	0.9	19.22	NE	10	0	0	10	0	0.8	28.13	NE	0.0.0	hypothetical protein	No Dupes Here
pRL120728	PGN	7	0	0	7	0	0.71	13	NE	7	0	0	7	0	1	10.86	NE	0.0.0	hypothetical protein	No Dupes Here
pRL120729	PGN	4	0	0	4	0	1	32.5	NE	4	0	0	4	0	1	42	NE	0.0.0	hypothetical protein	No Dupes Here
pRL120736	PGN	8	0	0	8	0	0.88	26	NE	8	0	0	8	0	0.75	27	NE	0.0.0	hypothetical protein	No Dupes Here
pRL120795	PGN	6	0	0	6	0	0.67	12	NE	6	0	0	6	0	0.83	16.2	NE	0.0.0	hypothetical protein	No Dupes Here
pRL120796	PGN	23	0	0	23	0	0.78	13.33	NE	23	0	0	23	0	0.87	12	NE	0.0.0	hypothetical exported protein	No Dupes Here
pRL120025	PGN	13	0	0	13	0	0.85	16.09	NE	13	0	0	13	0	0.85	16.18	NE	0.0.1	conserved hypothetical protein	No Dupes Here
pRL120032	PGN	12	0	0	12	0	0.92	15.73	NE	12	0	0	12	0	1	11.75	NE	0.0.1	conserved hypothetical protein	No Dupes Here
pRL120085	PGN	7	0	0	7	0	1	18.14	NE	7	0	0	7	0	1	22.86	NE	0.0.1	conserved hypothetical protein	No Dupes Here
pRL120184	PGN	9	0	0	9	0	0.89	15.63	NE	9	0	0	9	0	0.78	18.86	NE	0.0.1	conserved hypothetical protein	No Dupes Here
pRL120247	PGN	9	0	0	9	0	1	10.56	NE	9	0	0	9	0	1	10.67	NE	0.0.1	conserved hypothetical protein	No Dupes Here
pRL120293	PGN	8	0	0	8	0	0.88	29.14	NE	8	0	0	8	0	0.88	35.14	NE	0.0.1	conserved hypothetical protein	No Dupes Here
pRL120340	PGN	17	0	0	17	0	0.88	14.27	NE	17	0	0	17	0	0.88	16.6	NE	0.0.1	putative ErfK/YbiS/YhnG family protein	No Dupes Here
pRL120343	PGN	3	0	0	3	0	1	15.67	NE	3	0	0	3	0	1	29	NE	0.0.1	conserved hypothetical protein	No Dupes Here
pRL120349	PGN	14	0	0	14	0	0.93	17.38	NE	14	0	0	14	0	1	20.21	NE	0.0.1	conserved hypothetical protein	No Dupes Here
pRL120365	PGN	12	0	0	12	0	0.83	10.8	NE	12	0	0	12	0	1	11	NE	0.0.1	conserved hypothetical exported protein	No Dupes Here
pRL120371	PGN	7	0	0	7	0	0.86	15.5	NE	7	0	0	7	0	0.86	16.17	NE	0.0.1	conserved hypothetical protein	No Dupes Here
pRL120372	PGN	9	0	0	9	0	1	20.78	NE	9	0	0	9	0	1	25	NE	0.0.1	conserved hypothetical protein	No Dupes Here
pRL120388	PGN	26	0	0	26	0	0.88	21.13	NE	26	0	0	26	0	0.85	22.45	NE	0.0.1	conserved hypothetical protein	No Dupes Here
pRL120392	PGN	7	0	0	7	0	0.71	21	NE	7	0	0	7	0	0.71	25.2	NE	0.0.1	conserved hypothetical protein	No Dupes Here
pRL120394	PGN	10	0	0	10	0	1	19.1	NE	10	0	0	10	0	0.9	23.89	NE	0.0.1	conserved hypothetical protein	No Dupes Here
pRL120395	PGN	21	0	0	21	0	0.95	14.95	NE	21	0	0	21	0	1	14.62	NE	0.0.1	conserved hypothetical protein	No Dupes Here
pRL120398	PGN	5	0	0	5	0	0.8	10	NE	5	0	0	5	0	1	8	NE	0.0.1	conserved hypothetical exported protein	No Dupes Here
pRL120459	PGN	7	0	0	7	0	1	18.57	NE	7	0	0	7	0	1	23.71	NE	0.0.1	conserved hypothetical protein	No Dupes Here
pRL120460	PGN	8	0	0	8	0	0.88	18.57	NE	8	0	0	8	0	1	19.38	NE	0.0.1	conserved hypothetical protein	No Dupes Here
pRL120520	PGN	12	0	0	12	0	0.92	20	NE	12	0	0	12	0	0.92	25.64	NE	0.0.1	conserved hypothetical protein	No Dupes Here
pRL120523	PGN	9	0	0	9	0	0.89	21.75	NE	9	0	0	9	0	0.89	26.75	NE	0.0.1	conserved hypothetical protein	No Dupes Here
pRL120542	PGN	18	0	0	18	0	0.94	18.76	NE	18	0	0	18	0	0.83	21.6	NE	0.0.1	conserved hypothetical protein	No Dupes Here
pRL120543	PGN	10	0	0	10	0	0.7	13.29	NE	10	0	0	10	0	0.9	12.22	NE	0.0.1	conserved hypothetical protein	No Dupes Here
pRL120586	PGN	21	0	0	21	0	1	18.33	NE	21	0	0	21	0	0.95	25.8	NE	0.0.1	conserved hypothetical protein	No Dupes Here
pRL120595	PGN	17	0	0	17	0	0.88	17.07	NE	17	0	0	17	0	0.82	19.29	NE	0.0.1	conserved hypothetical protein	No Dupes Here
pRL120596	PGN	11	0	0	11	0	0.91	21.2	NE	11	0	0	11	0	1	22.64	NE	0.0.1	conserved hypothetical protein	No Dupes Here
pRL120597	PGN	7	0	0	7	0	1	34.57	NE	7	0	0	7	0	1	48.29	NE	0.0.1	conserved hypothetical protein	No Dupes Here
pRL120599	PGN	11	0	0	11	0	1	19.18	NE	11	0	0	11	0	1	17.73	NE	0.0.1	conserved hypothetical protein	No Dupes Here
pRL120622	PGN	9	0	0	9	0	0.78	13.57	NE	9	0	0	9	0	0.78	17.14	NE	0.0.1	conserved hypothetical protein	No Dupes Here
pRL120631	PGN	5	0	0	5	0	1	20.8	NE	5	0	0	5	0	1	19.8	NE	0.0.1	conserved hypothetical protein	No Dupes Here
pRL120640	PGN	2	0	0	2	0	1	2.5	NE	2	0	0	2	0	1	3	NE	0.0.1	conserved hypothetical protein	No Dupes Here
pRL120641	PGN	4	0	0	4	0	1	2.5	NE	4	0	0	4	0	0.5	3.5	NE	0.0.1	conserved hypothetical protein	No Dupes Here
pRL120652	PGN	5	0	0	5	0	1	16	NE	5	0	0	5	0	0.8	30.25	NE	0.0.1	conserved hypothetical protein	No Dupes Here
pRL120653	PGN	4	0	0	4	0	0.75	23	NE	4	0	0	4	0	0.75	16	NE	0.0.1	conserved hypothetical protein	No Dupes Here
pRL120658	PGN	32	0	0	32	0	0.88	19.57	NE	32	0	0	32	0	0.88	19.89	NE	0.0.1	conserved hypothetical protein	No Dupes Here
pRL120686	PGN	33	0	0	33	0	0.91	15	NE	33	0	0	33	0	0.97	15.06	NE	0.0.1	conserved hypothetical protein	No Dupes Here
pRL120717	PGN	5	0	0	5	0	0.8	17.75	NE	5	0	0	5	0	1	20	NE	0.0.1	conserved hypothetical protein	No Dupes Here
pRL120730	PGN	4	0	0	4	0	1	9.75	NE	4	0	0	4	0	1	9.75	NE	0.0.1	conserved hypothetical protein	No Dupes Here
pRL120737	PGN	9	0	0	9	0	0.89	15.75	NE	9	0	0	9	0	1	16.89	NE	0.0.1	conserved hypothetical protein	No Dupes Here
pRL120740	PGN	10	0	0	10	0	0.9	10.56	NE	10	0	0	10	0	0.9	11.56	NE	0.0.1	conserved hypothetical protein	No Dupes Here
pRL120766	PGN	14	0	0	14	0	0.86	16.25	NE	14	0	0	14	0	0.79	15.45	NE	0.0.1	conserved hypothetical protein	No Dupes Here
pRL120768	PGN	11	0	0	11	0	0.73	12	NE	11	0	0	11	0	0.73	11.75	NE	0.0.1	conserved hypothetical protein	No Dupes Here
pRL120794	PGN	11	0	0	11	0	0.91	10.2	NE	11	0	0	11	0	0.91	11.2	NE	0.0.1	conserved hypothetical protein	No Dupes Here
pRL120041	PGN	5	0	0	5	0	0.8	7.5	NE	5	0	0	5	0	1	9	NE	0.0.2	conserved hypothetical protein	No Dupes Here
pRL120054	PGN	20	0	0	20	0	0.85	21.12	NE	20	0	0	20	0	0.85	20.88	NE	0.0.2	conserved hypothetical protein	No Dupes Here
pRL120059	PGN	8	0	0	8	0	0.88	16.57	NE	8	0	0	8	0	0.88	15.57	NE	0.0.2	conserved hypothetical exported protein	No Dupes Here
pRL120060	PGN	10	0	0	10	0	0.9	15.44	NE	10	0	0	10	0	0.9	26	NE	0.0.2	conserved hypothetical protein	No Dupes Here
pRL120083	PGN	10	0	0	10	0	0.9	6.33	NE	10	0	0	10	0	0.7	10.14	NE	0.0.2	conserved hypothetical protein	No Dupes Here
pRL120084	PGN	8	0	0	8	0	0.75	8.67	NE	8	0	0	8	0	0.75	13	NE	0.0.2	conserved hypothetical protein	No Dupes Here
pRL120087	PGN	8	0	0	8	0	0.75	18.33	NE	8	0	0	8	0	0.88	18.14	NE	0.0.2	conserved hypothetical protein	No Dupes Here
pRL120089	PGN	11	0	0	11	0	1	21.18	NE	11	0	0	0	11	1	19.82	GA	0.0.2	conserved hypothetical protein	No Dupes Here
pRL120117	PGN	42	0	0	42	0	0.81	13.47	NE	42	0	0	42	0	0.88	16.84	NE	0.0.2	conserved hypothetical protein	No Dupes Here
pRL120137	PGN	20	0	0	20	0	0.85	29.18	NE	20	0	0	20	0	0.9	23.44	NE	0.0.2	conserved hypothetical protein	No Dupes Here
pRL120139	PGN	5	0	0	5	0	0.8	20.75	NE	5	0	0	5	0	1	19	NE	0.0.2	conserved hypothetical protein	No Dupes Here
pRL120157	PGN	20	0	0	20	0	0.8	20.56	NE	20	0	0	20	0	0.95	21.74	NE	0.0.2	conserved hypothetical protein	No Dupes Here
pRL120158	PGN	16	0	0	16	0	0.81	11.92	NE	16	0	0	16	0	0.81	16.38	NE	0.0.2	conserved hypothetical protein	No Dupes Here
pRL120183	PGN	39	0	0	39	0	0.95	18.41	NE	39	0	0	39	0	0.95	20.68	NE	0.0.2	conserved hypothetical protein	No Dupes Here
pRL120186	PGN	7	0	0	7	0	0.86	10.5	NE	7	0	0	7	0	0.86	12.17	NE	0.0.2	conserved hypothetical protein	No Dupes Here
pRL120213	PGN	6	0	0	6	0	0.67	19.5	NE	6	0	0	6	0	0.67	19.75	NE	0.0.2	conserved hypothetical protein	No Dupes Here
pRL120221	PGN	5	0	0	5	0	1	16.6	NE	5	0	0	5	0	1	13.6	NE	0.0.2	conserved hypothetical protein	No Dupes Here
pRL120254	PGN	9	0	0	9	0	0.89	7	NE	9	0	0	9	0	0.89	8.25	NE	0.0.2	conserved hypothetical protein	No Dupes Here
pRL120260	PGN	11	0	0	11	0	1	22.64	NE	11	0	0	11	0	1	27	NE	0.0.2	conserved hypothetical protein	No Dupes Here
pRL120266	PGN	21	0	0	21	0	0.86	8.17	NE	21	0	0	21	0	0.95	6.95	NE	0.0.2	conserved hypothetical protein	No Dupes Here
pRL120278	PGN	24	0	0	24	0	0.88	13.9	NE	24	0	0	24	0	0.88	18.24	NE	0.0.2	conserved hypothetical protein	No Dupes Here
pRL120280	PGN	13	0	0	13	0	0.85	13.55	NE	13	0	0	13	0	0.85	14.27	NE	0.0.2	conserved hypothetical protein	No Dupes Here
pRL120290	PGN	9	0	0	9	0	0.78	19.14	NE	9	0	0	9	0	0.78	16.29	NE	0.0.2	conserved hypothetical exported protein	No Dupes Here
pRL120298	PGN	10	0	0	10	0	0.9	9.89	NE	10	0	0	10	0	0.9	13.33	NE	0.0.2	conserved hypothetical protein	No Dupes Here
pRL120299	PGN	11	0	0	11	0	0.91	12.1	NE	11	0	0	11	0	0.91	16.6	NE	0.0.2	conserved hypothetical protein	No Dupes Here
pRL120346	PGN	21	0	0	21	0	0.9	16.37	NE	21	0	0	21	0	0.9	22.58	NE	0.0.2	conserved hypothetical protein	No Dupes Here
pRL120364	PGN	3	0	0	3	0	1	15.67	NE	3	0	0	3	0	1	15.33	NE	0.0.2	putative virulence-associated protein homologue	No Dupes Here
pRL120380	PGN	11	0	0	11	0	0.91	14.1	NE	11	0	0	11	0	0.91	18.2	NE	0.0.2	conserved hypothetical protein	No Dupes Here
pRL120382	PGN	28	0	0	28	0	0.79	13.05	NE	28	0	0	28	0	0.89	16.64	NE	0.0.2	conserved hypothetical protein	No Dupes Here
pRL120422	PGN	12	0	0	12	0	0.83	18.3	NE	12	0	0	12	0	0.92	26.27	NE	0.0.2	conserved hypothetical exported protein	No Dupes Here
pRL120423	PGN	10	0	0	10	0	0.9	17.44	NE	10	0	0	10	0	0.9	19.22	NE	0.0.2	conserved hypothetical protein	No Dupes Here
pRL120458	PGN	6	0	0	6	0	0.67	28.25	NE	6	0	0	6	0	0.67	36	NE	0.0.2	conserved hypothetical protein	No Dupes Here
pRL120477	PGN	15	0	0	15	0	0.87	17.62	NE	15	0	0	15	0	1	17.47	NE	0.0.2	conserved hypothetical protein	No Dupes Here
pRL120479	PGN	13	0	0	13	0	1	22.46	NE	13	0	0	13	0	1	23.46	NE	0.0.2	conserved hypothetical exported protein	No Dupes Here
pRL120481	PGN	16	0	0	16	0	0.88	14.36	NE	16	0	0	16	0	0.75	18.5	NE	0.0.2	conserved hypothetical protein	No Dupes Here
pRL120482	PGN	42	0	0	42	0	0.9	12.95	NE	42	0	0	42	0	0.93	15.67	NE	0.0.2	conserved hypothetical protein	No Dupes Here
pRL120483	PGN	37	0	0	37	0	0.92	15.03	NE	37	0	0	37	0	0.92	14.41	NE	0.0.2	conserved hypothetical protein	No Dupes Here
pRL120484	PGN	28	0	0	28	0	0.96	13.63	NE	28	0	0	28	0	0.93	19.88	NE	0.0.2	conserved hypothetical protein	No Dupes Here
pRL120485	PGN	21	0	0	21	0	0.81	16.65	NE	21	0	0	21	0	0.9	21.53	NE	0.0.2	conserved hypothetical protein	No Dupes Here
pRL120510	PGN	4	0	0	4	0	1	22.75	NE	4	0	0	4	0	1	29.75	NE	0.0.2	conserved hypothetical protein	No Dupes Here
pRL120540	PGN	24	0	0	24	0	1	19.88	NE	24	0	0	24	0	1	20.58	NE	0.0.2	conserved hypothetical protein with hexapeptide repeat	No Dupes Here
pRL120545	PGN	11	0	0	11	0	1	13	NE	11	0	0	11	0	0.91	16.9	NE	0.0.2	conserved hypothetical protein	No Dupes Here
pRL120551	PGN	5	0	0	5	0	1	12.2	NE	5	0	0	5	0	1	17	NE	0.0.2	conserved hypothetical protein	No Dupes Here
pRL120564	PGN	7	0	0	7	0	0.57	7.25	NE	7	0	0	7	0	0.43	20	NE	0.0.2	conserved hypothetical protein	No Dupes Here
pRL120577	PGN	15	0	0	15	0	0.8	13	NE	15	0	0	15	0	0.93	13.36	NE	0.0.2	conserved hypothetical protein	No Dupes Here
pRL120578	PGN	7	0	0	7	0	1	8	NE	7	0	0	7	0	1	10	NE	0.0.2	conserved hypothetical protein	No Dupes Here
pRL120623	PGN	18	0	0	18	0	0.83	16.2	NE	18	0	0	18	0	0.89	22.88	NE	0.0.2	conserved hypothetical protein	No Dupes Here
pRL120626	PGN	19	0	0	19	0	0.95	12.11	NE	19	0	0	19	0	0.95	11.33	NE	0.0.2	conserved hypothetical protein	No Dupes Here
pRL120627	PGN	42	0	0	42	0	0.86	12.94	NE	42	0	0	42	0	0.86	17.44	NE	0.0.2	conserved hypothetical protein	No Dupes Here
pRL120654	PGN	5	0	0	5	0	0.8	12	NE	5	0	0	5	0	0.8	11.25	NE	0.0.2	conserved hypothetical protein	No Dupes Here
pRL120655	PGN	9	0	0	9	0	0.89	24.5	NE	9	0	0	9	0	0.89	32.38	NE	0.0.2	conserved hypothetical protein	No Dupes Here
pRL120665	PGN	34	0	0	34	0	0.97	13.27	NE	34	0	0	34	0	0.94	14.78	NE	0.0.2	conserved hypothetical protein	No Dupes Here
pRL120666	PGN	13	0	0	13	0	0.77	16.2	NE	13	0	0	13	0	0.85	16.64	NE	0.0.2	conserved hypothetical protein	No Dupes Here
pRL120675	PGN	2	0	0	2	0	1	2.5	NE	2	0	0	2	0	1	6	NE	0.0.2	conserved hypothetical protein	No Dupes Here
pRL120676	PGN	7	0	0	7	0	0.86	14.67	NE	7	0	0	7	0	1	17.29	NE	0.0.2	conserved hypothetical protein	No Dupes Here
pRL120684	PGN	13	0	0	13	0	0.85	23.82	NE	13	0	0	13	0	1	24.85	NE	0.0.2	conserved hypothetical protein, uncharacterised membrane-anchored protein	No Dupes Here
pRL120699	PGN	17	0	0	17	0	0.94	29.5	NE	17	0	0	17	0	0.94	34.69	NE	0.0.2	conserved hypothetical protein	No Dupes Here
pRL120700	PGN	12	0	0	12	0	1	8.42	NE	12	0	0	12	0	0.75	15.11	NE	0.0.2	conserved hypothetical exported protein	No Dupes Here
pRL120714	PGN	8	0	0	8	0	1	13	NE	8	0	0	8	0	1	16.38	NE	0.0.2	conserved hypothetical protein	No Dupes Here
pRL120716	PGN	3	0	0	3	0	1	23	NE	3	0	0	3	0	1	24.67	NE	0.0.2	conserved hypothetical protein	No Dupes Here
pRL120720	PGN	14	0	0	14	0	1	12.71	NE	14	0	0	14	0	1	13.71	NE	0.0.2	conserved hypothetical protein	No Dupes Here
pRL120741	PGN	8	0	0	8	0	0.88	10.43	NE	8	0	0	8	0	1	11.75	NE	0.0.2	conserved hypothetical protein	No Dupes Here
pRL120777	PGN	11	0	0	11	0	0.91	14	NE	11	0	0	11	0	0.91	11	NE	0.0.2	conserved hypothetical protein	No Dupes Here
pRL120056	PGN	29	0	0	29	0	0.86	15.72	NE	29	0	0	29	0	0.9	17.77	NE	1.1.1	putative methylation accepting chemotaxis protein	No Dupes Here
pRL120062	PGN	16	0	0	16	0	0.88	24.79	NE	16	0	0	16	0	0.94	23.93	NE	1.1.1	putative flagellar hook associated protein	No Dupes Here
pRL120063	PGN	28	0	0	28	0	0.93	18.88	NE	28	0	0	28	0	0.96	22.96	NE	1.1.1	putative flagellar hook-associated protein	No Dupes Here
pRL120064	PGN	29	0	0	29	0	1	17.97	NE	29	0	0	29	0	0.97	17.14	NE	1.1.1	putative flagellar hook protein flgE	No Dupes Here
pRL120067	PGN	55	0	0	55	0	0.95	21.92	NE	55	0	0	55	0	0.96	27.09	NE	1.1.1	putative flagella associated protein	No Dupes Here
pRL120068	PGN	22	0	0	22	0	1	18.32	NE	22	0	0	22	0	1	26.86	NE	1.1.1	putative methyl-accepting chemotaxis protein	No Dupes Here
pRL120312	PGN	28	0	0	28	0	0.89	15.8	NE	28	0	0	28	0	0.93	17.23	NE	1.1.1	putative methyl-accepting chemotaxis protein	No Dupes Here
pRL120683	PGN	17	0	0	11	6	0.88	72.73	NE	17	0	0	17	0	0.82	24.64	NE	1.1.1	putative methyl accepting chemotaxis protein	No Dupes Here
pRL120642	PGN	12	0	0	12	0	1	21.17	NE	12	0	0	12	0	1	23.83	NE	1.3.1	putative 60 kDa chaperonin	No Dupes Here
pRL120643	PGN	2	0	0	2	0	1	51	NE	2	0	0	2	0	1	70.5	NE	1.3.1	putative 10 kDa chaperonin	No Dupes Here
pRL120051	PGN	10	0	0	10	0	0.9	18.11	NE	10	0	0	10	0	0.9	21.67	NE	1.4.2	putative arylmalonate decarboxylase	No Dupes Here
pRL120093	PGN	16	0	0	16	0	0.81	22	NE	16	0	0	16	0	0.81	27.38	NE	1.4.2	putative dioxygenase	No Dupes Here
pRL120094	PGN	27	0	0	27	0	0.96	20.08	NE	27	0	0	27	0	0.89	23.79	NE	1.4.2	putative dichlorophenol monooxygenase/hydroxylase	No Dupes Here
pRL120100	PGN	17	0	0	17	0	0.94	16.25	NE	17	0	0	17	0	1	16.65	NE	1.4.2	putative maleylacetate reductase	No Dupes Here
pRL120101	PGN	9	0	0	9	0	0.78	35.43	NE	9	0	0	9	0	0.89	36.75	NE	1.4.2	putative dioxygenase	No Dupes Here
pRL120214	PGN	23	0	0	23	0	0.91	13.29	NE	23	0	0	23	0	0.87	16.75	NE	1.4.2	putative dioxygenase	No Dupes Here
pRL120215	PGN	21	0	0	21	0	0.95	17.45	NE	21	0	0	21	0	0.95	18.3	NE	1.4.2	putative maleylacetate reductase	No Dupes Here
pRL120237	PGN	14	0	0	14	0	0.93	21.38	NE	14	0	0	14	0	0.93	19.15	NE	1.4.2	putative mandelate racemase	No Dupes Here
pRL120361	PGN	9	0	0	9	0	0.78	10.57	NE	9	0	0	9	0	0.78	13.57	NE	1.4.2	putative peroxide-inducible genes transcriptional regulator	No Dupes Here
pRL120487	PGN	14	0	0	14	0	0.93	15.31	NE	14	0	0	14	0	0.93	15.85	NE	1.4.2	putative salicylaldehyde dehydrogenase	No Dupes Here
pRL120488	PGN	9	0	0	9	0	0.67	5.33	NE	9	0	0	9	0	0.78	9.29	NE	1.4.2	putative 3-alpha-hydroxysteroid dehydrogenase	No Dupes Here
pRL120504	PGN	23	0	0	23	0	0.83	21	NE	23	0	0	23	0	0.87	21.1	NE	1.4.2	putative feruloyl-CoA synthetase	No Dupes Here
pRL120505	PGN	9	0	0	9	0	1	28.33	NE	9	0	0	9	0	1	35.56	NE	1.4.2	putative enoyl CoA hydratase/lyase	No Dupes Here
pRL120506	PGN	8	0	0	8	0	0.88	18	NE	8	0	0	8	0	0.88	16.43	NE	1.4.2	putative aryl-alcohol dehydrogenase	No Dupes Here
pRL120507	PGN	23	0	0	23	0	0.87	23.25	NE	23	0	0	23	0	0.91	24.9	NE	1.4.2	putative coniferyl aldehyde dehydrogenase	No Dupes Here
pRL120538	PGN	18	0	0	18	0	0.94	19.06	NE	18	0	0	18	0	0.94	19.41	NE	1.4.2	putative Rieske 2Fe2S dioxygenase	No Dupes Here
pRL120588	PGN	7	0	0	7	0	1	13.71	NE	7	0	0	7	0	1	14.57	NE	1.4.2	putative haloacid dehydrogenase	No Dupes Here
pRL120620	PGN	17	0	0	17	0	1	21.76	NE	17	0	0	17	0	1	26.06	NE	1.4.2	putative haloacid dehydrogenase	No Dupes Here
pRL120704	PGN	9	0	0	9	0	0.89	10.75	NE	9	0	0	9	0	0.89	13.13	NE	1.4.2	putative hydratase/decarboxylase	No Dupes Here
pRL120450	PGN	17	0	0	17	0	0.82	19.86	NE	17	0	0	17	0	0.88	14.73	NE	1.4.3	putative chloroperoxidase	No Dupes Here
pRL120770	PGN	21	0	0	21	0	0.95	11.1	NE	21	0	0	21	0	0.9	13.21	NE	1.4.3	putative streptothricin-acetyl-transferase	No Dupes Here
pRL120111	PGN	31	0	0	31	0	0.87	11.33	NE	31	0	0	31	0	0.84	13.35	NE	1.5.0	putative SBP of ABC transporter CUT1	No Dupes Here
pRL120127	PGN	29	0	0	29	0	0.93	15.33	NE	29	0	0	29	0	0.86	16.52	NE	1.5.0	putative MFS family transporter	No Dupes Here
pRL120128	PGN	30	0	0	30	0	0.93	14.46	NE	30	0	0	30	0	0.87	14.54	NE	1.5.0	putative ATP-binding:ATP-binding (ABC:ABC) component of ABC transporter PepT	No Dupes Here
pRL120129	PGN	16	0	0	16	0	0.81	16.38	NE	16	0	0	16	0	0.94	14.33	NE	1.5.0	putative permease component of ABC transporter PepT	No Dupes Here
pRL120130	PGN	24	0	0	24	0	0.96	12.83	NE	24	0	0	24	0	0.88	14.76	NE	1.5.0	putative permease component of ABC transporter PepT	No Dupes Here
pRL120131	PGN	34	0	0	34	0	0.91	13.23	NE	34	0	0	34	0	0.88	17.33	NE	1.5.0	putative SBP of ABC transporter PepT	No Dupes Here
pRL120141	PGN	16	0	0	16	0	0.88	32.21	NE	16	0	0	16	0	0.81	39.77	NE	1.5.0	putative ATP-binding component of ABC transporter POPT	No Dupes Here
pRL120142	PGN	17	0	0	17	0	0.94	21.63	NE	17	0	0	17	0	0.94	26	NE	1.5.0	putative SBP of ABC transporter POPT	No Dupes Here
pRL120145	PGN	11	0	0	11	0	1	19.55	NE	11	0	0	11	0	1	24.36	NE	1.5.0	putative permease component of ABC transporter POPT	No Dupes Here
pRL120146	PGN	10	0	0	10	0	0.9	41.67	NE	10	0	0	10	0	0.9	45.89	NE	1.5.0	putative permease component of ABC transporter POPT	No Dupes Here
pRL120147	PGN	16	0	0	16	0	0.94	17.87	NE	16	0	0	16	0	0.94	19.87	NE	1.5.0	putative ATP-binding component of ABC transporter POPT	No Dupes Here
pRL120161	PGN	24	0	0	24	0	0.92	24	NE	24	0	0	24	0	0.96	25.48	NE	1.5.0	putative ATP-binding:ATP-binding (ABC:ABC) component of ABC transporter PepT	No Dupes Here
pRL120162	PGN	13	0	0	13	0	0.92	26.42	NE	13	0	0	13	0	1	24.15	NE	1.5.0	putative permease component of ABC transporter PepT	No Dupes Here
pRL120163	PGN	15	0	0	15	0	0.93	14.14	NE	15	0	0	15	0	1	14.33	NE	1.5.0	putative permease component of ABC transporter PepT	No Dupes Here
pRL120164	PGN	30	0	0	0	30	0.93	49.86	GA	30	0	0	28	2	0.93	24.5	NE	1.5.0	putative SBP of ABC transporter PepT	No Dupes Here
pRL120167	PGN	23	0	0	23	0	0.78	20.67	NE	23	0	0	23	0	0.91	21.81	NE	1.5.0	putative MFS family transporter	No Dupes Here
pRL120169	PGN	18	0	0	18	0	0.94	17.53	NE	18	0	0	18	0	0.94	21.65	NE	1.5.0	putative permease component of ABC transporter POPT	No Dupes Here
pRL120170	PGN	17	0	0	17	0	0.82	17.64	NE	17	0	0	17	0	0.82	23.64	NE	1.5.0	putative permease component of ABC transporter POPT	No Dupes Here
pRL120171	PGN	26	0	0	26	0	0.81	10.29	NE	26	0	0	26	0	0.85	14.73	NE	1.5.0	putative ATP-binding component of ABC transporter POPT	No Dupes Here
pRL120172	PGN	13	0	0	13	0	0.92	24.75	NE	13	0	0	13	0	0.85	27.45	NE	1.5.0	putative SBP of ABC transporter POPT	No Dupes Here
pRL120185	PGN	21	0	0	21	0	0.81	17.71	NE	21	0	0	21	0	0.81	23.29	NE	1.5.0	putative transmembrane transporter protein	No Dupes Here
pRL120220	PGN	35	0	0	35	0	0.83	14.9	NE	35	0	0	35	0	0.89	15.61	NE	1.5.0	putative MFS family transmembrane transporter	No Dupes Here
pRL120230	PGN	30	0	0	30	0	0.87	18.62	NE	30	0	0	30	0	0.93	21.54	NE	1.5.0	putative transmembrane transporter protein	No Dupes Here
pRL120232	PGN	26	0	0	26	0	0.85	13.36	NE	26	0	0	26	0	0.88	14.57	NE	1.5.0	putative SBP of ABC transporter PepT	No Dupes Here
pRL120241	PGN	17	0	0	17	0	0.82	11.64	NE	17	0	0	17	0	0.88	10.73	NE	1.5.0	putative ATP-binding:ATP-binding (ABC:ABC) component of ABC transporter PepT	No Dupes Here
pRL120242	PGN	10	0	0	10	0	0.9	22.56	NE	10	0	0	10	0	0.9	22.11	NE	1.5.0	putative permease component of ABC transporter PepT	No Dupes Here
pRL120243	PGN	8	0	0	8	0	0.88	12.57	NE	8	0	0	8	0	1	11.88	NE	1.5.0	putative permease component of ABC transporter PepT	No Dupes Here
pRL120244	PGN	11	0	0	11	0	0.82	14.33	NE	11	0	0	11	0	0.91	10.3	NE	1.5.0	putative carboxylate/amino acid/amine transporter, integral membrane protein	No Dupes Here
pRL120262	PGN	22	0	0	22	0	1	26.73	NE	22	0	0	22	0	1	26.41	NE	1.5.0	putative SBP of ABC transporter FeT	No Dupes Here
pRL120263	PGN	15	0	0	15	0	1	15.6	NE	15	0	0	15	0	1	20.93	NE	1.5.0	putative permease component of ABC transporter FeT	No Dupes Here
pRL120264	PGN	16	0	0	16	0	0.88	20.43	NE	16	0	0	16	0	1	15.25	NE	1.5.0	putative permease component of ABC transporter FeT	No Dupes Here
pRL120284	PGN	13	0	0	13	0	1	20.23	NE	13	0	0	13	0	1	19.08	NE	1.5.0	putative SBP of ABC transporter CUT2 (S. mel SBP homologue SMa0203 induced by galactose, L-arabinose, fucose)	No Dupes Here
pRL120295	PGN	20	0	0	20	0	0.95	13.84	NE	20	0	0	20	0	0.9	16.11	NE	1.5.0	putative MFS family transmembrane transporter	No Dupes Here
pRL120305	PGN	25	0	0	25	0	0.96	13.42	NE	25	0	0	25	0	1	17.16	NE	1.5.0	putative SBP of ABC transporter NitT	No Dupes Here
pRL120307	PGN	14	0	0	14	0	0.79	16.27	NE	14	0	0	14	0	0.93	19.46	NE	1.5.0	putative permease component of ABC transporter NitT	No Dupes Here
pRL120317	PGN	13	0	0	13	0	1	19.62	NE	13	0	0	13	0	1	23.46	NE	1.5.0	putative MATE (Multidrug And Toxic compound Extrusion) family efflux transporter. Exports vicibactin?	No Dupes Here
pRL120326	PGN	34	0	0	34	0	0.85	21.17	NE	34	0	0	34	0	0.97	21.88	NE	1.5.0	putative SBP of ABC transporter PepT	No Dupes Here
pRL120326A	PGN	17	0	0	17	0	0.94	17.13	NE	17	0	0	17	0	0.94	20.5	NE	1.5.0	putative permease component of ABC transporter PepT	No Dupes Here
pRL120327	PGN	6	0	0	6	0	0.83	16	NE	6	0	0	6	0	0.83	18.4	NE	1.5.0	putative permease component of ABC transporter PepT	No Dupes Here
pRL120329	PGN	8	0	0	8	0	0.75	10.67	NE	8	0	0	8	0	0.88	9.57	NE	1.5.0	putative ATP-binding component of ABC transporter PepT	No Dupes Here
pRL120330	PGN	17	0	0	17	0	0.82	25.5	NE	17	0	0	17	0	0.88	28.53	NE	1.5.0	putative ATP-binding component of ABC transporter PepT	No Dupes Here
pRL120333	PGN	33	0	0	33	0	0.97	14	NE	33	0	0	33	0	0.97	18.72	NE	1.5.0	putative SBP of ABC transporter PepT	No Dupes Here
pRL120336	PGN	14	0	0	14	0	0.93	25.77	NE	14	0	0	14	0	0.93	27.23	NE	1.5.0	putative permease component of ABC transporter PepT	No Dupes Here
pRL120337	PGN	15	0	0	15	0	0.87	18.38	NE	15	0	0	15	0	0.87	19	NE	1.5.0	putative permease component of ABC transporter PepT	No Dupes Here
pRL120338	PGN	13	0	0	13	0	0.92	16.42	NE	13	0	0	13	0	0.77	17.9	NE	1.5.0	putative ATP-binding component of ABC transporter PepT	No Dupes Here
pRL120339	PGN	12	0	0	12	0	0.92	21.09	NE	12	0	0	12	0	0.92	31.27	NE	1.5.0	putative ATP-binding component of ABC transporter PepT	No Dupes Here
pRL120400	PGN	23	0	0	23	0	0.91	13.33	NE	23	0	0	23	0	1	14.43	NE	1.5.0	putative SBP of TRAP transporter (S. mel SBP homologue SMb20442 induced by fucose, mannose)	No Dupes Here
pRL120401	PGN	16	0	0	16	0	0.81	23.69	NE	16	0	0	16	0	0.88	25.71	NE	1.5.0	putative small permease (DctQ-like) component of TRAP transporter (S. mel SBP homologue SMb20442 induced by fucose, mannose)	No Dupes Here
pRL120402	PGN	22	0	0	22	0	0.91	15.25	NE	22	0	0	22	0	0.86	15.68	NE	1.5.0	putative large permease (DctM-like) component of TRAP transporter (S. mel SBP homologue SMb20442 induced by fucose, mannose)	No Dupes Here
pRL120404	PGN	25	0	0	25	0	0.96	21.33	NE	25	0	0	25	0	0.96	21.83	NE	1.5.0	putative SBP of ABC transporter HAAT	No Dupes Here
pRL120405	PGN	16	0	0	16	0	1	15.13	NE	16	0	0	16	0	1	15.69	NE	1.5.0	putative permease component of ABC transporter HAAT	No Dupes Here
pRL120406	PGN	23	0	0	23	0	0.96	15.27	NE	23	0	0	23	0	0.91	18.48	NE	1.5.0	putative permease component of ABC transporter HAAT	No Dupes Here
pRL120430	PGN	18	0	0	18	0	0.89	17.94	NE	18	0	0	18	0	1	15.78	NE	1.5.0	putative ATP-binding component of ABC transporter PepT	No Dupes Here
pRL120431	PGN	12	0	0	12	0	0.83	23.2	NE	12	0	0	12	0	0.83	26.4	NE	1.5.0	putative ATP-binding component of ABC transporter PepT	No Dupes Here
pRL120432	PGN	16	0	0	16	0	0.88	16.71	NE	16	0	0	16	0	0.94	16.27	NE	1.5.0	putative permease component of ABC transporter PepT	No Dupes Here
pRL120433	PGN	16	0	0	16	0	1	20	NE	16	0	0	16	0	0.94	24.27	NE	1.5.0	putative permease component of ABC transporter PepT	No Dupes Here
pRL120434	PGN	30	0	0	30	0	0.9	12.48	NE	30	0	0	30	0	1	16.77	NE	1.5.0	putative SBP of ABC transporter PepT	No Dupes Here
pRL120443	PGN	15	0	0	15	0	0.93	19.14	NE	15	0	0	15	0	0.87	20.38	NE	1.5.0	putative permease component of ABC transporter HAAT	No Dupes Here
pRL120444	PGN	13	0	0	13	0	0.69	10.67	NE	13	0	0	13	0	0.85	8.82	NE	1.5.0	putative permease component of ABC transporter HAAT	No Dupes Here
pRL120445	PGN	21	0	0	21	0	0.95	14.95	NE	21	0	0	21	0	1	17.19	NE	1.5.0	putative SBP of ABC transporter HAAT	No Dupes Here
pRL120451	PGN	27	0	0	27	0	1	14.59	NE	27	0	0	27	0	1	14.04	NE	1.5.0	putative MFS family transporter	No Dupes Here
pRL120489	PGN	15	0	0	15	0	0.87	15.62	NE	15	0	0	15	0	0.87	16	NE	1.5.0	putative permease component of ABC transporter HAAT	No Dupes Here
pRL120490	PGN	11	0	0	11	0	0.64	20	NE	11	0	0	11	0	0.82	20.44	NE	1.5.0	putative permease component of ABC transporter HAAT	No Dupes Here
pRL120493	PGN	16	0	0	16	0	0.88	13.79	NE	16	0	0	16	0	0.88	13	NE	1.5.0	putative SBP of ABC transporter HAAT	No Dupes Here
pRL120498	PGN	31	0	0	31	0	1	23.94	NE	31	0	0	31	0	0.94	27.66	NE	1.5.0	putative large permease (DctM-like) component of TRAP transporter, protocatechuate transporter	No Dupes Here
pRL120499	PGN	17	0	0	17	0	0.88	17.27	NE	17	0	0	17	0	1	17.35	NE	1.5.0	putative small permease (DctQ-like) component of TRAP transporter, protocatechuate transporter	No Dupes Here
pRL120500	PGN	28	0	0	28	0	0.89	19	NE	28	0	0	28	0	0.86	20.79	NE	1.5.0	putative SBP of TRAP transporter protocatechuate transporter (protocatechuate induces in MA 3841)	No Dupes Here
pRL120547	PGN	13	0	0	13	0	0.92	11.5	NE	13	0	0	13	0	0.92	12	NE	1.5.0	putative MFS family transporter	No Dupes Here
pRL120607	PGN	18	0	0	18	0	0.83	28.73	NE	18	0	0	18	0	0.89	23.75	NE	1.5.0	putative ATP-binding:ATP-binding (ABC:ABC) component of ABC transporter PepT	No Dupes Here
pRL120608	PGN	13	0	0	13	0	0.85	14.18	NE	13	0	0	13	0	0.85	18.45	NE	1.5.0	putative permease component of ABC transporter PepT	No Dupes Here
pRL120609	PGN	14	0	0	14	0	0.93	17.46	NE	14	0	0	14	0	0.93	18.15	NE	1.5.0	putative permease component of ABC transporter PepT	No Dupes Here
pRL120610	PGN	32	0	0	32	0	0.97	19.16	NE	32	0	0	32	0	0.97	20.65	NE	1.5.0	putative SBP of ABC transporter PepT	No Dupes Here
pRL120617	PGN	29	0	0	23	6	0.97	28.64	NE	29	0	0	29	0	0.93	22.7	NE	1.5.0	putative transmembrane MFS family transporter	No Dupes Here
pRL120659	PGN	24	0	0	24	0	0.96	19.48	NE	24	0	0	24	0	0.96	22.87	NE	1.5.0	putative SBP of ABC transporter CUT1	No Dupes Here
pRL120669	PGN	12	0	0	12	0	0.83	27.7	NE	12	0	0	12	0	0.83	33.3	NE	1.5.0	putative permease component of ABC transporter NitT	No Dupes Here
pRL120671	PGN	16	0	0	16	0	1	18.5	NE	16	0	0	16	0	0.94	20.2	NE	1.5.0	putative SBP of ABC transporter NitT	No Dupes Here
pRL120682	PGN	14	0	0	7	7	0.93	27.31	NE	14	0	0	14	0	0.93	27	NE	1.5.0	putative rhizopine-binding protein precursor, putative substrate-binding component of ABC transporter CUT2	No Dupes Here
pRL120685	PGN	24	0	0	24	0	0.96	14	NE	24	0	2	22	0	0.96	20	NE	1.5.0	putative SBP of ABC transporter CUT1	No Dupes Here
pRL120712	PGN	10	0	0	10	0	0.7	18.57	NE	10	0	0	10	0	0.9	18.11	NE	1.5.0	putative permease component of ABC transporter FeCT	No Dupes Here
pRL120713	PGN	10	0	0	10	0	0.9	9.44	NE	10	0	0	10	0	0.9	15.22	NE	1.5.0	putative SBP of ABC transporter FeCT	No Dupes Here
pRL120733	PGN	21	0	0	0	21	0.9	177.74	GA	21	0	0	18	3	0.95	49.4	NE	1.5.0	putative SBP of ABC transporter PAAT	No Dupes Here
pRL120742	PGN	16	0	0	16	0	0.88	19.14	NE	16	0	0	16	0	0.94	23.6	NE	1.5.0	putative transmembrane transporter protein	No Dupes Here
pRL120752	PGN	14	0	0	14	0	0.93	34.62	NE	14	0	0	14	0	0.93	26.77	NE	1.5.0	putative SBP of ABC transporter PhnT (from homology)	No Dupes Here
pRL120771	PGN	13	0	0	13	0	0.85	15.27	NE	13	0	0	13	0	1	18.54	NE	1.5.0	putative ATP-binding component of ABC transporter PepT	No Dupes Here
pRL120772	PGN	9	0	0	9	0	1	12.56	NE	9	0	0	9	0	1	14	NE	1.5.0	putative ATP-binding component of ABC transporter PepT	No Dupes Here
pRL120773	PGN	9	0	0	9	0	0.89	18	NE	9	0	0	9	0	1	15.44	NE	1.5.0	putative permease component of ABC transporter PepT	No Dupes Here
pRL120774	PGN	17	0	0	17	0	0.82	17.29	NE	17	0	0	17	0	0.94	16.13	NE	1.5.0	putative permease component of ABC transporter PepT	No Dupes Here
pRL120775	PGN	29	0	0	29	0	0.93	16.81	NE	29	0	0	29	0	0.97	19.57	NE	1.5.0	putative SBP of ABC transporter PepT	No Dupes Here
pRL120780	PGN	35	0	0	35	0	0.94	16.48	NE	35	0	0	35	0	0.91	19.34	NE	1.5.0	putative SBP of ABC transporter PepT	No Dupes Here
pRL120781	PGN	17	0	0	17	0	0.94	19.06	NE	17	0	0	17	0	1	19.18	NE	1.5.0	putative permease component of ABC transporter PepT	No Dupes Here
pRL120782	PGN	19	0	0	19	0	0.89	23.94	NE	19	0	0	19	0	0.95	24.22	NE	1.5.0	putative permease component of ABC transporter PepT	No Dupes Here
pRL120783	PGN	23	0	0	23	0	0.91	16.62	NE	23	0	0	23	0	0.96	16.45	NE	1.5.0	putative ATP-binding:ATP-binding (ABC:ABC) component of ABC transporter PepT	No Dupes Here
pRL120047	PGN	11	0	0	11	0	1	22.73	NE	11	0	0	11	0	1	27.27	NE	1.5.1	putative ATP-binding component of ABC transporter PAAT	No Dupes Here
pRL120048	PGN	9	0	0	9	0	1	12.67	NE	9	0	0	9	0	1	12.67	NE	1.5.1	putative SBP of ABC transporter PAAT (S. mel SBP homologue SMb20428 induced by ectoine)	No Dupes Here
pRL120049	PGN	12	0	0	12	0	1	15.08	NE	12	0	0	12	0	1	12.58	NE	1.5.1	putative permease component of ABC transporter PAAT (S. mel SBP homologue SMb20428 induced by ectoine)	No Dupes Here
pRL120050	PGN	13	0	0	13	0	0.92	20.25	NE	13	0	0	13	0	1	17.85	NE	1.5.1	putative permease component of ABC transporter PAAT (S. mel SBP homologue SMb20428 induced by ectoine)	No Dupes Here
pRL120071	PGN	17	0	0	17	0	0.88	14.07	NE	17	0	0	17	0	0.88	16.33	NE	1.5.1	putative SBP of ABC transporter PAAT (S. mel SBP homologue SMb21135 induced by galactosamine, glucosamine)	No Dupes Here
pRL120072	PGN	10	0	0	10	0	1	16.6	NE	10	0	0	10	0	1	20.7	NE	1.5.1	putative permease component of ABC transporter PAAT (S. mel SBP homologue SMb21135 induced by galactosamine, glucosamine)	No Dupes Here
pRL120073	PGN	14	0	0	14	0	0.93	20.85	NE	14	0	0	14	0	1	21.29	NE	1.5.1	putative permease component of ABC transporter PAAT (S. mel SBP homologue SMb21135 induced by galactosamine, glucosamine)	No Dupes Here
pRL120074	PGN	6	0	0	6	0	0.67	12.25	NE	6	0	0	6	0	1	8.17	NE	1.5.1	putative ATP-binding component of ABC transporter PAAT (S. mel SBP homologue SMb21135 induced by galactosamine, glucosamine)	No Dupes Here
pRL120078	PGN	16	0	0	16	0	0.88	9.14	NE	16	0	0	16	0	0.88	14.29	NE	1.5.1	putative SBP of ABC transporter PAAT	No Dupes Here
pRL120079	PGN	13	0	0	13	0	1	25.08	NE	13	0	0	13	0	0.85	34.55	NE	1.5.1	putative permease component of ABC transporter PAAT	No Dupes Here
pRL120080	PGN	8	0	0	8	0	0.88	21	NE	8	0	0	8	0	0.88	18.57	NE	1.5.1	putative permease component of ABC transporter PAAT	No Dupes Here
pRL120081	PGN	6	0	0	6	0	0.67	13.25	NE	6	0	0	6	0	0.83	13.8	NE	1.5.1	putative ATP-binding component of ABC transporter PAAT	No Dupes Here
pRL120095	PGN	16	0	0	16	0	0.94	17.33	NE	16	0	0	16	0	0.94	22.4	NE	1.5.1	putative permease component of ABC transporter HAAT	No Dupes Here
pRL120096	PGN	9	0	0	9	0	1	25.67	NE	9	0	0	9	0	0.89	31.75	NE	1.5.1	putative permease component of ABC transporter HAAT	No Dupes Here
pRL120097	PGN	13	0	0	13	0	1	11.62	NE	13	0	0	13	0	1	13.69	NE	1.5.1	putative ATP-binding component of ABC transporter HAAT	No Dupes Here
pRL120098	PGN	8	0	0	8	0	0.63	16.6	NE	8	0	0	8	0	0.75	14	NE	1.5.1	putative ATP-binding component of ABC transporter HAAT	No Dupes Here
pRL120099	PGN	13	0	0	13	0	0.92	23	NE	13	0	0	13	0	0.92	19.67	NE	1.5.1	putative SBP of ABC transporter HAAT	No Dupes Here
pRL120407	PGN	8	0	0	8	0	1	14.13	NE	8	0	0	8	0	1	17.25	NE	1.5.1	putative ATP-binding component of ABC transporter HAAT	No Dupes Here
pRL120408	PGN	10	0	0	10	0	0.8	7.25	NE	10	0	0	10	0	0.8	11.75	NE	1.5.1	putative ATP-binding component of ABC transporter HAAT	No Dupes Here
pRL120441	PGN	10	0	0	10	0	0.9	20.11	NE	10	0	0	10	0	0.9	22.67	NE	1.5.1	putative ATP-binding component of ABC transporter HAAT	No Dupes Here
pRL120442	PGN	11	0	0	11	0	0.91	12.7	NE	11	0	0	11	0	1	10	NE	1.5.1	putative ATP-binding component of ABC transporter HAAT	No Dupes Here
pRL120491	PGN	4	0	0	4	0	1	10	NE	4	0	0	4	0	1	6.25	NE	1.5.1	putative ATP-binding component of ABC transporter HAAT	No Dupes Here
pRL120492	PGN	4	0	0	4	0	1	31	NE	4	0	0	4	0	1	33	NE	1.5.1	putative ATP-binding component of ABC transporter HAAT	No Dupes Here
pRL120514	PGN	10	0	0	10	0	1	39	NE	10	0	0	10	0	1	17.1	NE	1.5.1	putative ATP-binding component of ABC transporter QAT	No Dupes Here
pRL120515	PGN	18	0	0	18	0	0.94	16.24	NE	18	0	0	18	0	1	17.5	NE	1.5.1	putative permease component of ABC transporter QAT	No Dupes Here
pRL120516	PGN	15	0	0	15	0	0.87	16.54	NE	15	0	0	15	0	0.87	18.46	NE	1.5.1	putative SBP of ABC transporter QAT	No Dupes Here
pRL120531	PGN	20	0	0	20	0	0.9	16.17	NE	20	0	0	20	0	1	15.55	NE	1.5.1	putative SBP of ABC transporter QAT	No Dupes Here
pRL120532	PGN	9	0	0	9	0	0.67	15.17	NE	9	0	0	9	0	0.89	13.13	NE	1.5.1	putative ATP-binding component of ABC transporter QAT	No Dupes Here
pRL120533	PGN	14	0	0	14	0	0.79	25.73	NE	14	0	0	14	0	0.86	28.67	NE	1.5.1	putative permease component of ABC transporter QAT	No Dupes Here
pRL120534	PGN	7	0	0	7	0	0.86	11	NE	7	0	0	7	0	1	15.86	NE	1.5.1	putative permease component of ABC transporter QAT	No Dupes Here
pRL120734	PGN	16	0	0	3	13	0.88	70.79	GA	16	0	0	16	0	0.88	18.29	NE	1.5.1	putative ATP-binding:permease (ABC:IMP) component of ABC transporter PAAT	No Dupes Here
pRL120750	PGN	14	0	0	14	0	0.93	19.62	NE	14	0	0	14	0	0.93	21.77	NE	1.5.1	putative SBP of ABC transporter QAT	No Dupes Here
pRL120753	PGN	19	0	0	19	0	1	12.42	NE	19	0	0	19	0	0.89	15.82	NE	1.5.1	putative permease component of ABC transporter QAT	No Dupes Here
pRL120754	PGN	7	0	0	7	0	0.86	7.5	NE	7	0	0	7	0	1	8.14	NE	1.5.1	putative permease component of ABC transporter QAT	No Dupes Here
pRL120755	PGN	15	0	0	15	0	1	27.67	NE	15	0	0	15	0	1	28	NE	1.5.1	putative ATP-binding component of ABC transporter QAT	No Dupes Here
pRL120088	PGN	28	0	0	28	0	0.93	22.96	NE	28	0	0	25	3	0.96	28.78	NE	1.5.2	putative transmembrane cation transporter	No Dupes Here
pRL120188	PGN	12	0	0	12	0	0.92	12	NE	12	0	0	12	0	0.75	11.78	NE	1.5.2	putative transmembrane Na+/H+ antiporter	No Dupes Here
pRL120265	PGN	18	0	0	18	0	0.89	20.75	NE	18	0	0	18	0	0.89	22.63	NE	1.5.2	putative ATP-binding component of ABC transporter FeT	No Dupes Here
pRL120322	PGN	68	0	0	68	0	0.93	14.14	NE	68	0	0	68	0	0.91	17.02	NE	1.5.2	outer membrane siderophore receptor precursor	No Dupes Here
pRL120701	PGN	22	0	0	21	1	0.95	61.62	NE	22	0	0	22	0	1	20.14	NE	1.5.2	putative transmembrane magnesium and cobalt transport protein, CorA family	No Dupes Here
pRL120711	PGN	9	0	0	9	0	0.78	8.29	NE	9	0	0	9	0	0.89	5.13	NE	1.5.2	putative ATP-binding component of ABC transporter FeCT	No Dupes Here
pRL120006	PGN	16	0	0	16	0	0.81	21.54	NE	16	0	0	16	0	0.81	22.69	NE	1.5.3	putative SBP of ABC transporter CUT1	No Dupes Here
pRL120007	PGN	27	0	0	27	0	0.93	23.28	NE	27	0	0	27	0	0.85	27.17	NE	1.5.3	putative permease component of ABC transporter CUT1	No Dupes Here
pRL120008	PGN	10	0	0	10	0	0.8	19.25	NE	10	0	0	10	0	0.9	14.78	NE	1.5.3	putative permease component of ABC transporter CUT1	No Dupes Here
pRL120011	PGN	33	0	0	33	0	0.85	15.57	NE	33	0	0	33	0	0.88	18.38	NE	1.5.3	putative SBP of ABC transporter CUT1	No Dupes Here
pRL120012	PGN	20	0	0	20	0	0.95	18.16	NE	20	0	0	20	0	0.95	19.26	NE	1.5.3	putative permease component of ABC transporter CUT1	No Dupes Here
pRL120013	PGN	17	0	0	17	0	1	12.71	NE	17	0	0	17	0	1	12.65	NE	1.5.3	putative permease component of ABC transporter CUT1	No Dupes Here
pRL120014	PGN	15	0	0	15	0	0.73	16.55	NE	15	0	0	15	0	0.87	13.15	NE	1.5.3	putative ATP-binding component of ABC transporter CUT1	No Dupes Here
pRL120018	PGN	18	0	0	18	0	0.89	11.31	NE	18	0	0	18	0	0.94	10.71	NE	1.5.3	putative permease component of ABC transporter CUT1	No Dupes Here
pRL120019	PGN	20	0	0	20	0	0.85	15.65	NE	20	0	0	20	0	0.9	15.5	NE	1.5.3	putative permease component of ABC transporter CUT1	No Dupes Here
pRL120020	PGN	21	0	0	21	0	0.86	8.06	NE	21	0	0	21	0	0.76	8.94	NE	1.5.3	putative SBP of ABC transporter CUT1	No Dupes Here
pRL120029	PGN	16	0	0	16	0	0.88	26.71	NE	16	0	0	16	0	0.94	28.93	NE	1.5.3	putative ATP-binding component of ABC transporter CUT1	No Dupes Here
pRL120035	PGN	28	0	0	28	0	0.93	11.12	NE	28	0	0	28	0	0.93	12.62	NE	1.5.3	putative SBP of ABC transporter CUT1 (S. mel SBP homologue SMb20325 (thu) induced by tagatose)	No Dupes Here
pRL120036	PGN	23	0	0	23	0	0.83	19.32	NE	23	0	0	23	0	0.91	20.57	NE	1.5.3	putative permease component of ABC transporter CUT1 (S. mel SBP homologue SMb20325 (thu) induced by tagatose)	No Dupes Here
pRL120037	PGN	12	0	0	12	0	1	10	NE	12	0	0	12	0	1	11.5	NE	1.5.3	putative permease component of ABC transporter CUT1 (S. mel SBP homologue SMb20325 (thu) induced by tagatose)	No Dupes Here
pRL120038	PGN	16	0	0	16	0	0.81	20.46	NE	16	0	0	16	0	0.81	19.77	NE	1.5.3	putative ATP-binding component of ABC transporter CUT1 (S. mel SBP homologue SMb20325 (thu) induced by tagatose)	No Dupes Here
pRL120039	PGN	17	0	0	17	0	0.59	6.3	NE	17	0	0	17	0	0.59	8.1	NE	1.5.3	putative sugar-uptake related protein	No Dupes Here
pRL120040	PGN	25	0	0	25	0	0.88	15.09	NE	25	0	0	25	0	1	16.64	NE	1.5.3	putative GFO/IDH/MocA sugar uptake related protein	No Dupes Here
pRL120112	PGN	21	0	0	21	0	0.81	14.53	NE	21	0	0	21	0	0.9	13.68	NE	1.5.3	putative permease component of ABC transporter CUT1	No Dupes Here
pRL120113	PGN	12	0	0	12	0	1	18.42	NE	12	0	0	12	0	0.92	20.64	NE	1.5.3	putative permease component of ABC transporter CUT1	No Dupes Here
pRL120116	PGN	16	0	0	16	0	1	14.63	NE	16	0	0	16	0	0.88	17.93	NE	1.5.3	putative ATP-binding component of ABC transporter CUT1	No Dupes Here
pRL120191	PGN	13	0	0	13	0	0.69	17.78	NE	13	0	0	13	0	0.77	17.6	NE	1.5.3	putative SBP of ABC transporter CUT2	No Dupes Here
pRL120192	PGN	17	0	0	17	0	0.82	18.36	NE	17	0	0	17	0	0.88	18.47	NE	1.5.3	putative ATP-binding:ATP-binding (ABC:ABC) component of ABC transporter CUT2	No Dupes Here
pRL120193	PGN	17	0	0	17	0	0.88	15.4	NE	17	0	0	17	0	0.94	20.69	NE	1.5.3	putative permease component of ABC transporter CUT2	No Dupes Here
pRL120194	PGN	12	0	0	12	0	0.75	10.33	NE	12	0	0	12	0	0.92	12.64	NE	1.5.3	putative permease component of ABC transporter CUT2	No Dupes Here
pRL120200	PGN	16	0	0	16	0	0.94	16.53	NE	16	0	0	16	0	1	20.19	NE	1.5.3	putative SBP of ABC transporter CUT2 erythritol	No Dupes Here
pRL120201	PGN	21	0	0	21	0	0.9	9.21	NE	21	0	0	21	0	0.95	14.75	NE	1.5.3	putative permease component of ABC transporter CUT2 erythritol transporter	No Dupes Here
pRL120202	PGN	15	0	0	15	0	1	11.07	NE	15	0	0	15	0	1	18.6	NE	1.5.3	putative ATP-binding:ATP-binding (ABC:ABC) component of ABC transporter CUT2, erythritol	No Dupes Here
pRL120203	PGN	8	0	0	8	0	0.88	12	NE	8	0	0	8	0	1	14.38	NE	1.5.3	putative periplasmic lipoprotein, involved in erythritol uptake/metabolism?	No Dupes Here
pRL120223	PGN	19	0	0	19	0	1	21.68	NE	19	0	0	19	0	1	24.47	NE	1.5.3	putative permease component of ABC transporter CUT1	No Dupes Here
pRL120224	PGN	11	0	0	11	0	0.91	11.8	NE	11	0	0	11	0	0.91	17.3	NE	1.5.3	putative permease component of ABC transporter CUT1	No Dupes Here
pRL120225	PGN	28	0	0	28	0	0.96	21.89	NE	28	0	0	28	0	0.96	20.56	NE	1.5.3	putative SBP of ABC transporter CUT1	No Dupes Here
pRL120226	PGN	16	0	0	16	0	0.69	17.18	NE	16	0	0	16	0	0.69	14.45	NE	1.5.3	putative ATP-binding component of ABC transporter CUT1	No Dupes Here
pRL120248	PGN	22	0	0	22	0	0.86	15.74	NE	22	0	0	22	0	0.95	14.81	NE	1.5.3	putative ATP-binding component of ABC transporter CUT1	No Dupes Here
pRL120251	PGN	26	0	0	26	0	0.81	10.19	NE	26	0	0	26	0	0.88	11.13	NE	1.5.3	putative permease component of ABC transporter CUT1	No Dupes Here
pRL120252	PGN	14	0	0	14	0	1	15.29	NE	14	0	0	14	0	0.93	21.69	NE	1.5.3	putative permease component of ABC transporter CUT1	No Dupes Here
pRL120253	PGN	24	0	0	24	0	0.92	13.5	NE	24	0	0	24	0	0.96	15.3	NE	1.5.3	putative SBP of ABC transporter CUT1	No Dupes Here
pRL120273	PGN	23	0	0	23	0	0.87	15.2	NE	23	0	0	23	0	0.87	16.7	NE	1.5.3	putative aerobic C4-dicarboxylate transport protein	No Dupes Here
pRL120285	PGN	10	0	0	10	0	1	11.3	NE	10	0	0	10	0	0.9	15.33	NE	1.5.3	putative ATP-binding:ATP-binding (ABC:ABC) component of ABC transporter CUT2 (S. mel SBP homologue SMa0203 induced by galactose, L-arabinose, fucose)	No Dupes Here
pRL120286	PGN	6	0	0	6	0	1	17.33	NE	6	0	0	6	0	1	18	NE	1.5.3	putative permease component of ABC transporter CUT2 (S. mel SBP homologue SMa0203 induced by galactose, L-arabinose, fucose)	No Dupes Here
pRL120287	PGN	9	0	0	9	0	1	18.22	NE	9	0	0	9	0	0.89	18.75	NE	1.5.3	putative permease component of ABC transporter CUT2 (S. mel SBP homologue SMa0203 induced by galactose, L-arabinose, fucose)	No Dupes Here
pRL120351	PGN	21	0	0	21	0	1	15	NE	21	0	0	21	0	0.95	18.35	NE	1.5.3	putative SBP of ABC transporter CUT1, lux fusion induced by mannose, maltose	No Dupes Here
pRL120352	PGN	25	0	0	25	0	0.92	19.7	NE	25	0	0	25	0	0.92	22.04	NE	1.5.3	putative permease component of ABC transporter CUT1	No Dupes Here
pRL120353	PGN	17	0	0	17	0	1	16.24	NE	17	0	0	17	0	0.94	18.88	NE	1.5.3	putative permease component of ABC transporter CUT1	No Dupes Here
pRL120356	PGN	13	0	0	13	0	0.85	18.82	NE	13	0	0	13	0	0.85	20.45	NE	1.5.3	putative ATP-binding component of ABC transporter CUT1	No Dupes Here
pRL120381	PGN	14	0	0	14	0	0.86	11.5	NE	14	0	0	14	0	0.93	12.92	NE	1.5.3	putative ATP-binding component of ABC transporter CUT1	No Dupes Here
pRL120383	PGN	12	0	0	12	0	1	12.92	NE	12	0	0	12	0	1	16.5	NE	1.5.3	putative permease component of ABC transporter CUT1	No Dupes Here
pRL120384	PGN	13	0	0	13	0	1	15.85	NE	13	0	0	13	0	1	17.69	NE	1.5.3	putative permease component of ABC transporter CUT1	No Dupes Here
pRL120385	PGN	28	0	0	28	0	0.93	20.77	NE	28	0	0	28	0	0.93	25	NE	1.5.3	putative SBP of ABC transporter CUT1	No Dupes Here
pRL120390	PGN	10	0	0	10	0	0.9	23.67	NE	10	0	0	10	0	0.9	19.78	NE	1.5.3	putative permease component of ABC transporter CUT2	No Dupes Here
pRL120391	PGN	12	0	0	12	0	0.92	12.91	NE	12	0	0	12	0	0.92	15.09	NE	1.5.3	putative ATP-binding:ATP-binding (ABC:ABC) component of ABC transporter CUT2	No Dupes Here
pRL120393	PGN	9	0	0	9	0	0.78	11.43	NE	9	0	0	9	0	0.78	16.86	NE	1.5.3	putative SBP of ABC transporter CUT2	No Dupes Here
pRL120428	PGN	17	0	0	0	17	1	129.76	GA	17	0	0	17	0	1	24.18	NE	1.5.3	putative DNA-binding protein	No Dupes Here
pRL120556	PGN	30	0	0	30	0	0.83	13.8	NE	30	0	0	30	0	0.93	13.93	NE	1.5.3	putative SBP of ABC transporter CUT1 (sucrose?)	No Dupes Here
pRL120557	PGN	12	0	0	12	0	1	20	NE	12	0	0	12	0	1	20.08	NE	1.5.3	putative permease component of ABC transporter CUT1 (sucrose?)	No Dupes Here
pRL120558	PGN	14	0	0	14	0	1	17.79	NE	14	0	0	14	0	1	24.36	NE	1.5.3	putative permease component of ABC transporter CUT1 (sucrose?)	No Dupes Here
pRL120560	PGN	21	0	0	21	0	0.81	12.59	NE	21	0	0	21	0	0.76	12.63	NE	1.5.3	putative ATP-binding component of ABC transporter CUT1 (sucrose?)	No Dupes Here
pRL120589	PGN	14	0	0	14	0	0.86	11	NE	14	0	0	14	0	0.93	16.23	NE	1.5.3	putative ATP-binding component of ABC transporter CUT1 (S. mel SBP homologue SMa1337 induced by CAS), induced by kinetin MA Rlv3841	No Dupes Here
pRL120590	PGN	12	0	0	12	0	1	21.75	NE	12	0	0	12	0	1	26.5	NE	1.5.3	putative ATP-binding component of ABC transporter CUT1 (S. mel SBP homologue SMa1337 induced by CAS), induced by kinetin MA Rlv3841	No Dupes Here
pRL120591	PGN	13	0	0	13	0	0.92	10.83	NE	13	0	0	13	0	0.92	22.5	NE	1.5.3	putative permease component of ABC transporter CUT1 (S. mel SBP homologue SMa1337 induced by CAS), induced by kinetin MA Rlv3841	No Dupes Here
pRL120592	PGN	19	0	0	19	0	0.89	15	NE	19	0	0	19	0	1	16.74	NE	1.5.3	putative permease component of ABC transporter CUT1 (S. mel SBP homologue SMa1337 induced by CAS), induced by kinetin MA Rlv3841	No Dupes Here
pRL120593	PGN	33	0	0	33	0	0.91	16.5	NE	33	0	0	33	0	0.94	21.16	NE	1.5.3	putative SBP of ABC transporter CUT1 (S. mel SBP homologue SMa1337 induced by CAS), induced by kinetin MA Rlv3841	No Dupes Here
pRL120661	PGN	20	0	0	20	0	0.75	9.4	NE	20	0	0	20	0	0.75	10.8	NE	1.5.3	putative ATP-binding component of ABC transporter CUT1	No Dupes Here
pRL120663	PGN	18	0	0	18	0	1	15.28	NE	18	0	0	18	0	1	17.39	NE	1.5.3	putative permease component of ABC transporter CUT1	No Dupes Here
pRL120664	PGN	17	0	0	17	0	0.88	14.6	NE	17	0	0	17	0	1	16.59	NE	1.5.3	putative permease component of ABC transporter CUT1	No Dupes Here
pRL120679	PGN	27	0	0	27	0	0.96	20.85	NE	27	0	0	27	0	1	22.85	NE	1.5.3	putative SBP of ABC transporter CUT1	No Dupes Here
pRL120680	PGN	17	0	0	17	0	0.94	16.44	NE	17	0	0	17	0	0.94	23.5	NE	1.5.3	putative permease component of ABC transporter CUT1	No Dupes Here
pRL120681	PGN	15	0	0	15	0	0.87	19.38	NE	15	0	0	15	0	0.87	21.31	NE	1.5.3	putative permease component of ABC transporter CUT1	No Dupes Here
pRL120689	PGN	11	0	0	11	0	0.73	47.75	NE	11	0	0	11	0	0.73	42.25	NE	1.5.3	putative ATP-binding component of ABC transporter CUT1	No Dupes Here
pRL120690	PGN	15	0	0	15	0	0.93	23.36	NE	15	0	0	15	0	1	26.8	NE	1.5.3	putative permease component of ABC transporter CUT1	No Dupes Here
pRL120691	PGN	18	0	0	18	0	0.83	32.13	NE	18	0	0	18	0	0.83	38.53	NE	1.5.3	putative permease component of ABC transporter CUT1	No Dupes Here
pRL120756	PGN	23	0	0	23	0	1	17.61	NE	23	0	0	23	0	1	33.22	NE	1.5.3	putative SBP of ABC transporter CUT2	No Dupes Here
pRL120757	PGN	14	0	0	14	0	0.93	15.62	NE	14	0	0	14	0	0.86	16.92	NE	1.5.3	putative ATP-binding:ATP-binding (ABC:ABC) component of ABC transporter CUT2	No Dupes Here
pRL120758	PGN	11	0	0	11	0	0.91	25.4	NE	11	0	0	11	0	0.91	25.8	NE	1.5.3	putative permease component of ABC transporter CUT2	No Dupes Here
pRL120306	PGN	10	0	0	10	0	0.7	7.14	NE	10	0	0	10	0	0.5	8.4	NE	1.5.4	putative ATP-binding component of ABC transporter NitT	No Dupes Here
pRL120670	PGN	9	0	0	9	0	1	12.44	NE	9	0	0	9	0	1	13.33	NE	1.5.4	putative ATP-binding component of ABC transporter NitT	No Dupes Here
pRL120696	PGN	9	0	0	9	0	0.78	39.14	NE	9	0	0	9	0	1	29.22	NE	1.5.5	putative RND family efflux transporter (membrane fusion protein)	No Dupes Here
pRL120697	PGN	12	0	0	12	0	0.92	14.91	NE	12	0	0	12	0	1	17	NE	1.5.5	putative RND family efflux transporter (membrane fusion protein)	No Dupes Here
pRL120698	PGN	31	0	0	31	0	0.9	15.86	NE	31	0	0	31	0	0.9	18.96	NE	1.5.5	putative RND family efflux transporter (inner membrane protein)	No Dupes Here
pRL120092	PGN	30	0	0	30	0	0.9	18.22	NE	30	0	0	29	1	1	69.37	NE	1.6.1	putative glutathionylspermidine synthetase	No Dupes Here
pRL120342	PGN	9	0	0	9	0	0.89	10.5	NE	9	0	0	9	0	1	13	NE	1.6.1	putative small heat shock protein	No Dupes Here
pRL120362	PGN	23	0	0	23	0	1	15.39	NE	23	0	0	23	0	0.96	26.5	NE	1.6.1	putative catalase-peroxidase	No Dupes Here
pRL120526	PGN	8	0	0	8	0	1	50	NE	8	0	0	8	0	1	57.25	NE	1.6.1	putative glutathione-dependent formaldehyde-activating enzyme	No Dupes Here
pRL120765	PGN	2	0	0	2	0	0.5	2	NE	2	0	0	2	0	1	6	NE	1.6.1	putative cold shock protein	No Dupes Here
pRL120289	PGN	30	0	0	30	0	0.97	13.03	NE	30	0	0	30	0	0.93	15.96	NE	1.6.2	putative choline dehydrogenase	No Dupes Here
pRL120314	PGN	22	0	0	22	0	0.91	11.7	NE	22	0	0	22	0	0.82	15.17	NE	1.6.3	putative siderophore biosynthesis related protein	No Dupes Here
pRL120316	PGN	15	0	0	15	0	0.93	19.64	NE	15	0	0	15	0	0.8	26.58	NE	1.6.3	putative siderophore biosynthesis protein vicibactin	No Dupes Here
pRL120321	PGN	9	0	0	9	0	1	21.44	NE	9	0	0	9	0	1	22.33	NE	1.6.3	putative ferric iron reductase protein	No Dupes Here
pRL120270	PGN	8	0	0	8	0	0.63	11.8	NE	8	0	0	8	0	0.63	13.8	NE	2.1.1	putative exonuclease	No Dupes Here
pRL120374	PGN	23	0	0	23	0	0.91	15.14	NE	23	0	0	23	0	0.91	15.95	NE	2.1.2	putative transmembrane ribonuclease domain protein	No Dupes Here
pRL120276	PGN	19	0	0	19	0	0.63	15	NE	19	0	0	19	0	0.79	16.27	NE	2.1.3	putative 4-oxalomesaconate hydratase	No Dupes Here
pRL120277	PGN	17	0	0	17	0	0.94	10.69	NE	17	0	0	17	0	0.88	15.2	NE	2.1.3	putative 2-pyrone-4,6-dicarboxylic acid hydrolase	No Dupes Here
pRL120559	PGN	16	0	0	16	0	1	22.44	NE	16	0	0	16	0	1	21.81	NE	2.1.3	putative glycosyl hydrolase, beta-fructosidase	No Dupes Here
pRL120662	PGN	23	0	0	23	0	0.87	19	NE	23	0	0	23	0	1	21.61	NE	2.1.3	putative unsaturated glucuronyl hydrolase	No Dupes Here
pRL120279	PGN	37	0	0	37	0	0.86	20.25	NE	37	0	0	37	0	0.95	16.8	NE	2.1.4	putative exported C-terminal specific protease (prc) (or tail-specific pepidase) precursor	No Dupes Here
pRL120598	PGN	25	0	0	25	0	0.92	16.43	NE	25	0	0	25	0	0.92	17.83	NE	2.1.4	putative proline dipeptidase	No Dupes Here
pRL120625	PGN	38	0	0	38	0	1	19.84	NE	38	0	0	38	0	0.97	20.62	NE	2.1.4	putative peptidase	No Dupes Here
pRL120378	PGN	20	0	0	20	0	0.9	10.61	NE	20	0	0	20	0	0.9	12.5	NE	2.2.10	putative protein-L-isoaspartate O-methyltransferase	No Dupes Here
pRL120057	PGN	11	0	0	11	0	0.73	7.25	NE	11	0	0	11	0	0.91	9.5	NE	2.2.3	putative plasmid stability protein	No Dupes Here
pRL120075	PGN	1	0	0	1	0	1	2	NE	1	0	0	1	0	1	7	NE	2.2.3	putative plasmid stability protein StbC	No Dupes Here
pRL120076	PGN	10	0	0	10	0	1	19.4	NE	10	0	0	10	0	1	23.9	NE	2.2.3	putative plasmid stability protein StbB	No Dupes Here
pRL120082	PGN	14	0	0	14	0	1	20.93	NE	14	0	0	14	0	1	31.79	NE	2.2.3	putative plasmid stabilization element	No Dupes Here
pRL120133	PGN	10	0	0	10	0	1	17	NE	10	0	0	10	0	0.9	18.11	NE	2.2.3	putative plasmid stability protein StbB	No Dupes Here
pRL120134	PGN	4	0	0	4	0	1	19.75	NE	4	0	0	4	0	1	16.5	NE	2.2.3	putative plasmid stability protein StbC	No Dupes Here
pRL120212	PGN	17	0	0	17	0	1	16.53	NE	17	0	0	17	0	1	18.94	NE	2.2.3	putative DNA ligase	No Dupes Here
pRL120229	PGN	31	0	0	31	0	0.94	11.76	NE	31	0	0	31	0	0.94	12.21	NE	2.2.3	putative DNA ligase family protein	No Dupes Here
pRL120267	PGN	5	0	0	5	0	1	13.2	NE	5	0	0	5	0	1	20.2	NE	2.2.3	putative plasmid stabilisation protein	No Dupes Here
pRL120268	PGN	9	0	0	9	0	0.89	25.75	NE	9	0	0	9	0	1	24.67	NE	2.2.3	putative plasmid stabilisation protein	No Dupes Here
pRL120269	PGN	22	0	0	22	0	0.86	14	NE	22	0	0	22	0	0.86	13.42	NE	2.2.3	putative DNA double-strand break repair	No Dupes Here
pRL120563	PGN	15	0	0	15	0	0.33	11.4	NE	15	0	0	15	0	0.4	6.33	NE	2.2.3	putative ArdC antirestriction protein	No Dupes Here
pRL120709	PGN	57	0	0	57	0	0.88	16.56	NE	57	0	0	57	0	0.88	18.64	NE	2.2.8	putative trehalose synthase	No Dupes Here
pRL120710	PGN	39	0	0	39	0	0.77	13.47	NE	39	0	0	39	0	0.82	14.63	NE	2.2.8	putative 1,4-alpha-glucan branching enzyme	No Dupes Here
pRL120315	PGN	66	0	0	66	0	0.85	19.54	NE	66	0	0	66	0	0.92	19.1	NE	2.2.9	putative non-ribosomal peptide synthetase	No Dupes Here
pRL120678	PGN	33	0	0	33	0	0.94	13.55	NE	33	0	0	33	0	0.88	15.24	NE	2.2.9	putative alpha-L-fucosidase	No Dupes Here
pRL120411	PGN	27	0	0	27	0	0.89	13.42	NE	27	0	0	27	0	0.93	16.48	NE	3.1.0	putative hydantoin utilization protein A	No Dupes Here
pRL120412	PGN	26	0	0	26	0	0.88	15.96	NE	26	0	0	26	0	0.88	17.26	NE	3.1.0	putative hydantoin utilization protein B	No Dupes Here
pRL120429	PGN	6	0	0	6	0	0.83	18	NE	6	0	0	6	0	0.83	23.8	NE	3.1.1	putative hydantoin racemase	No Dupes Here
pRL120238	PGN	26	0	0	26	0	0.92	17.42	NE	26	0	0	26	0	0.85	19.32	NE	3.1.11	putative dihydroxy-acid dehydratase	No Dupes Here
pRL120004	PGN	14	0	0	14	0	0.64	15.89	NE	14	0	0	14	0	0.71	19.1	NE	3.1.13	putative dihydrodipicolinate synthase	No Dupes Here
pRL120328	PGN	15	0	0	15	0	0.87	25.54	NE	15	0	0	15	0	0.93	28.14	NE	3.1.13	putative dihydropicolinate synthase family protein	No Dupes Here
pRL120331	PGN	15	0	0	15	0	0.93	20.5	NE	15	0	0	15	0	1	21.67	NE	3.1.13	putative dihydropicolinate synthase family protein	No Dupes Here
pRL120528	PGN	14	0	0	14	0	0.93	19.85	NE	14	0	0	14	0	0.93	24	NE	3.1.13	putative dihydrodipicolinate synthase	No Dupes Here
pRL120776	PGN	14	0	0	14	0	0.93	10.85	NE	14	0	0	14	0	1	11.43	NE	3.1.13	putative dihydropicolinate synthase	No Dupes Here
pRL120318	PGN	20	0	0	20	0	0.9	25.39	NE	20	0	0	20	0	1	23.55	NE	3.1.14	putative cystathionine beta-lyase	No Dupes Here
pRL120421	PGN	11	0	0	11	0	0.91	14.6	NE	11	0	0	11	0	0.82	19.56	NE	3.1.16	putative pyrroline-5-carboxylate reductase	No Dupes Here
pRL120517	PGN	8	0	0	8	0	0.88	15.43	NE	8	0	0	8	0	0.88	15.29	NE	3.1.16	putative pyrroline-5-carboxylate reductase	No Dupes Here
pRL120535	PGN	19	0	0	19	0	0.95	13.56	NE	19	0	0	19	0	0.84	20.25	NE	3.1.16	putative proline racemase	No Dupes Here
pRL120633	PGN	12	0	0	12	0	1	13.17	NE	12	0	0	12	0	1	16.75	NE	3.1.2	putative acetylornithine deacetylase	No Dupes Here
pRL120122	PGN	25	0	0	25	0	0.84	12.62	NE	25	0	0	25	0	0.88	13.68	NE	3.1.21	putative thiamine pyrophosphate requiring enzyme	No Dupes Here
pRL120271	PGN	26	0	0	26	0	0.92	24	NE	26	0	0	26	0	0.96	22.84	NE	3.1.21	putative acetolactate synthase	No Dupes Here
pRL120136	PGN	10	0	0	10	0	0.9	15	NE	10	0	0	10	0	1	22.2	NE	3.1.8	glutamyl-tRNA(Gln) amidotransferase subunit	No Dupes Here
pRL120144	PGN	8	0	0	8	0	0.88	9.86	NE	8	0	0	8	0	0.88	15.14	NE	3.2.1	putative 3-oxoacyl-[acyl-carrier-protein] reductase (3-ketoacyl-acyl carrier protein reductase)	No Dupes Here
pRL120313	PGN	15	0	0	15	0	0.87	14.92	NE	15	0	0	15	0	0.8	20.08	NE	3.2.1	putative 4'-phosphopantetheinyl transferase	No Dupes Here
pRL120177	PGN	34	0	0	34	0	0.82	17.68	NE	34	0	0	34	0	0.94	17.63	NE	3.2.2	putative pimeloyl-CoA synthetase	No Dupes Here
pRL120612	PGN	22	0	0	22	0	1	19.18	NE	22	0	0	22	0	0.91	21.8	NE	3.2.2	putative adenosylmethionine-8-amino-7-oxononanoate aminotransferase (7,8-diamino-pelargonic acid aminotransferase) (dapa aminotransferase)	No Dupes Here
pRL120138	PGN	10	0	0	10	0	0.8	12.38	NE	10	0	0	10	0	0.9	12.78	NE	3.2.3	putative cobalamin synthesis protein (CobW family)	No Dupes Here
pRL120570	PGN	13	0	0	1	12	1	36.69	GA	13	0	0	13	0	1	24.62	NE	3.2.5	putative GTP cyclohydrolase I	No Dupes Here
pRL120502	PGN	11	0	0	11	0	0.91	15.8	NE	11	0	0	11	0	1	16.09	NE	3.3.11	putative guanylate/adenylate cyclase	No Dupes Here
pRL120017	PGN	22	0	0	22	0	0.95	21.19	NE	22	0	0	22	0	0.95	24.95	NE	3.3.15	putative hydrolase	No Dupes Here
pRL120023	PGN	18	0	0	18	0	0.89	15.63	NE	18	0	0	18	0	0.89	16.44	NE	3.3.15	putative lipase/esterase	No Dupes Here
pRL120024	PGN	12	0	0	12	0	1	21.83	NE	12	0	0	12	0	0.92	25.45	NE	3.3.15	putative GFO/IDH/MocA family oxidoreductase	No Dupes Here
pRL120027	PGN	14	0	0	14	0	0.86	23.92	NE	14	0	0	14	0	0.93	21.46	NE	3.3.15	putative aldolase	No Dupes Here
pRL120028	PGN	14	0	0	14	0	0.86	27.83	NE	14	0	0	14	0	0.86	31.25	NE	3.3.15	putative PfkB family sugar kinase	No Dupes Here
pRL120030	PGN	19	0	0	19	0	0.89	24.65	NE	19	0	0	19	0	0.95	22.5	NE	3.3.15	putative GFO/IDH/MocA family oxidoreductase/dehydrogenase	No Dupes Here
pRL120042	PGN	20	0	0	20	0	0.9	21	NE	20	0	0	20	0	1	19.4	NE	3.3.15	putative alcohol dehydrogenase	No Dupes Here
pRL120043	PGN	28	0	0	28	0	0.93	19.65	NE	28	0	0	28	0	0.89	21.56	NE	3.3.15	putative aminotransferase	No Dupes Here
pRL120106	PGN	16	0	0	16	0	0.69	13.18	NE	16	0	0	16	0	0.81	12.23	NE	3.3.15	putative short-chain aldo-keto oxidoreductase	No Dupes Here
pRL120107	PGN	14	0	0	14	0	0.93	15.46	NE	14	0	0	14	0	0.93	15.46	NE	3.3.15	putative aldo-keto reductase/oxidase	No Dupes Here
pRL120114	PGN	53	0	0	53	0	0.83	19.93	NE	53	0	0	53	0	0.87	21.33	NE	3.3.15	putative alpha-fucosidase/ beta-galactosidase	No Dupes Here
pRL120118	PGN	20	0	0	20	0	0.9	22.06	NE	20	0	0	20	0	1	22.8	NE	3.3.15	putative aldo-keto reductase/oxidoreductase	No Dupes Here
pRL120119	PGN	15	0	0	15	0	0.87	13.92	NE	15	0	0	15	0	0.8	15.67	NE	3.3.15	putative short-chain dehydrogenase	No Dupes Here
pRL120120	PGN	10	0	0	10	0	0.8	16	NE	10	0	0	10	0	0.9	15.67	NE	3.3.15	putative short-chain dehydrogenase	No Dupes Here
pRL120124	PGN	17	0	0	17	0	0.82	14.64	NE	17	0	0	17	0	0.82	18.64	NE	3.3.15	putative NAD-dependent epimerase/dehydratase	No Dupes Here
pRL120125	PGN	11	0	0	11	0	0.73	16.75	NE	11	0	0	11	0	0.91	11.9	NE	3.3.15	putative short-chain dehydrogenase	No Dupes Here
pRL120135	PGN	21	0	0	21	0	0.95	19.35	NE	21	0	0	21	0	1	23.95	NE	3.3.15	putative cyclase	No Dupes Here
pRL120143	PGN	11	0	0	11	0	0.82	19.89	NE	11	0	0	11	0	0.82	22.78	NE	3.3.15	putative short-chain dehydrogenase/reductase	No Dupes Here
pRL120159	PGN	11	0	0	11	0	0.91	11.1	NE	11	0	0	11	0	1	18.91	NE	3.3.15	putative amidohydrolase	No Dupes Here
pRL120173	PGN	20	0	0	20	0	0.95	18.84	NE	20	0	0	20	0	0.95	20.26	NE	3.3.15	putative Fe-containing oxidoreductase	No Dupes Here
pRL120174	PGN	19	0	0	19	0	0.89	14.94	NE	19	0	0	19	0	1	18.68	NE	3.3.15	putative PfkB family sugar kinase	No Dupes Here
pRL120175	PGN	9	0	0	9	0	0.78	5.71	NE	9	0	0	9	0	0.89	5.75	NE	3.3.15	putative uncharacterised enzyme involved in pigment biosynthesis	No Dupes Here
pRL120179	PGN	53	0	0	53	0	0.81	14.42	NE	53	0	0	53	0	0.85	18	NE	3.3.15	putative pyruvate ferredoxin oxidoreductase	No Dupes Here
pRL120180	PGN	22	0	0	22	0	0.68	26.2	NE	22	0	0	22	0	0.82	24.33	NE	3.3.15	putative oxidoreductase	No Dupes Here
pRL120182	PGN	16	0	0	16	0	0.75	17.25	NE	16	0	0	16	0	0.81	22.54	NE	3.3.15	putative alcohol dehydrogenase	No Dupes Here
pRL120187	PGN	17	0	0	17	0	1	21	NE	17	0	0	17	0	0.94	26.63	NE	3.3.15	putative amine oxidase	No Dupes Here
pRL120195	PGN	12	0	0	12	0	1	22.17	NE	12	0	0	12	0	1	24.08	NE	3.3.15	putative epimerase	No Dupes Here
pRL120216	PGN	15	0	0	15	0	0.93	17.79	NE	15	0	0	15	0	0.87	23.69	NE	3.3.15	putative amidohydrolase	No Dupes Here
pRL120217	PGN	18	0	0	18	0	0.78	23.29	NE	18	0	0	18	0	0.83	24.67	NE	3.3.15	putative dehydrogenase/hydroxylase	No Dupes Here
pRL120218	PGN	7	0	0	7	0	0.86	25.5	NE	7	0	0	7	0	0.86	19.5	NE	3.3.15	putative flavin reductase	No Dupes Here
pRL120227	PGN	15	0	0	15	0	1	21.13	NE	15	0	0	15	0	0.87	27.85	NE	3.3.15	putative NAD-dependent epimerase/dehydratase	No Dupes Here
pRL120235	PGN	13	0	0	13	0	0.54	9	NE	13	0	0	13	0	0.69	6.67	NE	3.3.15	putative fatty aldehyde dehydrogenase	No Dupes Here
pRL120236	PGN	11	0	0	11	0	0.91	19.4	NE	11	0	0	11	0	0.91	20.5	NE	3.3.15	putative methyltransferase	No Dupes Here
pRL120249	PGN	20	0	0	20	0	1	15.8	NE	20	0	0	20	0	0.9	20.5	NE	3.3.15	putative tagatose 6-phosphate kinase	No Dupes Here
pRL120288	PGN	11	0	0	11	0	0.91	17.9	NE	11	0	0	11	0	1	14.64	NE	3.3.15	putative hydrolase	No Dupes Here
pRL120292	PGN	10	0	0	10	0	0.9	26.56	NE	10	0	0	10	0	0.9	25.78	NE	3.3.15	putative short-chain dehydrogenase/oxidoreductase	No Dupes Here
pRL120297	PGN	27	0	0	27	0	0.85	13.13	NE	27	0	0	27	0	0.89	14.13	NE	3.3.15	putative epoxide hydrolase	No Dupes Here
pRL120309	PGN	24	0	0	24	0	0.96	17.3	NE	24	0	0	24	0	0.96	22.65	NE	3.3.15	putative FAD-dependent dehydrogenase	No Dupes Here
pRL120310	PGN	10	0	0	10	0	1	11.5	NE	10	0	0	10	0	1	12.7	NE	3.3.15	putative flavodoxin containing oxidoreductase	No Dupes Here
pRL120320	PGN	4	0	1	3	0	0.75	15.33	NE	4	0	0	4	0	0.75	14.67	NE	3.3.15	putative acetylase	No Dupes Here
pRL120334	PGN	13	0	0	13	0	1	32.15	NE	13	0	0	13	0	1	34.31	NE	3.3.15	putative hydrolase	No Dupes Here
pRL120335	PGN	34	0	0	34	0	0.88	21.17	NE	34	0	0	34	0	0.88	21.6	NE	3.3.15	putative acylase	No Dupes Here
pRL120350	PGN	13	0	0	13	0	0.77	24.8	NE	13	0	0	13	0	0.85	23.27	NE	3.3.15	putative GFO/IDH/MocA family oxidoreductase	No Dupes Here
pRL120355	PGN	11	0	0	11	0	0.91	15.3	NE	11	0	0	11	0	0.91	16.7	NE	3.3.15	putative isomerase/epimerase	No Dupes Here
pRL120366	PGN	17	0	0	17	0	0.82	13.79	NE	17	0	0	17	0	0.94	15.56	NE	3.3.15	putative oxidoreductase	No Dupes Here
pRL120367	PGN	6	0	0	6	0	1	32.83	NE	6	0	0	6	0	1	43.33	NE	3.3.15	putative thioesterase protein	No Dupes Here
pRL120369	PGN	10	0	0	10	0	0.7	19.14	NE	10	0	0	10	0	0.8	11.88	NE	3.3.15	putative thiolase	No Dupes Here
pRL120389	PGN	16	0	0	16	0	0.94	15.07	NE	16	0	0	16	0	1	17.31	NE	3.3.15	putative GFO/IDH/MocA family oxidoreductase	No Dupes Here
pRL120403	PGN	10	0	0	10	0	0.9	17.56	NE	10	0	0	10	0	0.9	17.11	NE	3.3.15	putative dehydrogenase	No Dupes Here
pRL120414	PGN	8	0	0	8	0	0.75	18	NE	8	0	0	8	0	0.88	19.57	NE	3.3.15	putative HpcH/HpaI family aldolase	No Dupes Here
pRL120420	PGN	9	0	0	9	0	0.78	16.57	NE	9	0	0	9	0	0.89	20.88	NE	3.3.15	putative aldehyde dehydrogenase	No Dupes Here
pRL120439	PGN	23	0	0	23	0	0.91	17.29	NE	23	0	0	23	0	0.91	21.1	NE	3.3.15	putative alcohol dehydrogenase	No Dupes Here
pRL120440	PGN	39	0	0	39	0	0.85	15.85	NE	39	0	0	39	0	0.87	18.68	NE	3.3.15	putative nitrilase/cyanide hydratase family protein	No Dupes Here
pRL120456	PGN	21	0	0	21	0	0.95	14.95	NE	21	0	0	21	0	1	15.76	NE	3.3.15	putative dioxygenase	No Dupes Here
pRL120494	PGN	11	0	0	11	0	0.82	7.33	NE	11	0	0	11	0	0.73	7.63	NE	3.3.15	putative short-chain dehydrogenase/reductase	No Dupes Here
pRL120509	PGN	32	0	0	32	0	0.88	13.89	NE	32	0	0	32	0	0.94	17.13	NE	3.3.15	putative molybdopterin-binding oxidoreductase	No Dupes Here
pRL120513	PGN	20	0	0	20	0	0.9	17.17	NE	20	0	0	20	0	1	15.75	NE	3.3.15	putative malate/lactate dehydrogenase family protein	No Dupes Here
pRL120519	PGN	31	0	0	31	0	0.87	13.11	NE	31	0	0	31	0	0.81	16.96	NE	3.3.15	putative flavoprotein oxidoreductase	No Dupes Here
pRL120524	PGN	11	0	0	11	0	0.91	16.9	NE	11	0	0	11	0	0.91	24	NE	3.3.15	putative alcohol dehydrogenase class III	No Dupes Here
pRL120525	PGN	16	0	0	16	0	0.88	23.21	NE	16	0	0	16	0	1	27.19	NE	3.3.15	putative esterase	No Dupes Here
pRL120529	PGN	14	0	0	14	0	0.93	11.77	NE	14	0	0	14	0	1	13.57	NE	3.3.15	putative aldehyde dehydrogenase	No Dupes Here
pRL120530	PGN	23	0	0	23	0	0.91	12.48	NE	23	0	0	23	0	0.96	13.05	NE	3.3.15	putative dehydrogenase/oxidoreductase	No Dupes Here
pRL120537	PGN	9	0	0	9	0	0.89	19.75	NE	9	0	0	9	0	0.89	18.38	NE	3.3.15	putative FAD/NAD/ferredoxin protein	No Dupes Here
pRL120546	PGN	9	0	0	9	0	1	12.11	NE	9	0	0	9	0	0.89	17.63	NE	3.3.15	putative short-chain dehydrogenase/oxidoreductase	No Dupes Here
pRL120549	PGN	11	0	0	11	0	0.82	20	NE	11	0	0	11	0	0.82	22.89	NE	3.3.15	putative short-chain dehydrogenase/reductase	No Dupes Here
pRL120569	PGN	13	0	0	13	0	1	10.46	NE	13	0	0	13	0	0.92	13.08	NE	3.3.15	putative short-chain dehydrogenase/oxidoreductase	No Dupes Here
pRL120576	PGN	35	0	0	35	0	0.89	15.65	NE	35	0	0	35	0	1	14.34	NE	3.3.15	putative amine oxidase	No Dupes Here
pRL120584	PGN	17	0	0	17	0	0.76	7.46	NE	17	0	0	17	0	0.76	11.85	NE	3.3.15	putative epimerase	No Dupes Here
pRL120585	PGN	15	0	0	15	0	0.87	20.31	NE	15	0	0	15	0	0.87	24.15	NE	3.3.15	putative epimerase	No Dupes Here
pRL120602	PGN	15	0	0	15	0	1	27	NE	15	0	0	15	0	0.93	28.14	NE	3.3.15	putative alcohol dehydrogenase	No Dupes Here
pRL120604	PGN	15	0	0	15	0	0.87	9.46	NE	15	0	0	15	0	0.93	13.36	NE	3.3.15	putative esterase	No Dupes Here
pRL120611	PGN	16	0	0	16	0	0.81	13.54	NE	16	0	0	16	0	0.94	13.33	NE	3.3.15	putative 2-haloalkanoic acid dehalogenase protein	No Dupes Here
pRL120613	PGN	8	0	0	8	0	1	21.75	NE	8	0	0	8	0	1	21.63	NE	3.3.15	putative acetyltransferase	No Dupes Here
pRL120616	PGN	16	0	0	0	16	0.88	33.86	GA	16	0	0	16	0	0.75	25.83	NE	3.3.15	putative reductase	No Dupes Here
pRL120619	PGN	11	0	0	11	0	0.91	21.8	NE	11	0	0	11	0	0.91	26	NE	3.3.15	putative aldolase	No Dupes Here
pRL120621	PGN	23	0	0	23	0	0.83	13.89	NE	23	0	0	23	0	0.87	13.1	NE	3.3.15	putative oxidoreductase	No Dupes Here
pRL120630	PGN	15	0	0	15	0	0.8	10.42	NE	15	0	0	15	0	0.8	16.08	NE	3.3.15	putative aldehyde dehydrogenase	No Dupes Here
pRL120632	PGN	9	0	0	9	0	0.78	19.14	NE	9	0	0	9	0	0.89	22.75	NE	3.3.15	putative dehydrogenase	No Dupes Here
pRL120634	PGN	11	0	0	11	0	0.91	7.9	NE	11	0	0	11	0	1	10.45	NE	3.3.15	putative acetyltransferase	No Dupes Here
pRL120706	PGN	17	0	0	17	0	0.88	10.33	NE	17	0	0	17	0	0.71	18	NE	3.3.15	putative cyclase	No Dupes Here
pRL120746	PGN	12	0	0	12	0	0.83	12.8	NE	12	0	0	12	0	1	13.25	NE	3.3.15	putative short-chain dehydrogenase/oxidoreductase	No Dupes Here
pRL120760	PGN	14	0	0	14	0	0.93	22.92	NE	14	0	0	14	0	1	24.29	NE	3.3.15	putative aldo-keto reductase	No Dupes Here
pRL120762	PGN	11	0	0	11	0	0.91	27.9	NE	11	0	0	11	0	0.91	25.2	NE	3.3.15	putative aldolase	No Dupes Here
pRL120764	PGN	30	0	0	30	0	0.9	18.78	NE	30	0	0	30	0	0.93	20.29	NE	3.3.15	putative GMC family oxidoreductase	No Dupes Here
pRL120778	PGN	15	0	0	15	0	1	14.4	NE	15	0	0	15	0	0.93	19	NE	3.3.15	putative dehydratase/epimerase	No Dupes Here
pRL120784	PGN	19	0	0	19	0	0.84	13.69	NE	19	0	0	19	0	0.89	13.47	NE	3.3.15	putative racemase	No Dupes Here
pRL120785	PGN	24	0	0	24	0	0.92	16.32	NE	24	0	0	24	0	0.92	20.77	NE	3.3.15	putative racemase	No Dupes Here
pRL120786	PGN	19	0	0	19	0	0.95	19.5	NE	19	0	0	19	0	0.89	26.76	NE	3.3.15	putative FMN dehydrogenase	No Dupes Here
pRL120787	PGN	15	0	0	15	0	0.87	18.77	NE	15	0	0	15	0	1	18.4	NE	3.3.15	putative oxidoreductase	No Dupes Here
pRL120126	PGN	24	0	0	24	0	0.88	13.19	NE	24	0	0	24	0	0.88	14.48	NE	3.3.17	putative D-hydantoinase	No Dupes Here
pRL120178	PGN	17	0	0	17	0	0.82	26	NE	17	0	0	17	0	1	19.18	NE	3.3.17	putative nucleoside hydrolase	No Dupes Here
pRL120258	PGN	20	0	0	20	0	0.75	14.07	NE	20	0	0	20	0	0.9	13.22	NE	3.3.17	putative metal-dependent phosphohydrolases with conserved 'HD' motif	No Dupes Here
pRL120453	PGN	26	0	0	26	0	0.88	11.78	NE	26	0	0	26	0	0.96	12.52	NE	3.3.17	putative TIM-barrel fold metal-dependent hydrolase	No Dupes Here
pRL120246	PGN	12	0	0	12	0	0.83	18	NE	12	0	0	12	0	0.92	21.82	NE	3.3.18	putative Nudix family protein (phosphohydrolases)	No Dupes Here
pRL120300	PGN	25	0	0	25	0	0.92	14.74	NE	25	0	0	25	0	0.92	19.09	NE	3.3.18	putative xanthine dehydrogenase YagR, molybdenum-binding subunit	No Dupes Here
pRL120301	PGN	7	0	0	7	0	1	19.86	NE	7	0	0	7	0	1	22.71	NE	3.3.18	putative xanthine dehydrogenase YagS, FAD-binding subunit	No Dupes Here
pRL120302	PGN	14	0	0	14	0	1	26.36	NE	14	0	0	14	0	0.93	36.46	NE	3.3.18	putative xanthine dehydrogenase YagT, iron-sulfur binding subunit	No Dupes Here
pRL120308	PGN	20	0	0	20	0	0.8	24.5	NE	20	0	0	20	0	0.8	27.06	NE	3.3.18	putative cytosine deaminase	No Dupes Here
pRL120065	PGN	17	0	0	17	0	0.76	14.62	NE	17	0	0	17	0	0.94	9.75	NE	3.3.22	putative symbiosis-related Ca-binding calsymin (casA)	No Dupes Here
pRL120250	PGN	12	0	0	12	0	0.83	17.6	NE	12	0	0	12	0	0.83	15.7	NE	3.3.22	putative glucosamine--fructose-6-phosphate aminotransferase [isomerizing]	No Dupes Here
pRL120462	PGN	6	0	0	6	0	1	18.33	NE	6	0	0	6	0	1	10.17	NE	3.3.22	putative serine/threonine-protein kinase involved in nitrogen fixation, component of T6SS	No Dupes Here
pRL120463	PGN	9	0	0	9	0	1	17.78	NE	9	0	0	9	0	1	18.78	NE	3.3.22	putative protein involved in nitrogen fixation, component of T6SS	No Dupes Here
pRL120464	PGN	52	0	0	52	0	0.83	15.14	NE	52	0	0	52	0	0.85	16.45	NE	3.3.22	putative ImcF family transmembrane protein involved in nitrogen fixation, component of T6SS	No Dupes Here
pRL120465	PGN	15	0	0	15	0	0.93	22.21	NE	15	0	0	15	0	1	18.8	NE	3.3.22	putative outer membrane porin involved in nitrogen fixation, component of T6SS	No Dupes Here
pRL120466	PGN	21	0	0	21	0	0.9	17.58	NE	21	0	0	21	0	1	18.57	NE	3.3.22	conserved hypothetical protein involved in nitrogen fixation, component of T6SS	No Dupes Here
pRL120467	PGN	11	0	0	11	0	0.82	19	NE	11	0	0	11	0	1	19.73	NE	3.3.22	putative FHA domain protein involved in nitrogen fixation, component of T6SS	No Dupes Here
pRL120468	PGN	11	0	0	11	0	0.91	15.8	NE	11	0	0	11	0	1	16.18	NE	3.3.22	conserved hypothetical protein involved in nitrogen fixation, component of T6SS	No Dupes Here
pRL120469	PGN	25	0	0	25	0	0.84	17.33	NE	25	0	0	25	0	0.96	11.17	NE	3.3.22	conserved hypothetical protein involved in nitrogen fixation, component of T6SS	No Dupes Here
pRL120470	PGN	4	0	0	4	0	0.75	5.33	NE	4	0	0	4	0	0.75	7	NE	3.3.22	conserved hypothetical protein involved in nitrogen fixation, component of T6SS	No Dupes Here
pRL120471	PGN	10	0	0	10	0	1	13.9	NE	10	0	0	10	0	0.9	19.78	NE	3.3.22	putative virulence-island/protein involved in nitrogen fixation, component of T6SS	No Dupes Here
pRL120472	PGN	19	0	0	19	0	1	21	NE	19	0	0	19	0	0.95	25.28	NE	3.3.22	conserved hypothetical protein involved in nitrogen fixation, component of T6SS	No Dupes Here
pRL120473	PGN	24	0	0	24	0	0.96	16.43	NE	24	0	0	24	0	1	17.83	NE	3.3.22	putative virulence-island/protein involved in nitrogen fixation, component of T6SS	No Dupes Here
pRL120474	PGN	3	0	0	3	0	1	14.67	NE	3	0	0	3	0	1	17	NE	3.3.22	conserved hypothetical protein involved in nitrogen fixation, component of T6SS	No Dupes Here
pRL120521	PGN	5	0	0	5	0	0.8	9.75	NE	5	0	0	5	0	0.8	12.25	NE	3.3.22	putative electron transfer flavoprotein beta-subunit	No Dupes Here
pRL120522	PGN	8	0	0	8	0	0.38	6.67	NE	8	0	0	8	0	0.25	8	NE	3.3.22	putative electron transfer flavoprotein alpha-subunit	No Dupes Here
pRL120789	PGN	4	0	0	4	0	0.75	30.33	NE	4	0	0	4	0	1	32.75	NE	3.3.22	putative nodulation protein NolR	No Dupes Here
pRL120240	PGN	13	0	0	13	0	0.92	12.75	NE	13	0	0	13	0	0.85	15.73	NE	3.3.5	putative glyoxylate reductase	No Dupes Here
pRL120034	PGN	12	0	0	12	0	0.92	17.82	NE	12	0	0	12	0	1	18.08	NE	3.3.7	putative glucokinase	No Dupes Here
pRL120256	PGN	26	0	0	26	0	0.92	18.04	NE	26	0	0	26	0	1	19.12	NE	3.3.7	putative alpha-galactosidase (melibiase)	No Dupes Here
pRL120629	PGN	18	0	0	18	0	0.89	18.38	NE	18	0	0	18	0	0.89	17.38	NE	3.3.7	putative tartrate dehydrogenase	No Dupes Here
pRL120745	PGN	20	0	0	20	0	0.85	17.53	NE	20	0	0	20	0	0.9	14.94	NE	3.3.7	putative propionate CoA-transferase	No Dupes Here
pRL120015	PGN	12	0	0	12	0	1	17.67	NE	12	0	0	12	0	0.92	16.55	NE	3.3.8	putative glycerophosphoryl diester phosphodiesterase	No Dupes Here
pRL120197	PGN	30	0	0	30	0	0.87	14.62	NE	30	0	0	30	0	0.9	17.85	NE	3.3.8	putative glycerol-3-phosphate dehydrogenase	No Dupes Here
pRL120386	PGN	5	0	0	5	0	0.8	30.75	NE	5	0	0	5	0	0.8	34	NE	3.3.8	putative dihydroxyacetone kinase	No Dupes Here
pRL120387	PGN	14	0	0	14	0	1	31.93	NE	14	0	0	14	0	1	32.29	NE	3.3.8	putative dihydroxyacetone kinase	No Dupes Here
pRL120761	PGN	27	0	0	27	0	0.93	17.32	NE	27	0	0	27	0	0.89	19.54	NE	3.3.8	putative glycerol-3-phosphate dehydrogenase	No Dupes Here
pRL120033	PGN	5	0	0	5	0	1	20.6	NE	5	0	0	5	0	1	21	NE	3.3.9	putative D-allulose-6-phosphate 3-epimerase	No Dupes Here
pRL120196	PGN	19	0	0	19	0	0.95	20.67	NE	19	0	0	19	0	1	22.53	NE	3.3.9	putative fructose-bisphosphate aldolase	No Dupes Here
pRL120763	PGN	24	0	0	24	0	0.88	16.57	NE	24	0	0	24	0	0.88	17.29	NE	3.3.9	putative L-xylulose kinase	No Dupes Here
pRL120052	PGN	5	0	0	5	0	1	27.2	NE	5	0	0	5	0	1	28.8	NE	3.4.2	putative threonine dehydratase catabolic	No Dupes Here
pRL120053	PGN	8	0	0	8	0	0.88	16	NE	8	0	0	8	0	1	22.38	NE	3.4.2	putative ornithine cyclodeaminase	No Dupes Here
pRL120150	PGN	14	0	0	14	0	0.93	11	NE	14	0	0	14	0	0.93	12.31	NE	3.4.2	putative urea amidolyase related protein	No Dupes Here
pRL120151	PGN	17	0	0	17	0	0.88	20.6	NE	17	0	0	17	0	1	23.41	NE	3.4.2	putative urea amidohydrolyase	No Dupes Here
pRL120303	PGN	10	0	0	10	0	0.9	26.33	NE	10	0	0	10	0	1	39.7	NE	3.4.2	putative creatinine amidohydrolase	No Dupes Here
pRL120311	PGN	7	0	0	7	0	1	21.71	NE	7	0	0	7	0	1	26.43	NE	3.4.2	putative threonine degradation protein	No Dupes Here
pRL120373	PGN	17	0	0	17	0	0.88	12.53	NE	17	0	0	17	0	0.88	11.93	NE	3.4.2	putative cystathionine gamma synathase/methionine gamma lyase	No Dupes Here
pRL120409	PGN	26	0	0	26	0	0.88	12.87	NE	26	0	0	26	0	0.88	15.35	NE	3.4.2	putative aspartate aminotransferase B	No Dupes Here
pRL120416	PGN	22	0	0	22	0	0.86	13.11	NE	22	0	0	22	0	0.86	11.79	NE	3.4.2	putative alanine racemase	No Dupes Here
pRL120417	PGN	23	0	0	23	0	0.83	12.11	NE	23	0	0	23	0	0.87	14.05	NE	3.4.2	D-amino acid dehydrogenase	No Dupes Here
pRL120419	PGN	24	0	0	24	0	0.88	15.19	NE	24	0	0	24	0	0.83	17	NE	3.4.2	putative omega-amino acid:pyruvate transaminase	No Dupes Here
pRL120455	PGN	9	0	0	9	0	0.89	12.13	NE	9	0	0	9	0	1	13.11	NE	3.4.2	putative isochorismatase family protein	No Dupes Here
pRL120554	PGN	55	0	0	55	0	0.93	12.24	NE	55	0	0	55	0	0.95	16.48	NE	3.4.2	putative bifunctional PutA protein [includes: proline dehydrogenase(proline oxidase); delta-1-pyrroline-5-carboxylate dehydrogenase(p5c dehydrogenase)]	No Dupes Here
pRL120603	PGN	26	0	0	26	0	0.81	17.52	NE	26	0	0	26	0	0.81	19.95	NE	3.4.2	putative succinate-semialdehyde dehydrogenase [NADP+]	No Dupes Here
pRL120605	PGN	15	0	0	15	0	0.93	18.71	NE	15	0	0	15	0	0.8	21.42	NE	3.4.2	putative amino acid deaminase	No Dupes Here
pRL120628	PGN	14	0	0	14	0	0.86	9.17	NE	14	0	0	14	0	0.79	15.82	NE	3.4.2	putative succinate-semialdehyde dehydrogenase [NADP+]	No Dupes Here
pRL120673	PGN	10	0	0	10	0	0.9	10.78	NE	10	0	0	10	0	0.9	8.78	NE	3.4.2	putative isochorismatase family protein	No Dupes Here
pRL120735	PGN	12	0	0	12	0	0.75	19	NE	12	0	0	12	0	0.92	12.55	NE	3.4.2	putative D-amino acid oxidase	No Dupes Here
pRL120749	PGN	17	0	0	17	0	0.88	10.13	NE	17	0	0	17	0	0.82	13.71	NE	3.4.2	putative histidine ammonia-lyase	No Dupes Here
pRL120751	PGN	15	0	0	15	0	0.93	18.71	NE	15	0	0	15	0	1	25.47	NE	3.4.2	putative ornithine cyclodeaminase	No Dupes Here
pRL120009	PGN	5	0	0	5	0	0.8	16.5	NE	5	0	0	5	0	0.8	16.75	NE	3.4.3	putative ribokinase	No Dupes Here
pRL120108	PGN	23	0	0	23	0	0.57	11.85	NE	23	0	0	23	0	0.7	10.06	NE	3.4.3	putative MocA family oxido-reductase/dehydratase	No Dupes Here
pRL120198	PGN	23	0	0	23	0	0.83	21.16	NE	23	0	0	23	0	0.78	20.39	NE	3.4.3	putative L-xylulose kinase	No Dupes Here
pRL120204	PGN	24	0	0	24	0	0.92	16.95	NE	24	0	0	24	0	0.96	22.22	NE	3.4.3	putative erythritol kinase	No Dupes Here
pRL120615	PGN	15	0	0	4	11	1	28.87	GA	15	0	0	15	0	0.93	25.07	NE	3.4.3	putative hydroxypyruvate isomerase	No Dupes Here
pRL120687	PGN	13	0	0	13	0	1	17.77	NE	13	0	0	13	0	0.92	17.5	NE	3.4.3	putative unsaturated glucuronyl hydrolase catalyses the hydrolytic release of unsaturated glucuronic acids from oligosaccharides	No Dupes Here
pRL120688	PGN	20	0	0	20	0	0.9	19	NE	20	0	0	20	0	0.9	21.17	NE	3.4.3	putative non-secreted polygalacturonase (degrades pectin found in plant cell walls)	No Dupes Here
pRL120708	PGN	39	0	0	39	0	0.9	16.63	NE	39	0	0	39	0	0.9	25.51	NE	3.4.3	putative alpha-amylase	No Dupes Here
pRL120722	PGN	33	0	0	33	0	0.82	18.44	NE	33	0	0	33	0	0.94	20.68	NE	3.4.3	putative alpha-amylase	No Dupes Here
pRL120723	PGN	27	0	0	27	0	0.89	13.38	NE	27	0	0	27	0	0.85	14.65	NE	3.4.3	putative 4-alpha-glucanotransferase	No Dupes Here
pRL120069	PGN	6	0	0	6	0	1	15.67	NE	6	0	0	6	0	1	21.33	NE	3.4.4	putative 3-hydroxybutyryl-CoA dehydratase	No Dupes Here
pRL120176	PGN	16	0	0	16	0	0.94	13.33	NE	16	0	0	16	0	0.94	13.6	NE	3.4.4	putative enoyl-CoA hydratase	No Dupes Here
pRL120739	PGN	20	0	0	20	0	0.9	18.67	NE	20	0	0	20	0	1	16.85	NE	3.4.4	putative phospholipase	No Dupes Here
pRL120233	PGN	6	0	0	6	0	0.67	6	NE	6	0	0	6	0	0.83	5.4	NE	3.4.5	putative 5-dehydro-4-deoxyglucarate dehydratase	No Dupes Here
pRL120234	PGN	14	0	0	14	0	1	9.71	NE	14	0	0	14	0	0.93	11	NE	3.4.5	putative 5-dehydro-4-deoxyglucarate dehydratase	No Dupes Here
pRL120747	PGN	11	0	0	11	0	0.91	18.8	NE	11	0	0	11	0	0.91	23.4	NE	3.4.5	putative MaoC like dehydratase/enoyl-CoA hydratase	No Dupes Here
pRL120044	PGN	16	0	0	16	0	0.88	12.57	NE	16	0	0	16	0	0.88	13.71	NE	3.5.1	succinate-semialdehyde dehydrogenase [NADP+]	No Dupes Here
pRL120396	PGN	13	0	0	13	0	1	24.23	NE	13	0	0	13	0	1	25.38	NE	3.5.1	putative ribulose bisphosphate carboxylase large chain 1	No Dupes Here
pRL120231	PGN	11	0	0	11	0	1	20.45	NE	11	0	0	11	0	1	22.55	NE	3.5.5	putative L-lactate dehydrogenase	No Dupes Here
pRL120561	PGN	27	0	0	27	0	0.81	12.77	NE	27	0	0	27	0	0.85	15.7	NE	3.5.5	putative glucose-6-phosphate dehydrogenase	No Dupes Here
pRL120152	PGN	14	0	0	14	0	0.86	13.33	NE	14	0	0	14	0	0.79	13.36	NE	3.6.0	putative biotin carboxylase	No Dupes Here
pRL120153	PGN	1	0	0	1	0	1	8	NE	1	0	0	1	0	1	3	NE	3.6.0	putative biotin carboxyl carrier protein of acetyl-CoA carboxylase	No Dupes Here
pRL120368	PGN	29	0	0	29	0	0.93	18.44	NE	29	0	0	29	0	0.9	27.31	NE	3.6.0	putative AMP-dependent synthetase and ligase	No Dupes Here
pRL120413	PGN	13	0	0	13	0	0.85	19.55	NE	13	0	0	13	0	0.77	22	NE	3.6.1	putative 3-oxoacyl-[acyl-carrier-protein] reductase	No Dupes Here
pRL120574	PGN	22	0	0	22	0	0.86	19.26	NE	22	0	0	22	0	0.86	19.68	NE	3.6.1	putative cyclopropane-fatty-acyl-phospholipid synthase	No Dupes Here
pRL120121	PGN	26	0	0	26	0	0.73	16.21	NE	26	0	0	26	0	0.88	16.43	NE	3.7.2	putative dihydroorotase	No Dupes Here
pRL120090	PGN	13	0	0	13	0	0.92	30.75	NE	13	0	0	0	13	0.92	34.5	GA	4.1.1	putative transmembrane protein	No Dupes Here
pRL120091	PGN	10	0	0	10	0	1	17.9	NE	10	0	0	0	10	1	21.2	GA	4.1.1	putative transmembrane protein	No Dupes Here
pRL120166	PGN	11	0	0	11	0	1	15.91	NE	11	0	0	11	0	1	17.45	NE	4.1.1	putative transmembrane protein	No Dupes Here
pRL120222	PGN	8	0	0	8	0	0.88	11.86	NE	8	0	0	8	0	0.88	15.71	NE	4.1.1	putative transmembrane protein	No Dupes Here
pRL120424	PGN	7	0	0	3	4	1	43.86	GA	7	0	0	7	0	1	26.57	NE	4.1.1	putative transmembrane protein	No Dupes Here
pRL120425	PGN	42	0	0	8	34	0.93	33.05	GA	42	0	0	42	0	0.95	20.8	NE	4.1.1	putative transmembrane protein	No Dupes Here
pRL120452	PGN	11	0	0	11	0	0.73	10.38	NE	11	0	0	11	0	0.82	9.33	NE	4.1.1	putative transmembrane protein	No Dupes Here
pRL120454	PGN	3	0	0	3	0	1	17.67	NE	3	0	0	3	0	1	28	NE	4.1.1	putative transmembrane protein	No Dupes Here
pRL120478	PGN	18	0	0	18	0	0.89	8.88	NE	18	0	0	18	0	0.89	10.88	NE	4.1.1	putative transmembrane protein	No Dupes Here
pRL120497	PGN	4	0	0	4	0	1	10.25	NE	4	0	0	4	0	1	9.5	NE	4.1.1	putative transmembrane protein	No Dupes Here
pRL120550	PGN	13	0	0	13	0	0.77	16.5	NE	13	0	0	13	0	0.92	15.58	NE	4.1.1	putative transmembrane protein	No Dupes Here
pRL120571	PGN	17	0	0	13	4	0.88	87	NE	17	0	0	17	0	0.94	20.63	NE	4.1.1	putative transmembrane tryptophan-rich protein	No Dupes Here
pRL120573	PGN	18	0	0	18	0	0.89	12.31	NE	18	0	0	18	0	0.83	14.4	NE	4.1.1	putative transmembrane protein	No Dupes Here
pRL120575	PGN	21	0	0	21	0	0.76	10.44	NE	21	0	0	21	0	0.81	11.12	NE	4.1.1	putative transmembrane protein	No Dupes Here
pRL120579	PGN	18	0	0	18	0	0.83	8.27	NE	18	0	0	18	0	0.89	10.13	NE	4.1.1	putative transmembrane protein	No Dupes Here
pRL120637	PGN	6	0	0	0	6	1	90.83	GA	6	0	0	6	0	1	31.67	NE	4.1.1	putative transmembrane protein	No Dupes Here
pRL120639	PGN	16	0	0	16	0	0.94	11.53	NE	16	0	0	16	0	0.94	12.13	NE	4.1.1	putative transmembrane protein	No Dupes Here
pRL120660	PGN	11	0	0	11	0	0.91	12.4	NE	11	0	0	11	0	0.91	10.6	NE	4.1.1	putative transmembrane protein	No Dupes Here
pRL120702	PGN	14	0	0	14	0	0.86	10.33	NE	14	0	0	14	0	0.86	12.08	NE	4.1.1	putative transmembrane protein	No Dupes Here
pRL120724	PGN	11	0	0	11	0	1	16.73	NE	11	0	0	11	0	1	15.45	NE	4.1.1	putative transmembrane protein	No Dupes Here
pRL120725	PGN	12	0	0	12	0	0.92	26	NE	12	0	0	12	0	1	24.58	NE	4.1.1	putative transmembrane protein	No Dupes Here
pRL120726	PGN	10	0	0	10	0	0.9	23	NE	10	0	0	10	0	1	22.6	NE	4.1.1	putative transmembrane protein	No Dupes Here
pRL120727	PGN	6	0	0	6	0	0.83	11.6	NE	6	0	0	6	0	0.83	12.4	NE	4.1.1	putative transmembrane protein	No Dupes Here
pRL120738	PGN	15	0	0	15	0	1	16.73	NE	15	0	0	15	0	0.93	18.86	NE	4.1.1	putative transmembrane protein	No Dupes Here
pRL120744	PGN	11	0	0	11	0	0.82	13.56	NE	11	0	0	11	0	0.82	17.56	NE	4.1.1	putative transmembrane protein	No Dupes Here
pRL120767	PGN	28	0	0	28	0	0.89	15.04	NE	28	0	0	28	0	0.96	15.63	NE	4.1.1	putative transmembrane protein	No Dupes Here
pRL120344	PGN	38	0	0	38	0	0.87	12	NE	38	0	0	38	0	0.89	17.24	NE	4.1.2	putative beta-glucosidase	No Dupes Here
pRL120341	PGN	7	0	0	7	0	0.57	30.5	NE	7	0	0	7	0	0.86	19	NE	4.1.3	putative outer membrane protein	No Dupes Here
pRL120572	PGN	13	0	0	13	0	0.85	7.18	NE	13	0	0	13	0	0.92	13.83	NE	4.1.3	putative outer membrane protein	No Dupes Here
pRL120105	PGN	13	0	0	13	0	0.92	22.58	NE	13	0	0	13	0	0.92	18.42	NE	4.1.4	putative UDP-glucose 4-epimerase	No Dupes Here
pRL120123	PGN	23	0	0	23	0	0.83	12.89	NE	23	0	0	23	0	0.96	11.32	NE	4.1.4	putative polysaccharide deacetylase	No Dupes Here
pRL120140	PGN	15	0	0	15	0	1	24.07	NE	15	0	0	15	0	1	24.27	NE	4.1.4	putative polysaccharide deacetylase	No Dupes Here
pRL120272	PGN	20	0	0	20	0	0.7	11.79	NE	20	0	0	20	0	0.85	14.59	NE	4.1.4	putative exopolysaccharide synthesis related protein	No Dupes Here
pRL120348	PGN	45	0	0	45	0	0.91	15.95	NE	45	0	0	45	0	0.87	21.87	NE	4.1.4	putative alpha-mannosidase	No Dupes Here
pRL120461	PGN	16	0	0	16	0	1	17.56	NE	16	0	0	16	0	1	23.38	NE	4.1.4	putative capsule polysaccharide export protein	No Dupes Here
pRL120480	PGN	29	0	0	29	0	0.9	18.46	NE	29	0	0	29	0	0.93	17.52	NE	4.1.5	putative fimbrial operon related protein	No Dupes Here
pRL120357	PGN	19	0	0	19	0	1	30.95	NE	19	0	0	19	0	1	36.11	NE	5.1.4	putative transposase	No Dupes Here
pRL120437	PGN	32	0	0	32	0	0.88	15.43	NE	32	0	0	32	0	0.97	14.74	NE	5.1.4	putative transposase-related protein	No Dupes Here
pRL120646	PGN	6	0	0	6	0	0.83	9.2	NE	6	0	0	6	0	1	10.83	NE	5.1.4	putative transposase-related protein	No Dupes Here
pRL120647	PGN	6	0	0	6	0	0.83	13.6	NE	6	0	0	6	0	0.83	17.2	NE	5.1.4	putative transposon-related protein	No Dupes Here
pRL120705	PGN	16	0	0	16	0	0.88	11.29	NE	16	0	0	16	0	0.88	16.71	NE	5.1.4	putative transposase-related protein	No Dupes Here
pRL120614	PGN	13	0	0	13	0	0.85	14.36	NE	13	0	0	13	0	0.92	11.58	NE	5.1.5	putative type III effector Hrp-dependent outers (Hop) (Hrp - Hypersensitive response and pathogenicity)	No Dupes Here
pRL120446	PGN	8	0	0	8	0	0.88	9.14	NE	8	0	0	8	0	1	9.25	NE	6.0.0	putative ANTAR (anti-termination of transcription ) domain-containing protein, RNA-binding transcriptional regulator	No Dupes Here
pRL120283	PGN	16	0	0	16	0	0.81	15.38	NE	16	0	0	16	0	0.88	14.29	NE	6.1.1	putative two-component sensor/regulator; histidine kinase	No Dupes Here
pRL120447	PGN	33	0	0	33	0	0.94	16.52	NE	33	0	0	33	0	0.94	22.42	NE	6.1.1	putative two-component sensor/regulator; histidine kinase	No Dupes Here
pRL120668	PGN	22	0	0	22	0	0.95	17.48	NE	22	0	0	22	0	0.95	17.43	NE	6.1.1	putative two-component sensor/regulator; histidine kinase	No Dupes Here
pRL120793	PGN	52	0	0	52	0	0.9	14.3	NE	52	0	0	52	0	0.87	15.58	NE	6.1.1	putative repetitive two-component sensor/regulator; histidine kinase	No Dupes Here
pRL120282	PGN	13	0	0	13	0	1	17.85	NE	13	0	0	13	0	1	19.46	NE	6.1.2	putative two-component sensor/regulator; transcriptional regulator	No Dupes Here
pRL120508	PGN	40	0	0	40	0	0.93	15.65	NE	40	0	0	40	0	0.88	20.6	NE	6.1.2	putative two-component sensor/regulator; transcriptional regulator with GGDEF sensory box domain	No Dupes Here
pRL120667	PGN	10	0	0	10	0	0.9	23.22	NE	10	0	0	10	0	0.9	24.22	NE	6.1.2	putative two-component sensor/regulator; transcriptional regulator	No Dupes Here
pRL120790	PGN	8	0	0	8	0	0.88	15.71	NE	8	0	0	8	0	1	14.13	NE	6.1.2	putative two-component sensor/regulator; NodW-like nodulation transcriptional regulator	No Dupes Here
pRL120791	PGN	6	0	0	6	0	0.83	14.2	NE	6	0	0	6	0	0.83	14.2	NE	6.1.2	putative two-component sensor/regulator; transcriptional regulator	No Dupes Here
pRL120792	PGN	9	0	0	9	0	0.78	17.57	NE	9	0	0	9	0	0.67	16.33	NE	6.1.2	putative two-component sensor/regulator; NodW-like nodulation transcriptional regulator	No Dupes Here
pRL120718	PGN	34	0	0	34	0	0.88	22.63	NE	34	0	0	34	0	0.82	21.75	NE	6.1.3	putative repetitive protein with two-component sensor and regulator motifs	No Dupes Here
pRL120719	PGN	14	0	0	14	0	0.86	13.5	NE	14	0	0	14	0	0.93	12.31	NE	6.1.3	putative repetitive protein with two-component regulator histidine kinase and response regulator motifs	No Dupes Here
pRL120580	PGN	13	0	0	13	0	0.92	12.5	NE	13	0	0	13	0	0.92	12.42	NE	6.2.1	putative RNA polymerase ECF sigma factor, EcfJ (SigJ) ECF11 organisation	No Dupes Here
pRL120581	PGN	10	0	0	10	0	1	9.4	NE	10	0	0	10	0	1	24.3	NE	6.2.2	putative ChrR-family anti-sigma factor with ZAS motif (zinc-binding anti-sigma) (no membrane-spanning domains) ECF11 organisation	No Dupes Here
pRL120086	PGN	8	0	0	8	0	0.88	4.43	NE	8	0	0	8	0	0.63	5.4	NE	6.3.0	putative PspA family regulator-associated protein	No Dupes Here
pRL120561A	PGN	2	0	0	2	0	1	19	NE	2	0	0	2	0	1	14.5	NE	6.3.0	putative XRE family transcriptional regulator	No Dupes Here
pRL120045	PGN	8	0	0	8	0	0.88	9.57	NE	8	0	0	8	0	1	10.88	NE	6.3.1	putative AsnC family transcriptional regulator	No Dupes Here
pRL120415	PGN	10	0	0	10	0	0.9	22.89	NE	10	0	0	10	0	0.9	24.67	NE	6.3.1	putative AsnC family transcriptional regulator (alanine catabolic operon regulator)	No Dupes Here
pRL120552	PGN	10	0	0	10	0	0.5	33	NE	10	0	0	10	0	0.5	35.6	NE	6.3.1	putative AsnC family transcriptional regulator	No Dupes Here
pRL120606	PGN	16	0	0	16	0	0.94	20.2	NE	16	0	0	16	0	1	17.56	NE	6.3.1	putative AsnC family transcriptional regulator	No Dupes Here
pRL120016	PGN	14	0	0	14	0	1	14.43	NE	14	0	0	14	0	1	22.64	NE	6.3.10	putative DeoR family transcriptional regulator (repressor)	No Dupes Here
pRL120026	PGN	8	0	0	8	0	1	26.63	NE	8	0	0	8	0	0.88	41	NE	6.3.10	putative DeoR family transcriptional regulator (repressor)	No Dupes Here
pRL120160	PGN	15	0	0	15	0	0.93	13.86	NE	15	0	0	15	0	0.93	16.64	NE	6.3.10	putative DeoR family transcriptional regulator (repressor)	No Dupes Here
pRL120199	PGN	12	0	0	12	0	0.92	7.91	NE	12	0	0	12	0	1	17.17	NE	6.3.10	putative DeoR family transcriptional regulator (repressor)	No Dupes Here
pRL120207	PGN	19	0	0	19	0	0.89	14.76	NE	19	0	0	19	0	1	21.63	NE	6.3.10	putative DeoR family transcriptional regulator (repressor)	No Dupes Here
pRL120255	PGN	15	0	0	15	0	0.93	11.71	NE	15	0	0	15	0	0.93	15.43	NE	6.3.10	putative DeoR family transcriptional regulator (repressor)	No Dupes Here
pRL120759	PGN	13	0	0	13	0	0.92	18.92	NE	13	0	0	13	0	0.92	21.17	NE	6.3.10	putative DeoR family transcriptional regulator (repressor)	No Dupes Here
pRL120731	PGN	24	0	0	24	0	0.96	13.43	NE	24	0	0	24	0	0.96	15.78	NE	6.3.11	putative LuxR/GerE family transcriptional regulator	No Dupes Here
pRL120769	PGN	31	0	0	31	0	0.97	14.8	NE	31	0	0	31	0	0.87	16.11	NE	6.3.11	putative LuxR/GerE family transcriptional regulator with N-terminal TOMM system kinase/cyclase	No Dupes Here
pRL120715	PGN	7	0	0	7	0	0.71	8.2	NE	7	0	0	7	0	0.86	11.5	NE	6.3.12	putative MerR family transcriptional regulator	No Dupes Here
pRL120132	PGN	14	0	0	14	0	0.93	17.62	NE	14	0	0	14	0	1	20	NE	6.3.2	putative AraC family transcriptional regulator (activator)	No Dupes Here
pRL120257	PGN	15	0	0	15	0	0.93	14.07	NE	15	0	0	15	0	1	20.13	NE	6.3.2	putative AraC family transcriptional regulator (activator) of melibiase (pRL120256)	No Dupes Here
pRL120418	PGN	23	0	0	23	0	0.91	18.14	NE	23	0	0	23	0	1	20.3	NE	6.3.2	putative AraC family transcriptional regulator (activator)	No Dupes Here
pRL120448	PGN	21	0	0	21	0	0.81	15.18	NE	21	0	0	21	0	0.86	16	NE	6.3.2	putative AraC family transcriptional regulator (activator)	No Dupes Here
pRL120449	PGN	24	0	0	24	0	0.92	17.55	NE	24	0	0	24	0	0.92	21.73	NE	6.3.2	putative AraC family transcriptional regulator (activator)	No Dupes Here
pRL120495	PGN	15	0	0	15	0	0.87	17.69	NE	15	0	0	15	0	0.87	16.08	NE	6.3.2	putative AraC family transcriptional regulator (activator)	No Dupes Here
pRL120511	PGN	22	0	0	22	0	1	12.55	NE	22	0	0	22	0	0.73	20.06	NE	6.3.2	putative AraC family transcriptional regulator (activator)	No Dupes Here
pRL120536	PGN	12	0	0	12	0	1	27.58	NE	12	0	0	12	0	1	26.08	NE	6.3.2	putative AraC family transcriptional regulator (activator)	No Dupes Here
pRL120672	PGN	19	0	0	19	0	0.79	20.93	NE	19	0	0	19	0	0.79	16.6	NE	6.3.2	putative AraC family transcriptional regulator (activator)	No Dupes Here
pRL120693	PGN	21	0	0	21	0	0.86	24.11	NE	21	0	0	21	0	1	20.95	NE	6.3.2	putative AraC family transcriptional regulator (activator)	No Dupes Here
pRL120005	PGN	12	0	0	12	0	1	23.83	NE	12	0	0	12	0	0.83	29.8	NE	6.3.3	putative GntR family transcriptional regulator	No Dupes Here
pRL120046	PGN	15	0	0	15	0	0.93	23.93	NE	15	0	0	15	0	1	21.33	NE	6.3.3	putative GntR family transcriptional regulator (MocR-type)	No Dupes Here
pRL120077	PGN	9	0	0	9	0	0.89	11.63	NE	9	0	0	9	0	0.89	15.25	NE	6.3.3	putative GntR family transcriptional regulator	No Dupes Here
pRL120149	PGN	9	0	0	0	9	1	90.67	GA	9	0	0	9	0	0.89	27.38	NE	6.3.3	putative GntR family transcriptional regulator	No Dupes Here
pRL120181	PGN	11	0	0	11	0	0.91	28.4	NE	11	0	0	11	0	0.91	34.6	NE	6.3.3	putative GntR family transcriptional regulator	No Dupes Here
pRL120228	PGN	17	0	0	17	0	0.94	14.56	NE	17	0	0	17	0	0.94	17.19	NE	6.3.3	putative GntR family transcriptional regulator	No Dupes Here
pRL120239	PGN	11	0	0	11	0	1	12.91	NE	11	0	0	11	0	1	20.55	NE	6.3.3	putative GntR family transcriptional regulator	No Dupes Here
pRL120281	PGN	28	0	0	28	0	0.79	16.82	NE	28	0	0	28	0	0.93	15.27	NE	6.3.3	putative GntR family transcriptional regulator	No Dupes Here
pRL120325	PGN	9	0	0	9	0	1	17.67	NE	9	0	0	9	0	1	24	NE	6.3.3	putative GntR family transcriptional regulator	No Dupes Here
pRL120397	PGN	11	0	0	11	0	1	10.36	NE	11	0	0	11	0	1	16.73	NE	6.3.3	putative GntR family transcriptional regulator	No Dupes Here
pRL120399	PGN	7	0	0	7	0	0.71	15.6	NE	7	0	0	7	0	1	18.71	NE	6.3.3	putative GntR family transcriptional regulator	No Dupes Here
pRL120527	PGN	9	0	0	9	0	1	12.56	NE	9	0	0	9	0	1	19.44	NE	6.3.3	putative GntR family transcriptional regulator	No Dupes Here
pRL120587	PGN	13	0	0	13	0	0.92	21.5	NE	13	0	0	13	0	1	24.77	NE	6.3.3	putative GntR family transcriptional regulator	No Dupes Here
pRL120600	PGN	8	0	0	8	0	1	13	NE	8	0	0	8	0	1	18.88	NE	6.3.3	putative GntR family transcriptional regulator	No Dupes Here
pRL120674	PGN	10	0	0	10	0	0.9	8.89	NE	10	0	0	10	0	1	8.4	NE	6.3.3	putative GntR family transcriptional regulator	No Dupes Here
pRL120748	PGN	17	0	0	17	0	0.94	17.56	NE	17	0	0	17	0	0.94	23.56	NE	6.3.3	putative GntR family transcriptional regulator	No Dupes Here
pRL120779	PGN	6	0	0	6	0	0.83	70.4	NE	6	0	0	6	0	0.83	66.8	NE	6.3.3	putative GntR family transcriptional regulator	No Dupes Here
pRL120332	PGN	14	0	0	14	0	0.93	9.38	NE	14	0	0	14	0	0.93	16.38	NE	6.3.4	putative IclR family transcriptional regulator	No Dupes Here
pRL120022	PGN	19	0	0	19	0	0.95	17.67	NE	19	0	0	19	0	0.95	22.39	NE	6.3.5	putative LacI family transcriptional regulator (repressor)	No Dupes Here
pRL120115	PGN	21	0	0	21	0	0.86	14.5	NE	21	0	0	21	0	0.81	15.29	NE	6.3.5	putative LacI family transcriptional regulator (repressor)	No Dupes Here
pRL120189	PGN	18	0	0	18	0	0.89	16.56	NE	18	0	0	18	0	0.94	17.82	NE	6.3.5	putative LacI family transcriptional regulator (repressor)	No Dupes Here
pRL120261	PGN	14	0	0	14	0	0.71	18.4	NE	14	0	0	14	0	0.86	14.25	NE	6.3.5	putative LacI family transcriptional regulator (repressor)	No Dupes Here
pRL120555	PGN	15	0	0	15	0	1	17.2	NE	15	0	0	15	0	0.93	23.79	NE	6.3.5	putative LacI family transcriptional regulator (repressor)	No Dupes Here
pRL120618	PGN	17	0	0	17	0	0.82	10.86	NE	17	0	0	17	0	0.76	12.15	NE	6.3.5	putative LacI family transcriptional regulator (repressor)	No Dupes Here
pRL120677	PGN	10	0	0	10	0	0.8	17.5	NE	10	0	0	10	0	0.9	20.56	NE	6.3.5	putative LacI family transcriptional regulator (repressor)	No Dupes Here
pRL120694	PGN	18	0	0	18	0	0.83	19.87	NE	18	0	0	18	0	0.89	23.63	NE	6.3.5	putative LacI family transcriptional regulator (repressor)	No Dupes Here
pRL120732	PGN	14	0	4	10	0	0.71	10.2	NE	14	0	0	14	0	0.86	13.08	NE	6.3.5	putative LacI family transcriptional regulator (repressor)	No Dupes Here
pRL120102	PGN	13	0	0	13	0	0.85	24.91	NE	13	0	0	13	0	0.92	26.08	NE	6.3.6	putative LysR family transcriptional regulator	No Dupes Here
pRL120104	PGN	20	0	0	20	0	0.85	23.82	NE	20	0	0	20	0	0.95	18.84	NE	6.3.6	putative LysR family transcriptional regulator	No Dupes Here
pRL120155	PGN	26	0	0	26	0	1	15.08	NE	26	0	0	26	0	0.96	19.24	NE	6.3.6	putative LysR family transcriptional regulator	No Dupes Here
pRL120168	PGN	23	0	0	23	0	0.91	16.95	NE	23	0	0	23	0	0.91	18.62	NE	6.3.6	putative LysR family transcriptional regulator	No Dupes Here
pRL120275	PGN	13	0	0	13	0	0.85	14.09	NE	13	0	0	13	0	0.92	14.75	NE	6.3.6	putative LysR family transcriptional regulator	No Dupes Here
pRL120294	PGN	22	0	0	22	0	0.86	12.37	NE	22	0	0	22	0	0.91	12.85	NE	6.3.6	putative LysR family transcriptional regulator	No Dupes Here
pRL120304	PGN	9	0	0	9	0	0.78	16.43	NE	9	0	0	9	0	0.78	21	NE	6.3.6	putative LysR family transcriptional regulator	No Dupes Here
pRL120347	PGN	18	0	0	18	0	1	14.61	NE	18	0	0	18	0	0.94	19.29	NE	6.3.6	putative LysR family transcriptional regulator	No Dupes Here
pRL120410	PGN	10	0	0	10	0	1	9.5	NE	10	0	0	10	0	1	12.8	NE	6.3.6	putative LysR family transcriptional regulator	No Dupes Here
pRL120457	PGN	17	0	0	17	0	0.88	15.27	NE	17	0	0	17	0	1	12.76	NE	6.3.6	putative LysR family transcriptional regulator	No Dupes Here
pRL120539	PGN	14	0	0	14	0	0.93	14.23	NE	14	0	0	14	0	0.93	15.31	NE	6.3.6	putative LysR family transcriptional regulator	No Dupes Here
pRL120544	PGN	23	0	0	23	0	0.87	22.3	NE	23	0	0	23	0	0.91	19.71	NE	6.3.6	putative LysR family transcriptional regulator	No Dupes Here
pRL120548	PGN	22	0	0	22	0	0.77	20.12	NE	22	0	0	22	0	0.64	27.71	NE	6.3.6	putative LysR family transcriptional regulator	No Dupes Here
pRL120562	PGN	15	0	0	15	0	0.73	14.09	NE	15	0	0	15	0	0.67	13.5	NE	6.3.6	putative LysR family transcriptional regulator	No Dupes Here
pRL120638	PGN	13	0	0	13	0	1	25.23	NE	13	0	0	13	0	1	13.85	NE	6.3.6	putative LysR family transcriptional regulator	No Dupes Here
pRL120743	PGN	15	0	0	15	0	0.8	18.42	NE	15	0	0	15	0	0.87	17.69	NE	6.3.6	putative LysR family transcriptional regulator	No Dupes Here
pRL120219	PGN	9	0	0	9	0	0.89	12.38	NE	9	0	0	9	0	0.89	19.5	NE	6.3.7	putative MarR family transcriptional regulator	No Dupes Here
pRL120291	PGN	12	0	0	12	0	0.75	6.22	NE	12	0	0	12	0	1	15.83	NE	6.3.7	putative MarR family transcriptional regulator	No Dupes Here
pRL120503	PGN	6	0	0	6	0	1	21.67	NE	6	0	0	6	0	0.83	28.4	NE	6.3.7	putative MarR family transcriptional regulator	No Dupes Here
pRL120066	PGN	14	0	0	14	0	1	26.5	NE	14	0	0	14	0	1	27.64	NE	6.3.8	putative TetR family transcriptional regulator of calsymin (casR)	No Dupes Here
pRL120070	PGN	10	0	0	10	0	1	11.9	NE	10	0	0	10	0	0.9	16.89	NE	6.3.8	putative TetR family transcriptional regulator	No Dupes Here
pRL120296	PGN	12	0	0	12	0	0.92	12.73	NE	12	0	0	12	0	1	19.25	NE	6.3.8	putative TetR family transcriptional regulator	No Dupes Here
pRL120345	PGN	6	0	0	6	0	0.67	8	NE	6	0	0	6	0	0.83	6.6	NE	6.3.8	putative TetR family transcriptional regulator	No Dupes Here
pRL120518	PGN	13	0	0	13	0	0.85	11.27	NE	13	0	0	13	0	1	11.85	NE	6.3.8	putative TetR family transcriptional regulator	No Dupes Here
pRL120583	PGN	17	0	0	17	0	0.94	14	NE	17	0	0	17	0	0.94	15.75	NE	6.3.8	putative TetR family transcriptional regulator	No Dupes Here
pRL120594	PGN	9	0	0	9	0	0.89	15	NE	9	0	0	9	0	0.89	13.5	NE	6.3.8	putative TetR family transcriptional regulator	No Dupes Here
pRL120695	PGN	6	0	0	6	0	1	26.5	NE	6	0	0	6	0	1	17.17	NE	6.3.8	putative TetR family transcriptional regulator of RND family efflux transporter	No Dupes Here
pRL120354	PGN	13	0	0	13	0	0.92	17.42	NE	13	0	0	13	0	1	19.08	NE	6.3.9	putative ROK family transcriptional regulator	No Dupes Here
pRL120692	PGN	13	0	0	13	0	0.85	14.55	NE	13	0	0	13	0	0.85	15.18	NE	6.3.9	putative ROK family transcriptional regulator	No Dupes Here
pRL120259	PGN	30	0	0	30	0	0.9	17.26	NE	30	0	0	30	0	0.97	18.41	NE	6.6.0	putative GGDEF/EAL/GAF domain putative c-di-GMP phosphodiesterase	No Dupes Here
pRL120541	PGN	44	0	0	44	0	0.91	19.18	NE	44	0	0	44	0	0.93	21.05	NE	6.6.0	putative transmembrane GGDEF/EAL sensory box protein, diguanylate cyclase	No Dupes Here
pRL120324	PGN	28	0	0	28	0	0.89	10.72	NE	28	0	0	28	0	0.89	13.16	NE	6.6.1	putative transmembrane GGDEF domain regulatory protein	No Dupes Here
pRL120055	PGN	11	0	0	11	0	0.91	13.4	NE	11	0	0	11	0	0.91	14.3	NE	7.0.0	putative AstE/AspA family protein	No Dupes Here
pRL120154	PGN	17	0	0	17	0	0.88	17.73	NE	17	0	0	17	0	0.94	20.25	NE	7.0.0	putative LamB/YcsF family protein	No Dupes Here
pRL120363	PGN	9	0	0	9	0	0.89	13.25	NE	9	0	0	9	0	1	16	NE	7.0.0	putative PIN domain signalling protein	No Dupes Here
pRL120657	PGN	10	0	0	10	0	1	13.2	NE	10	0	0	10	0	1	13	NE	7.0.0	putative HIT motif protein	No Dupes Here
pRL120109	PGN	20	0	0	20	0	0.7	8.43	NE	20	0	0	20	0	0.8	11	NE	7.2.1	pseudogene	No Dupes Here
pRL120110	PGN	7	0	0	7	0	0.71	12.6	NE	7	0	0	7	0	1	11.71	NE	7.2.1	pseudogene	No Dupes Here
pRL120165	PGN	10	0	0	10	0	1	21.7	NE	10	0	0	10	0	1	23.7	NE	7.2.1	pseudogene	No Dupes Here
pRL120274	PGN	2	0	0	2	0	0.5	2	NE	2	0	0	2	0	0.5	5	NE	7.2.1	pseudogene	No Dupes Here
pRL120435	PGN	3	0	0	3	0	1	18	NE	3	0	0	3	0	1	15	NE	7.2.1	pseudogene	No Dupes Here
pRL120475	PGN	23	0	0	23	0	0.65	5.53	NE	23	0	0	23	0	0.87	6.25	NE	7.2.1	pseudogene, conserved hypothetical protein, component of T6SS	No Dupes Here
pRL120648	PGN	18	0	0	18	0	0.89	14.5	NE	18	0	0	18	0	0.94	13.94	NE	7.2.1	pseudogene	No Dupes Here
pRL120703	PGN	5	0	0	5	0	0.6	37.67	NE	5	0	0	5	0	0.8	44.75	NE	7.2.1	pseudogene	No Dupes Here
pRL110008	PGN	6	0	0	6	0	1	7.83	NE	6	0	0	6	0	1	13.5	NE	0.0.0	hypothetical protein	No Dupes Here
pRL110057	PGN	12	0	0	12	0	0.83	17.7	NE	12	0	0	12	0	0.92	17.18	NE	0.0.0	hypothetical protein	No Dupes Here
pRL110103	PGN	5	0	0	5	0	1	14.8	NE	5	0	0	5	0	1	20.2	NE	0.0.0	hypothetical protein	No Dupes Here
pRL110104	PGN	5	0	0	5	0	0.6	9	NE	5	0	0	5	0	1	9.2	NE	0.0.0	hypothetical protein	No Dupes Here
pRL110109	PGN	8	0	0	8	0	1	13.88	NE	8	0	0	8	0	1	20	NE	0.0.0	hypothetical protein	No Dupes Here
pRL110110	PGN	9	0	0	9	0	1	19.56	NE	9	0	0	9	0	1	18.33	NE	0.0.0	hypothetical protein	No Dupes Here
pRL110113	PGN	9	0	0	9	0	0.89	12.5	NE	9	0	0	9	0	1	18.56	NE	0.0.0	hypothetical protein	No Dupes Here
pRL110113A	PGN	6	0	0	6	0	1	26.67	NE	6	0	0	6	0	1	37.33	NE	0.0.0	hypothetical protein	No Dupes Here
pRL110114	PGN	11	0	0	11	0	0.82	16.89	NE	11	0	0	11	0	0.82	18.89	NE	0.0.0	hypothetical protein	No Dupes Here
pRL110118	PGN	5	0	0	5	0	1	25.2	NE	5	0	0	5	0	1	30	NE	0.0.0	hypothetical protein	No Dupes Here
pRL110128	PGN	4	0	0	4	0	0.75	8.33	NE	4	0	0	4	0	1	10	NE	0.0.0	hypothetical exported protein	No Dupes Here
pRL110129	PGN	7	0	0	7	0	0.86	9.17	NE	7	0	0	7	0	1	11.14	NE	0.0.0	hypothetical protein	No Dupes Here
pRL110130	PGN	11	0	0	11	0	0.91	18.1	NE	11	0	0	11	0	1	21.91	NE	0.0.0	hypothetical protein	No Dupes Here
pRL110131	PGN	9	0	0	9	0	0.89	13.5	NE	9	0	0	9	0	0.89	21.25	NE	0.0.0	hypothetical protein	No Dupes Here
pRL110138	PGN	9	0	0	9	0	0.89	14.25	NE	9	0	0	9	0	0.89	17	NE	0.0.0	hypothetical protein	No Dupes Here
pRL110142	PGN	24	0	0	24	0	0.92	12.59	NE	24	0	0	24	0	0.96	13.74	NE	0.0.0	hypothetical protein	No Dupes Here
pRL110157	PGN	23	0	0	23	0	1	16	NE	23	0	0	23	0	1	20.83	NE	0.0.0	hypothetical protein	No Dupes Here
pRL110181A	PGN	8	0	0	8	0	0.88	11.71	NE	8	0	0	8	0	0.75	13.67	NE	0.0.0	hypothetical protein	No Dupes Here
pRL110182	PGN	14	0	0	14	0	0.93	12.38	NE	14	0	0	14	0	1	11.36	NE	0.0.0	hypothetical protein	No Dupes Here
pRL110187	PGN	14	0	0	14	0	0.71	23	NE	14	0	0	14	0	0.93	20.38	NE	0.0.0	hypothetical protein	No Dupes Here
pRL110189	PGN	9	0	0	9	0	0.89	10.13	NE	9	0	0	9	0	0.89	14.75	NE	0.0.0	hypothetical protein	No Dupes Here
pRL110193A	PGN	5	0	0	5	0	0.8	15	NE	5	0	0	5	0	1	13.8	NE	0.0.0	hypothetical protein	No Dupes Here
pRL110195	PGN	2	0	0	2	0	1	28.5	NE	2	0	0	2	0	1	20	NE	0.0.0	hypothetical protein	No Dupes Here
pRL110196	PGN	14	0	0	14	0	0.86	10.92	NE	14	0	0	14	0	1	10.93	NE	0.0.0	hypothetical protein	No Dupes Here
pRL110198	PGN	11	0	0	11	0	0.91	4.7	NE	11	0	0	11	0	0.82	10.44	NE	0.0.0	hypothetical protein	No Dupes Here
pRL110216	PGN	5	0	0	5	0	1	16	NE	5	0	0	5	0	1	15	NE	0.0.0	hypothetical exported protein	No Dupes Here
pRL110225	PGN	4	0	0	4	0	0.75	3.67	NE	4	0	0	4	0	0.75	5	NE	0.0.0	hypothetical protein	No Dupes Here
pRL110251	PGN	15	0	0	15	0	0.87	19.15	NE	15	0	0	15	0	0.93	18.21	NE	0.0.0	hypothetical protein	No Dupes Here
pRL110257B	PGN	5	0	0	5	0	1	20.8	NE	5	0	0	5	0	1	25.2	NE	0.0.0	hypothetical protein	No Dupes Here
pRL110258	PGN	3	0	0	3	0	1	30.33	NE	3	0	0	3	0	1	31.67	NE	0.0.0	hypothetical protein	No Dupes Here
pRL110260A	PGN	20	0	0	20	0	0.9	10.5	NE	20	0	0	20	0	0.9	11.89	NE	0.0.0	hypothetical protein	No Dupes Here
pRL110300	PGN	79	0	1	78	0	0.86	20.41	NE	79	0	0	79	0	0.92	23.23	NE	0.0.0	hypothetical exported protein	No Dupes Here
pRL110315	PGN	13	0	0	13	0	1	23.31	NE	13	0	0	13	0	1	26.69	NE	0.0.0	hypothetical protein	No Dupes Here
pRL110317	PGN	4	0	0	4	0	0.5	24	NE	4	0	0	4	0	1	13.5	NE	0.0.0	hypothetical protein	No Dupes Here
pRL110317A	PGN	5	0	0	5	0	1	14.6	NE	5	0	0	5	0	1	14.8	NE	0.0.0	hypothetical protein	No Dupes Here
pRL110318	PGN	6	0	0	6	0	1	19.33	NE	6	0	0	6	0	1	23.5	NE	0.0.0	hypothetical protein	No Dupes Here
pRL110326	PGN	7	0	0	7	0	1	25	NE	7	0	0	7	0	1	34.14	NE	0.0.0	hypothetical protein	No Dupes Here
pRL110336	PGN	7	0	0	7	0	0.86	17.33	NE	7	0	0	7	0	0.86	16.83	NE	0.0.0	hypothetical protein	No Dupes Here
pRL110338	PGN	6	0	0	6	0	0.83	13.2	NE	6	0	0	6	0	0.67	24.25	NE	0.0.0	hypothetical protein	No Dupes Here
pRL110348	PGN	12	0	0	12	0	0.92	17.73	NE	12	0	0	12	0	0.92	20.73	NE	0.0.0	hypothetical protein	No Dupes Here
pRL110349	PGN	14	0	0	14	0	1	15.14	NE	14	0	0	14	0	1	17	NE	0.0.0	hypothetical protein	No Dupes Here
pRL110351	PGN	5	0	0	5	0	0.6	14.33	NE	5	0	0	5	0	0.6	16.67	NE	0.0.0	hypothetical protein	No Dupes Here
pRL110354	PGN	16	0	0	16	0	0.56	8.44	NE	16	0	0	16	0	0.63	10.4	NE	0.0.0	hypothetical protein	No Dupes Here
pRL110354B	PGN	7	0	0	7	0	1	24.14	NE	7	0	0	7	0	1	22.43	NE	0.0.0	hypothetical protein	No Dupes Here
pRL110356	PGN	4	0	0	4	0	1	24.25	NE	4	0	0	4	0	1	29	NE	0.0.0	hypothetical protein	No Dupes Here
pRL110393	PGN	18	0	0	18	0	0.94	15.53	NE	18	0	0	18	0	0.94	15.29	NE	0.0.0	hypothetical protein	No Dupes Here
pRL110398	PGN	15	0	0	15	0	0.8	9.25	NE	15	0	0	15	0	0.93	11.14	NE	0.0.0	hypothetical protein	No Dupes Here
pRL110399	PGN	16	0	0	16	0	0.94	9.67	NE	16	0	0	16	0	1	13.19	NE	0.0.0	hypothetical protein	No Dupes Here
pRL110424	PGN	9	0	0	9	0	0.89	28.63	NE	9	0	0	9	0	1	35.22	NE	0.0.0	hypothetical protein	No Dupes Here
pRL110426	PGN	10	0	0	10	0	1	16.9	NE	10	0	0	10	0	1	17.2	NE	0.0.0	hypothetical protein	No Dupes Here
pRL110469	PGN	3	0	0	3	0	1	18.33	NE	3	0	0	3	0	1	15.67	NE	0.0.0	hypothetical protein	No Dupes Here
pRL110497	PGN	6	0	0	6	0	0.83	8.8	NE	6	0	0	6	0	0.83	14.6	NE	0.0.0	hypothetical protein	No Dupes Here
pRL110523	PGN	6	0	0	6	0	1	8.17	NE	6	0	0	6	0	1	14.83	NE	0.0.0	hypothetical protein	No Dupes Here
pRL110525	PGN	6	0	0	6	0	1	8	NE	6	0	0	6	0	0.83	15.2	NE	0.0.0	hypothetical protein	No Dupes Here
pRL110531	PGN	13	0	0	13	0	0.85	10.55	NE	13	0	0	13	0	0.92	12.25	NE	0.0.0	hypothetical protein	No Dupes Here
pRL110570	PGN	12	0	0	12	0	0.92	9.91	NE	12	0	0	12	0	0.92	9.45	NE	0.0.0	hypothetical exported protein	No Dupes Here
pRL110592	PGN	5	0	0	5	0	1	6.4	NE	5	0	0	5	0	1	7.6	NE	0.0.0	hypothetical protein	No Dupes Here
pRL110593	PGN	3	0	0	3	0	1	13.67	NE	3	0	0	3	0	1	23	NE	0.0.0	hypothetical protein	No Dupes Here
pRL110603	PGN	5	0	0	5	0	0.8	35.5	NE	5	0	0	5	0	1	18.6	NE	0.0.0	hypothetical protein	No Dupes Here
pRL110608	PGN	5	0	0	5	0	1	35.2	NE	5	0	0	5	0	0.8	41.5	NE	0.0.0	hypothetical protein	No Dupes Here
pRL110614A	PGN	9	0	0	9	0	0.44	2.25	NE	9	0	0	9	0	0.44	2.25	NE	0.0.0	hypothetical protein	No Dupes Here
pRL110013	PGN	86	0	0	86	0	0.95	26.84	NE	86	0	0	86	0	0.91	25.05	NE	0.0.1	conserved hypothetical protein	No Dupes Here
pRL110015	PGN	13	0	0	13	0	0.85	16.64	NE	13	0	0	13	0	1	16.54	NE	0.0.1	conserved hypothetical protein	No Dupes Here
pRL110036	PGN	11	0	0	11	0	0.73	15.38	NE	11	0	0	11	0	0.64	18.57	NE	0.0.1	conserved hypothetical protein	No Dupes Here
pRL110045	PGN	2	0	0	2	0	1	16	NE	2	0	0	2	0	1	19	NE	0.0.1	conserved hypothetical protein	No Dupes Here
pRL110059	PGN	8	0	0	8	0	0.75	28.33	NE	8	0	0	8	0	0.75	35.5	NE	0.0.1	conserved hypothetical protein	No Dupes Here
pRL110063	PGN	23	0	0	23	0	0.96	27.14	NE	23	0	0	23	0	0.96	33.45	NE	0.0.1	conserved hypothetical protein	No Dupes Here
pRL110064	PGN	7	0	0	7	0	0.86	2	NE	7	0	0	7	0	1	13.43	NE	0.0.1	conserved hypothetical protein	No Dupes Here
pRL110068	PGN	6	0	0	6	0	0.83	14	NE	6	0	0	6	0	0.83	12.8	NE	0.0.1	conserved hypothetical protein	No Dupes Here
pRL110070	PGN	6	0	0	6	0	0.83	10.4	NE	6	0	0	6	0	1	12.5	NE	0.0.1	conserved hypothetical protein	No Dupes Here
pRL110093	PGN	6	0	0	6	0	0.83	13	NE	6	0	0	6	0	0.83	12.6	NE	0.0.1	conserved hypothetical protein	No Dupes Here
pRL110106	PGN	2	0	0	2	0	1	8	NE	2	0	0	2	0	1	14	NE	0.0.1	conserved hypothetical protein	No Dupes Here
pRL110107	PGN	17	0	0	17	0	0.71	8.92	NE	17	0	0	17	0	0.71	13.17	NE	0.0.1	conserved hypothetical exported protein	No Dupes Here
pRL110108A	PGN	3	0	0	3	0	0.67	27.5	NE	3	0	0	3	0	1	23.67	NE	0.0.1	conserved hypothetical protein	No Dupes Here
pRL110117	PGN	8	0	0	8	0	0.75	8	NE	8	0	0	8	0	0.63	11.8	NE	0.0.1	conserved hypothetical protein	No Dupes Here
pRL110171	PGN	12	0	0	12	0	0.92	23.45	NE	12	0	0	12	0	0.92	19.09	NE	0.0.1	conserved hypothetical protein	No Dupes Here
pRL110194	PGN	5	0	0	5	0	1	23.2	NE	5	0	0	5	0	1	20.4	NE	0.0.1	conserved hypothetical protein	No Dupes Here
pRL110200	PGN	13	0	0	13	0	0.92	20	NE	13	0	0	13	0	1	18.08	NE	0.0.1	conserved hypothetical protein	No Dupes Here
pRL110202	PGN	5	0	0	5	0	1	14.4	NE	5	0	0	5	0	0.8	11.25	NE	0.0.1	conserved hypothetical protein	No Dupes Here
pRL110218	PGN	20	0	0	20	0	0.85	14.94	NE	20	0	0	20	0	0.95	20.16	NE	0.0.1	conserved hypothetical exported protein	No Dupes Here
pRL110219	PGN	34	0	0	34	0	1	15.65	NE	34	0	0	34	0	0.97	18.33	NE	0.0.1	conserved hypothetical exported protein	No Dupes Here
pRL110238	PGN	11	0	0	11	0	0.91	11.7	NE	11	0	0	11	0	0.91	13	NE	0.0.1	conserved hypothetical protein	No Dupes Here
pRL110252	PGN	16	0	0	16	0	0.94	11.33	NE	16	0	0	16	0	0.88	13.07	NE	0.0.1	conserved hypothetical protein	No Dupes Here
pRL110253	PGN	26	0	0	26	0	0.92	20.75	NE	26	0	0	26	0	0.96	22.4	NE	0.0.1	conserved hypothetical protein	No Dupes Here
pRL110254	PGN	18	0	0	18	0	0.83	9.33	NE	18	0	0	18	0	0.83	9.2	NE	0.0.1	conserved hypothetical protein	No Dupes Here
pRL110255	PGN	26	0	0	26	0	0.92	9.33	NE	26	0	0	26	0	0.96	11.12	NE	0.0.1	conserved hypothetical protein	No Dupes Here
pRL110257A	PGN	8	0	0	8	0	1	18.25	NE	8	0	0	8	0	1	19.25	NE	0.0.1	conserved hypothetical protein	No Dupes Here
pRL110259	PGN	7	0	0	7	0	0.86	4.33	NE	7	0	0	7	0	0.86	10.67	NE	0.0.1	conserved hypothetical protein	No Dupes Here
pRL110263	PGN	13	0	0	13	0	0.92	19.92	NE	13	0	0	13	0	0.92	25.67	NE	0.0.1	conserved hypothetical protein	No Dupes Here
pRL110267	PGN	6	0	0	6	0	1	10.5	NE	6	0	0	6	0	1	14.5	NE	0.0.1	conserved hypothetical protein	No Dupes Here
pRL110268	PGN	6	0	0	6	0	0.83	35.6	NE	6	0	0	6	0	0.83	35.4	NE	0.0.1	conserved hypothetical protein	No Dupes Here
pRL110271	PGN	3	0	0	3	0	0.67	10.5	NE	3	0	0	3	0	0.67	25	NE	0.0.1	putative WGR-family protein	No Dupes Here
pRL110273	PGN	24	0	0	24	0	0.96	20.04	NE	24	0	0	24	0	0.92	22.95	NE	0.0.1	conserved hypothetical protein	No Dupes Here
pRL110321	PGN	3	0	0	3	0	1	12.67	NE	3	0	0	3	0	1	17.67	NE	0.0.1	conserved hypothetical protein	No Dupes Here
pRL110325	PGN	4	0	0	4	0	0.5	7	NE	4	0	0	4	0	0.75	4.67	NE	0.0.1	conserved hypothetical protein	No Dupes Here
pRL110327	PGN	6	0	0	6	0	1	17.5	NE	6	0	0	6	0	1	31.5	NE	0.0.1	conserved hypothetical protein	No Dupes Here
pRL110328	PGN	3	0	0	3	0	0.67	19	NE	3	0	0	3	0	1	13.67	NE	0.0.1	conserved hypothetical protein	No Dupes Here
pRL110329	PGN	4	0	0	4	0	1	39.5	NE	4	0	0	4	0	1	62.5	NE	0.0.1	conserved hypothetical protein	No Dupes Here
pRL110333	PGN	9	0	0	9	0	0.89	12	NE	9	0	0	9	0	0.78	16.71	NE	0.0.1	conserved hypothetical protein	No Dupes Here
pRL110343	PGN	14	0	0	8	6	0.71	66.1	NE	14	0	0	14	0	1	14.93	NE	0.0.1	conserved hypothetical protein	No Dupes Here
pRL110350	PGN	6	0	0	6	0	0.5	59	NE	6	0	0	6	0	0.5	58	NE	0.0.1	conserved hypothetical protein	No Dupes Here
pRL110357	PGN	26	0	0	26	0	1	16.27	NE	26	0	0	26	0	1	16.65	NE	0.0.1	conserved hypothetical protein	No Dupes Here
pRL110360	PGN	11	0	0	11	0	1	17.27	NE	11	0	0	11	0	1	14.82	NE	0.0.1	conserved hypothetical protein	No Dupes Here
pRL110361	PGN	2	0	0	2	0	1	23.5	NE	2	0	0	2	0	1	16	NE	0.0.1	conserved hypothetical protein	No Dupes Here
pRL110433	PGN	4	0	0	4	0	0.75	14.33	NE	4	0	0	4	0	0.75	27.33	NE	0.0.1	conserved hypothetical protein	No Dupes Here
pRL110466	PGN	27	0	0	27	0	0.89	14.38	NE	27	0	0	27	0	0.96	16.54	NE	0.0.1	conserved hypothetical protein	No Dupes Here
pRL110470	PGN	14	0	0	14	0	1	19.5	NE	14	0	0	14	0	1	23.64	NE	0.0.1	conserved hypothetical protein	No Dupes Here
pRL110477	PGN	17	0	0	17	0	0.94	15.06	NE	17	0	0	17	0	0.88	17.27	NE	0.0.1	conserved hypothetical protein	No Dupes Here
pRL110499	PGN	21	0	0	19	2	0.86	129.72	NE	21	0	0	11	10	0.95	40.55	NE	0.0.1	conserved hypothetical protein	No Dupes Here
pRL110500	PGN	10	0	0	0	10	0.9	1160.89	GA	10	0	0	0	10	1	92.6	GA	0.0.1	conserved hypothetical protein	No Dupes Here
pRL110512	PGN	6	0	0	6	0	1	16.33	NE	6	0	0	6	0	1	15	NE	0.0.1	conserved hypothetical protein	No Dupes Here
pRL110522	PGN	6	0	0	6	0	1	21.67	NE	6	0	0	6	0	1	17.33	NE	0.0.1	conserved hypothetical protein	No Dupes Here
pRL110543	PGN	2	0	0	2	0	1	6.5	NE	2	0	0	2	0	1	8	NE	0.0.1	conserved hypothetical protein	No Dupes Here
pRL110547	PGN	8	0	0	8	0	1	9.88	NE	8	0	0	8	0	0.88	13.29	NE	0.0.1	conserved hypothetical protein	No Dupes Here
pRL110549	PGN	20	0	0	20	0	0.95	21.05	NE	20	0	0	20	0	0.95	23.32	NE	0.0.1	conserved hypothetical protein	No Dupes Here
pRL110551	PGN	10	0	0	10	0	1	12.5	NE	10	0	0	10	0	1	14.8	NE	0.0.1	conserved hypothetical protein	No Dupes Here
pRL110586	PGN	6	0	0	6	0	1	30.5	NE	6	0	0	6	0	1	27.83	NE	0.0.1	conserved hypothetical protein	No Dupes Here
pRL110594	PGN	10	0	0	10	0	1	11.1	NE	10	0	0	10	0	0.9	15.56	NE	0.0.1	conserved hypothetical protein	No Dupes Here
pRL110601	PGN	15	0	0	15	0	0.87	13.23	NE	15	0	0	15	0	0.87	14.38	NE	0.0.1	conserved hypothetical protein	No Dupes Here
pRL110605	PGN	13	0	0	13	0	0.92	36.58	NE	13	0	0	13	0	1	22.69	NE	0.0.1	conserved hypothetical protein	No Dupes Here
pRL110624	PGN	8	0	0	8	0	0.88	10.86	NE	8	0	0	8	0	1	11.63	NE	0.0.1	conserved hypothetical protein	No Dupes Here
pRL110004	PGN	19	0	0	19	0	0.68	12.46	NE	19	0	0	19	0	0.74	13.07	NE	0.0.2	conserved hypothetical protein	No Dupes Here
pRL110016	PGN	14	0	0	14	0	0.64	19.11	NE	14	0	0	14	0	0.64	20.44	NE	0.0.2	conserved hypothetical protein	No Dupes Here
pRL110035	PGN	6	0	0	6	0	1	9.83	NE	6	0	0	6	0	1	8.33	NE	0.0.2	conserved hypothetical protein	No Dupes Here
pRL110061	PGN	5	0	0	5	0	1	29	NE	5	0	0	5	0	1	33.4	NE	0.0.2	conserved hypothetical protein	No Dupes Here
pRL110062	PGN	6	0	0	6	0	0.83	6.6	NE	6	0	0	6	0	1	8.5	NE	0.0.2	conserved hypothetical protein	No Dupes Here
pRL110065	PGN	14	0	0	14	0	1	17.36	NE	14	0	0	14	0	0.93	21.92	NE	0.0.2	conserved hypothetical protein	No Dupes Here
pRL110083	PGN	14	0	0	14	0	0.86	15	NE	14	0	0	14	0	0.71	19.3	NE	0.0.2	conserved hypothetical protein	No Dupes Here
pRL110091	PGN	7	0	0	7	0	1	11.43	NE	7	0	0	7	0	1	22.86	NE	0.0.2	conserved hypothetical protein	No Dupes Here
pRL110092	PGN	13	0	0	13	0	0.92	19	NE	13	0	0	13	0	0.85	19.27	NE	0.0.2	conserved hypothetical protein	No Dupes Here
pRL110096	PGN	42	0	0	42	0	0.95	21.73	NE	42	0	0	42	0	0.93	24.13	NE	0.0.2	conserved hypothetical protein	No Dupes Here
pRL110097	PGN	29	0	2	27	0	0.86	17.92	NE	29	0	0	29	0	0.93	22.11	NE	0.0.2	conserved hypothetical protein	No Dupes Here
pRL110100	PGN	31	0	0	31	0	0.97	15.13	NE	31	0	0	31	0	0.97	18.77	NE	0.0.2	conserved hypothetical protein	No Dupes Here
pRL110102	PGN	16	0	0	16	0	1	16.75	NE	16	0	0	16	0	0.94	21	NE	0.0.2	conserved hypothetical protein	No Dupes Here
pRL110111	PGN	17	0	0	17	0	1	14.94	NE	17	0	0	17	0	0.88	17.93	NE	0.0.2	conserved hypothetical protein	No Dupes Here
pRL110120	PGN	7	0	0	7	0	0.71	15.6	NE	7	0	0	7	0	0.86	17.67	NE	0.0.2	conserved hypothetical protein	No Dupes Here
pRL110121	PGN	16	0	0	16	0	0.88	13.21	NE	16	0	0	16	0	0.81	17.77	NE	0.0.2	conserved hypothetical protein	No Dupes Here
pRL110141	PGN	8	0	0	8	0	1	18.38	NE	8	0	0	8	0	1	14.63	NE	0.0.2	conserved hypothetical protein	No Dupes Here
pRL110145	PGN	31	0	0	31	0	0.97	16.9	NE	31	0	0	31	0	1	16.58	NE	0.0.2	conserved hypothetical protein	No Dupes Here
pRL110151	PGN	21	0	0	21	0	0.95	22.45	NE	21	0	0	21	0	0.9	27.16	NE	0.0.2	conserved hypothetical protein	No Dupes Here
pRL110159	PGN	14	0	0	14	0	0.79	13.27	NE	14	0	0	14	0	0.93	15.15	NE	0.0.2	conserved hypothetical exported protein	No Dupes Here
pRL110163	PGN	16	0	0	16	0	0.94	17.13	NE	16	0	0	16	0	0.94	17.73	NE	0.0.2	conserved hypothetical protein	No Dupes Here
pRL110165	PGN	23	0	0	23	0	0.91	17.81	NE	23	0	0	23	0	0.83	23.05	NE	0.0.2	conserved hypothetical protein	No Dupes Here
pRL110176	PGN	23	0	0	23	0	0.74	20.47	NE	23	0	0	23	0	0.74	22.35	NE	0.0.2	conserved hypothetical exported protein	No Dupes Here
pRL110181	PGN	21	0	0	21	0	0.81	12.53	NE	21	0	0	21	0	0.86	13.67	NE	0.0.2	conserved hypothetical protein	No Dupes Here
pRL110186	PGN	34	0	0	24	10	0.82	226.5	NE	34	0	0	34	0	0.88	12.53	NE	0.0.2	conserved hypothetical protein	No Dupes Here
pRL110192	PGN	28	0	0	28	0	0.93	16.5	NE	28	0	0	28	0	0.96	19.04	NE	0.0.2	conserved hypothetical protein	No Dupes Here
pRL110199	PGN	15	0	0	15	0	0.87	18.54	NE	15	0	0	15	0	0.93	24.86	NE	0.0.2	conserved hypothetical protein	No Dupes Here
pRL110209	PGN	25	0	0	25	0	0.92	14.39	NE	25	0	0	25	0	0.92	25.3	NE	0.0.2	conserved hypothetical protein	No Dupes Here
pRL110217	PGN	18	0	0	18	0	0.89	20	NE	18	0	0	18	0	0.94	23.24	NE	0.0.2	conserved hypothetical protein	No Dupes Here
pRL110229	PGN	4	0	0	4	0	1	22.5	NE	4	0	0	4	0	1	23.5	NE	0.0.2	conserved hypothetical protein	No Dupes Here
pRL110230	PGN	26	0	0	26	0	0.92	13.83	NE	26	0	0	26	0	0.96	18.08	NE	0.0.2	conserved hypothetical protein	No Dupes Here
pRL110291	PGN	22	0	0	22	0	1	16.23	NE	22	0	0	22	0	0.95	19.43	NE	0.0.2	conserved hypothetical protein	No Dupes Here
pRL110308	PGN	2	0	0	2	0	0.5	53	NE	2	0	0	2	0	0.5	67	NE	0.0.2	conserved hypothetical protein	No Dupes Here
pRL110309	PGN	5	0	0	5	0	1	9.6	NE	5	0	0	5	0	1	17.6	NE	0.0.2	conserved hypothetical protein	No Dupes Here
pRL110311	PGN	6	0	0	6	0	0.83	32.2	NE	6	0	0	6	0	1	33.5	NE	0.0.2	conserved hypothetical protein	No Dupes Here
pRL110324	PGN	7	0	0	7	0	1	29.29	NE	7	0	0	7	0	1	41.43	NE	0.0.2	conserved hypothetical protein	No Dupes Here
pRL110332	PGN	16	0	0	16	0	0.94	18.87	NE	16	0	0	16	0	1	19.56	NE	0.0.2	conserved hypothetical exported protein	No Dupes Here
pRL110347	PGN	5	0	0	5	0	1	9.4	NE	5	0	0	5	0	1	11.4	NE	0.0.2	conserved hypothetical protein	No Dupes Here
pRL110354A	PGN	10	0	0	10	0	0.9	15.67	NE	10	0	0	10	0	0.9	15.78	NE	0.0.2	conserved hypothetical protein	No Dupes Here
pRL110407	PGN	10	0	0	10	0	0.9	20	NE	10	0	0	10	0	0.9	22.56	NE	0.0.2	conserved hypothetical protein	No Dupes Here
pRL110422	PGN	4	0	0	4	0	0.75	6.67	NE	4	0	0	4	0	0.5	17.5	NE	0.0.2	conserved hypothetical protein, only found in Rhizobia and in a few soil organisms	No Dupes Here
pRL110425	PGN	7	0	0	7	0	1	14.29	NE	7	0	0	7	0	1	16.43	NE	0.0.2	conserved hypothetical protein	No Dupes Here
pRL110428	PGN	15	0	0	15	0	0.87	24.92	NE	15	0	0	15	0	0.87	32.54	NE	0.0.2	conserved hypothetical protein	No Dupes Here
pRL110444	PGN	14	0	0	14	0	0.93	35.23	NE	14	0	0	14	0	0.93	36.08	NE	0.0.2	conserved hypothetical protein	No Dupes Here
pRL110453	PGN	6	0	0	6	0	0.83	14.2	NE	6	0	0	6	0	1	11.83	NE	0.0.2	conserved hypothetical protein	No Dupes Here
pRL110457	PGN	6	0	0	6	0	0.83	35	NE	6	0	0	6	0	1	30.5	NE	0.0.2	conserved hypothetical protein	No Dupes Here
pRL110458	PGN	18	0	0	18	0	0.83	17.13	NE	18	0	0	18	0	0.89	14	NE	0.0.2	conserved hypothetical protein	No Dupes Here
pRL110462	PGN	18	0	0	18	0	1	19.56	NE	18	0	0	18	0	1	26.11	NE	0.0.2	conserved hypothetical protein	No Dupes Here
pRL110464	PGN	14	0	0	14	0	0.93	25.77	NE	14	0	0	14	0	0.93	21.15	NE	0.0.2	conserved hypothetical protein	No Dupes Here
pRL110492	PGN	54	0	0	54	0	0.91	15.92	NE	54	0	0	54	0	0.93	17.68	NE	0.0.2	conserved hypothetical protein	No Dupes Here
pRL110493	PGN	34	0	0	34	0	0.94	13.53	NE	34	0	0	34	0	0.94	16.28	NE	0.0.2	conserved hypothetical protein	No Dupes Here
pRL110498	PGN	17	0	0	17	0	0.94	29.69	NE	17	0	0	17	0	1	33.65	NE	0.0.2	conserved hypothetical protein	No Dupes Here
pRL110510	PGN	4	0	0	4	0	0.75	20.67	NE	4	0	0	4	0	1	20.5	NE	0.0.2	conserved hypothetical protein	No Dupes Here
pRL110521	PGN	12	0	0	12	0	0.92	29	NE	12	0	0	12	0	1	26.67	NE	0.0.2	conserved hypothetical exported protein	No Dupes Here
pRL110526	PGN	18	0	0	18	0	0.94	14.29	NE	18	0	0	18	0	1	19.56	NE	0.0.2	conserved hypothetical protein	No Dupes Here
pRL110527	PGN	54	0	0	54	0	0.89	21.21	NE	54	0	0	54	0	0.93	23.28	NE	0.0.2	conserved hypothetical protein	No Dupes Here
pRL110532	PGN	5	0	0	5	0	0.8	17.25	NE	5	0	0	5	0	0.8	24.5	NE	0.0.2	conserved hypothetical protein	No Dupes Here
pRL110571	PGN	15	0	0	15	0	0.93	22.07	NE	15	0	0	15	0	0.93	24.57	NE	0.0.2	conserved hypothetical protein	No Dupes Here
pRL110585	PGN	14	0	0	14	0	0.93	15.31	NE	14	0	0	14	0	0.93	20.69	NE	0.0.2	conserved hypothetical protein	No Dupes Here
pRL110590	PGN	22	0	0	22	0	0.95	27.71	NE	22	0	0	22	0	0.95	28.67	NE	0.0.2	conserved hypothetical protein	No Dupes Here
pRL110595	PGN	20	0	0	20	0	0.85	25.24	NE	20	0	0	20	0	0.85	27.82	NE	0.0.2	conserved hypothetical protein	No Dupes Here
pRL110618	PGN	14	0	0	14	0	1	7.36	NE	14	0	0	14	0	1	15.43	NE	0.0.2	conserved hypothetical protein	No Dupes Here
pRL110518	PGN	19	0	0	19	0	0.79	16.67	NE	19	0	0	19	0	0.89	18.82	NE	1.1.1	putative flagellin protein	No Dupes Here
pRL110566	PGN	7	0	0	7	0	1	22.29	NE	7	0	0	7	0	1	34	NE	1.1.1	putative transmembrane pilus assembly protein	No Dupes Here
pRL110572	PGN	18	0	0	18	0	0.72	17.92	NE	18	0	0	18	0	0.78	23.86	NE	1.1.1	putative flp pilus assembly protein	No Dupes Here
pRL110573	PGN	12	0	0	12	0	0.92	20.18	NE	12	0	0	12	0	0.83	22.4	NE	1.1.1	putative transmembrane pilus component protein	No Dupes Here
pRL110574	PGN	11	0	0	11	0	0.91	15	NE	11	0	0	11	0	1	13.36	NE	1.1.1	putative transmembrane pilus component protein	No Dupes Here
pRL110201	PGN	9	0	0	9	0	1	15.44	NE	9	0	0	9	0	0.78	15.43	NE	1.3.1	putative chaperone protein	No Dupes Here
pRL110085	PGN	13	0	0	13	0	0.85	12.09	NE	13	0	0	13	0	0.85	13.45	NE	1.4.2	putative cycloisomerase	No Dupes Here
pRL110086	PGN	13	0	0	13	0	0.92	22.75	NE	13	0	0	13	0	1	24.08	NE	1.4.2	putative protocatechuate 3,4-dioxygenase alpha chain	No Dupes Here
pRL110087	PGN	11	0	0	11	0	0.73	18.38	NE	11	0	0	11	0	0.91	18.5	NE	1.4.2	putative protocatechuate 3,4-dioxygenase beta chain	No Dupes Here
pRL110088	PGN	6	0	0	6	0	1	12.33	NE	6	0	0	6	0	1	12.83	NE	1.4.2	putative carboxymuconolactone decarboxylase	No Dupes Here
pRL110089	PGN	10	0	0	10	0	0.9	13.44	NE	10	0	0	10	0	1	12.7	NE	1.4.2	putative beta-ketoadipate enol-lactone hydrolase	No Dupes Here
pRL110123	PGN	3	0	0	3	0	0.67	17.5	NE	3	0	0	3	0	1	11	NE	1.4.2	putative transmembrane nitrile hydratase	No Dupes Here
pRL110124	PGN	14	0	0	14	0	0.86	12.08	NE	14	0	0	14	0	0.93	11.54	NE	1.4.2	putative cobalt-containing nitrile hydratase subunit alpha	No Dupes Here
pRL110125	PGN	22	0	0	22	0	0.95	16	NE	22	0	0	22	0	0.95	18.38	NE	1.4.2	putative low-molecular weight cobalt-containing nitrile hydratase subunit beta	No Dupes Here
pRL110136	PGN	19	0	0	19	0	0.84	19.81	NE	19	0	0	19	0	0.84	23.19	NE	1.4.2	putative non-heme chloroperoxidase	No Dupes Here
pRL110166	PGN	20	0	0	20	0	0.9	13.28	NE	20	0	0	20	0	0.95	14.68	NE	1.4.2	putative cyclohexadiene dehydrogenase	No Dupes Here
pRL110287	PGN	12	0	0	12	0	0.92	34.55	NE	12	0	0	12	0	0.83	41.1	NE	1.4.2	putative 3-oxoadipate CoA-transferase subunit A	No Dupes Here
pRL110288	PGN	6	0	0	6	0	0.83	13.4	NE	6	0	0	6	0	0.67	22.25	NE	1.4.2	putative 3-oxoadipate CoA-transferase subunit B	No Dupes Here
pRL110289	PGN	14	0	0	14	0	0.79	15.55	NE	14	0	0	14	0	0.79	19.91	NE	1.4.2	putative beta-ketoadipyl CoA thiolase	No Dupes Here
pRL110316	PGN	23	0	0	23	0	1	22.96	NE	23	0	0	23	0	1	28.65	NE	1.4.2	putative exported carboxylesterase	No Dupes Here
pRL110417	PGN	4	0	0	4	0	1	19.25	NE	4	0	0	4	0	1	19	NE	1.4.2	putative carboxymuconolactone decarboxylase (CMD) EC:4.1.1.44 domain, involved in protocatechuate catabolism	No Dupes Here
pRL110432	PGN	8	0	0	8	0	0.88	9.14	NE	8	0	0	8	0	1	9	NE	1.4.2	putative 2,4-dihydroxydec-2-ene-1,10-dioic acid aldolase	No Dupes Here
pRL110484	PGN	26	0	0	26	0	0.92	13.54	NE	26	0	0	26	0	0.88	17	NE	1.4.2	putative dienelactone hydrolase family protein	No Dupes Here
pRL110536	PGN	13	0	0	13	0	0.85	7.91	NE	13	0	0	13	0	0.85	9.64	NE	1.4.2	putative haloalkane dehalogenase	No Dupes Here
pRL110550	PGN	15	0	0	15	0	1	13.47	NE	15	0	0	15	0	0.93	16.43	NE	1.4.2	putative dioxygenase beta subunit	No Dupes Here
pRL110578	PGN	3	0	0	3	0	0.67	2.5	NE	3	0	0	3	0	1	2.33	NE	1.4.2	putative 4-oxalocrotonate tautomerase	No Dupes Here
pRL110588	PGN	13	0	0	13	0	0.85	16.18	NE	13	0	0	13	0	0.92	16.92	NE	1.4.2	putative exported serine protease inhibitor	No Dupes Here
pRL110384	PGN	24	0	0	24	0	0.96	17.43	NE	24	0	0	24	0	0.96	24.39	NE	1.4.3	putative heavy metal resistance protein	No Dupes Here
pRL110604	PGN	13	0	0	13	0	0.92	23.83	NE	13	0	0	13	0	0.85	16.36	NE	1.4.3	putative trifolitoxin-related protein	No Dupes Here
pRL110606	PGN	31	0	0	31	0	0.94	33.97	NE	31	0	0	31	0	0.94	17.14	NE	1.4.3	putative trifolitoxin-related protein	No Dupes Here
pRL110019	PGN	20	0	0	20	0	1	19.55	NE	20	0	0	20	0	1	22.85	NE	1.5.0	putative transmembrane transporter protein	No Dupes Here
pRL110043	PGN	23	0	1	22	0	0.91	9.86	NE	23	0	0	23	0	0.91	12.81	NE	1.5.0	putative transmembrane transporter protein	No Dupes Here
pRL110051	PGN	20	0	0	20	0	0.85	16.29	NE	20	0	0	20	0	0.85	17.59	NE	1.5.0	putative permease component of ABC transporter PepT, OptC	No Dupes Here
pRL110052	PGN	19	0	0	19	0	0.84	29.5	NE	19	0	0	19	0	0.95	27	NE	1.5.0	putative permease component of ABC transporter PepT, OptB	No Dupes Here
pRL110053	PGN	28	0	0	28	0	0.89	22.4	NE	28	0	0	28	0	0.96	25.04	NE	1.5.0	putative SBP of ABC transporter PepT OptA	No Dupes Here
pRL110054	PGN	23	0	0	23	0	0.91	25.24	NE	23	0	0	23	0	0.96	33.45	NE	1.5.0	putative ATP-binding:ATP-binding (ABC:ABC) component of ABC transporter PepT, OptD	No Dupes Here
pRL110211	PGN	12	0	0	12	0	0.83	11.9	NE	12	0	0	12	0	0.83	13.5	NE	1.5.0	putative SBP of ABC transporter PAAT	No Dupes Here
pRL110212	PGN	15	0	0	15	0	1	27	NE	15	0	0	15	0	0.93	34	NE	1.5.0	putative permease component of ABC transporter PAAT	No Dupes Here
pRL110213	PGN	13	0	0	13	0	0.92	16.17	NE	13	0	0	13	0	1	17.54	NE	1.5.0	putative permease component of ABC transporter PAAT	No Dupes Here
pRL110232	PGN	20	0	0	20	0	1	17.45	NE	20	0	0	20	0	1	22.1	NE	1.5.0	putative transmembrane cyclic nucleotide-binding ion channel	No Dupes Here
pRL110233	PGN	20	0	0	20	0	0.95	20.11	NE	20	0	0	20	0	0.9	22.22	NE	1.5.0	putative permease component of ABC transporter Export	No Dupes Here
pRL110234	PGN	16	0	0	16	0	0.94	28.07	NE	16	0	0	16	0	0.94	26.93	NE	1.5.0	putative permease component of ABC transporter Export	No Dupes Here
pRL110235	PGN	8	0	0	8	0	0.75	18.5	NE	8	0	0	8	0	1	20.38	NE	1.5.0	putative HlyD family efflux pump protein	No Dupes Here
pRL110243	PGN	36	0	0	36	0	0.94	26.76	NE	36	0	0	36	0	0.97	27.74	NE	1.5.0	putative SBP of ABC transporter PepT (S. mel SBP homologue SMb21647 (agp) induced by melibiose, raffinose, galactose)	No Dupes Here
pRL110244	PGN	22	0	0	22	0	1	16.45	NE	22	0	0	22	0	1	22.14	NE	1.5.0	putative permease component of ABC transporter PepT (S. mel SBP homologue SMb21647 (agp) induced by melibiose, raffinose, galactose)	No Dupes Here
pRL110245	PGN	15	0	0	15	0	0.93	24.07	NE	15	0	0	15	0	1	26.87	NE	1.5.0	putative permease component of ABC transporter PepT (S. mel SBP homologue SMb21647 (agp) induced by melibiose, raffinose, galactose)	No Dupes Here
pRL110246	PGN	17	0	0	17	0	0.94	22.75	NE	17	0	0	17	0	0.88	24.2	NE	1.5.0	putative ATP-binding:ATP-binding (ABC:ABC) component of ABC transporter PepT (S. mel SBP homologue SMb21647 (agp) induced by melibiose, raffinose, galactose, elevated in MA by galactose in Rlv3841)	No Dupes Here
pRL110277	PGN	13	0	0	13	0	0.85	26.45	NE	13	0	0	13	0	1	20.92	NE	1.5.0	putative ATP-binding component of ABC transporter PepT	No Dupes Here
pRL110278	PGN	16	0	0	16	0	0.88	38.57	NE	16	0	0	16	0	0.88	29.64	NE	1.5.0	putative ATP-binding component of ABC transporter PepT	No Dupes Here
pRL110279	PGN	19	0	0	19	0	0.89	16.47	NE	19	0	0	19	0	0.95	18.61	NE	1.5.0	putative permease component of ABC transporter PepT	No Dupes Here
pRL110280	PGN	18	0	0	18	0	0.83	25.33	NE	18	0	0	18	0	0.83	30.8	NE	1.5.0	putative permease component of ABC transporter PepT	No Dupes Here
pRL110281	PGN	37	0	0	37	0	0.95	24.89	NE	37	0	0	37	0	0.95	26.66	NE	1.5.0	putative SBP of ABC transporter PepT	No Dupes Here
pRL110299	PGN	20	0	0	20	0	1	22.15	NE	20	0	0	20	0	0.95	27.84	NE	1.5.0	putative transmembrane transporter protein	No Dupes Here
pRL110434	PGN	13	0	0	13	0	0.92	13.67	NE	13	0	0	13	0	0.92	19.17	NE	1.5.0	putative ATP-binding component of ABC transporter PepT	No Dupes Here
pRL110435	PGN	9	0	0	9	0	0.89	21.88	NE	9	0	0	9	0	0.89	34	NE	1.5.0	putative ATP-binding component of ABC transporter PepT	No Dupes Here
pRL110436	PGN	14	0	0	14	0	0.79	15.09	NE	14	0	0	14	0	0.79	18.55	NE	1.5.0	putative permease component of ABC transporter PepT	No Dupes Here
pRL110437	PGN	22	0	0	22	0	0.91	22.85	NE	22	0	0	22	0	0.91	24.35	NE	1.5.0	putative permease component of ABC transporter PepT	No Dupes Here
pRL110438	PGN	29	0	0	29	0	0.9	25.73	NE	29	0	0	29	0	0.9	26.31	NE	1.5.0	putative SBP of ABC transporter PepT	No Dupes Here
pRL110446	PGN	16	0	0	16	0	0.75	20.58	NE	16	0	0	16	0	0.88	22.07	NE	1.5.0	putative ATP-binding:ATP-binding (ABC:ABC) component of ABC transporter PepT	No Dupes Here
pRL110448	PGN	28	0	0	28	0	0.79	22.95	NE	28	0	0	28	0	0.89	24.68	NE	1.5.0	putative SBP of ABC transporter PepT	No Dupes Here
pRL110449	PGN	11	0	0	11	0	0.82	22.33	NE	11	0	0	11	0	0.73	34.38	NE	1.5.0	putative permease component of ABC transporter PepT	No Dupes Here
pRL110450	PGN	9	0	0	9	0	1	12.44	NE	9	0	0	9	0	1	14.67	NE	1.5.0	putative permease component of ABC transporter PepT	No Dupes Here
pRL110454	PGN	39	0	0	39	0	0.85	19.03	NE	39	0	0	39	0	0.9	22.37	NE	1.5.0	putative SBP of ABC transporter PepT	No Dupes Here
pRL110455	PGN	18	0	0	18	0	0.94	23.82	NE	18	0	0	18	0	1	28.28	NE	1.5.0	putative permease component of ABC transporter PepT	No Dupes Here
pRL110456	PGN	10	0	0	10	0	0.9	11.44	NE	10	0	0	10	0	0.9	10.89	NE	1.5.0	putative permease component of ABC transporter PepT	No Dupes Here
pRL110459	PGN	21	0	0	21	0	0.9	13.74	NE	21	0	0	21	0	0.9	13.79	NE	1.5.0	putative ATP-binding:ATP-binding (ABC:ABC) component of ABC transporter PepT	No Dupes Here
pRL110476	PGN	25	0	0	25	0	0.88	19.18	NE	25	0	0	25	0	0.96	23.29	NE	1.5.0	putative SBP of ABC transporter PepT	No Dupes Here
pRL110478	PGN	26	0	0	26	0	0.77	17.05	NE	26	0	0	26	0	0.77	17.4	NE	1.5.0	putative ATP-binding component of ABC transporter PepT	No Dupes Here
pRL110479	PGN	9	0	0	9	0	1	12.22	NE	9	0	0	9	0	1	13.44	NE	1.5.0	putative permease component of ABC transporter PepT	No Dupes Here
pRL110480	PGN	14	0	0	14	0	0.86	12.67	NE	14	0	0	14	0	0.79	20.73	NE	1.5.0	putative permease component of ABC transporter PepT	No Dupes Here
pRL110504	PGN	18	0	0	18	0	0.89	15.38	NE	18	0	0	18	0	0.89	17.75	NE	1.5.0	putative transmembrane efflux transporter	No Dupes Here
pRL110513	PGN	14	0	0	14	0	1	17.64	NE	14	0	0	14	0	1	20.79	NE	1.5.0	putative ATP-binding component of ABC transporter PepT	No Dupes Here
pRL110514	PGN	8	0	0	8	0	1	13.75	NE	8	0	0	8	0	0.75	18	NE	1.5.0	putative ATP-binding component of ABC transporter PepT	No Dupes Here
pRL110515	PGN	10	0	0	10	0	1	17	NE	10	0	0	10	0	0.9	23.11	NE	1.5.0	putative permease component of ABC transporter PepT	No Dupes Here
pRL110516	PGN	17	0	0	17	0	0.88	15	NE	17	0	0	17	0	0.88	17.47	NE	1.5.0	putative permease component of ABC transporter PepT	No Dupes Here
pRL110517	PGN	25	0	0	25	0	0.88	16.09	NE	25	0	0	25	0	0.88	16.05	NE	1.5.0	putative SBP of ABC transporter PepT	No Dupes Here
pRL110519	PGN	14	0	0	14	0	0.86	20	NE	14	0	0	14	0	0.79	27	NE	1.5.0	putative multidrug resistance transporter	No Dupes Here
pRL110520	PGN	31	0	0	31	0	0.94	15.93	NE	31	0	0	31	0	0.87	18.78	NE	1.5.0	putative transmembrane MFS family transporter protein	No Dupes Here
pRL110452	PGN	23	0	0	23	0	0.91	14.29	NE	23	0	0	23	0	0.91	16.38	NE	1.5.0 ?	putative SBP of ABC transport system (binds amidase as has AmiC domain?)	No Dupes Here
pRL110075	PGN	7	0	0	7	0	1	28.29	NE	7	0	0	7	0	1	31.71	NE	1.5.1	putative SBP of ABC transporter PAAT	No Dupes Here
pRL110077	PGN	13	0	0	13	0	0.92	17.67	NE	13	0	0	13	0	1	24.46	NE	1.5.1	putative permease component of ABC transporter PAAT	No Dupes Here
pRL110078	PGN	10	0	0	10	0	0.9	23.89	NE	10	0	0	10	0	1	24.8	NE	1.5.1	putative permease component of ABC transporter PAAT	No Dupes Here
pRL110079	PGN	6	0	0	6	0	1	16	NE	6	0	0	6	0	1	19.5	NE	1.5.1	putative ATP-binding component of ABC transporter PAAT	No Dupes Here
pRL110214	PGN	11	0	0	11	0	0.91	6.9	NE	11	0	0	11	0	0.91	7.7	NE	1.5.1	putative ATP-binding component of ABC transporter PAAT	No Dupes Here
pRL110400	PGN	21	0	0	21	0	0.81	16.35	NE	21	0	0	21	0	0.95	23.65	NE	1.5.1	putative SBP of ABC transporter HAAT (S. mel SBP homologue SMc03121 induced by methionine, hydroxybenzoate and elevated by acetoacetate in MA on 3841)	No Dupes Here
pRL110401	PGN	8	0	0	8	0	1	13.13	NE	8	0	0	8	0	0.88	30.86	NE	1.5.1	putative ATP-binding component of ABC transporter HAAT (S. mel SBP homologue SMc03121 induced by methionine, hydroxybenzoate and elevated by acetoacetate in MA on 3841)	No Dupes Here
pRL110402	PGN	8	0	0	8	0	0.88	9.43	NE	8	0	0	8	0	0.88	23	NE	1.5.1	putative ATP-binding component of ABC transporter HAAT (S. mel SBP homologue SMc03121 induced by methionine, hydroxybenzoate and elevated by acetoacetate in MA on 3841)	No Dupes Here
pRL110403	PGN	19	0	0	19	0	0.89	10.82	NE	19	0	0	19	0	1	22.74	NE	1.5.1	putative permease component of ABC transporter HAAT (S. mel SBP homologue SMc03121 induced by methionine, hydroxybenzoate and elevated by acetoacetate in MA on 3841)	No Dupes Here
pRL110404	PGN	17	0	0	17	0	1	13.18	NE	17	0	0	17	0	1	18.82	NE	1.5.1	putative permease component of ABC transporter HAAT (S. mel SBP homologue SMc03121 induced by methionine, hydroxybenzoate and elevated by acetoacetate in MA on 3841)	No Dupes Here
pRL110540	PGN	28	0	0	28	0	0.96	13.44	NE	28	0	0	28	0	0.96	14.93	NE	1.5.1	putative amino acid permease protein (not ABC transporter)	No Dupes Here
pRL110179	PGN	22	0	0	22	0	0.86	18.42	NE	22	0	0	22	0	1	19.05	NE	1.5.2	putative SMP-30/gluconolaconase/LRE domain protein	No Dupes Here
pRL110323	PGN	31	0	0	31	0	0.94	18.14	NE	31	0	0	31	0	0.87	18.78	NE	1.5.2	putative cation uptake system protein	No Dupes Here
pRL110331	PGN	30	0	0	30	0	0.9	17.81	NE	30	0	0	30	0	0.9	19.74	NE	1.5.2	putative copper-transporting P-type ATPase	No Dupes Here
pRL110337	PGN	31	0	0	31	0	1	24.32	NE	31	0	0	31	0	0.94	23.17	NE	1.5.2	putative potassium transport system protein	No Dupes Here
pRL110379	PGN	11	0	0	11	0	1	20.55	NE	11	0	0	11	0	1	24.18	NE	1.5.2	putative potassium-transporting ATPase C chain	No Dupes Here
pRL110380	PGN	14	0	0	14	0	0.86	29.17	NE	14	0	0	14	0	0.86	31.17	NE	1.5.2	putative potassium-transporting ATPase B chain	No Dupes Here
pRL110381	PGN	28	0	0	28	0	1	20.57	NE	28	0	0	28	0	1	22.29	NE	1.5.2	putative potassium-transporting ATPase A chain	No Dupes Here
pRL110167	PGN	30	0	0	30	0	1	14.1	NE	30	0	0	30	0	0.97	16.31	NE	1.5.3	putative permease component of ABC transporter CUT2	No Dupes Here
pRL110168	PGN	30	0	0	30	0	0.87	15.42	NE	30	0	0	30	0	0.9	21.11	NE	1.5.3	putative ATP-binding:ATP-binding (ABC:ABC) component of ABC transporter CUT2	No Dupes Here
pRL110169	PGN	27	0	0	27	0	0.93	12.8	NE	27	0	0	27	0	0.96	13.58	NE	1.5.3	putative SBP of ABC transporter CUT2	No Dupes Here
pRL110364	PGN	34	0	0	34	0	0.91	12.84	NE	34	0	0	34	0	0.94	15.53	NE	1.5.3	putative SBP of ABC transporter CUT1	No Dupes Here
pRL110365	PGN	15	0	0	15	0	0.93	12.14	NE	15	0	0	15	0	0.93	12.71	NE	1.5.3	putative permease component of ABC transporter CUT1	No Dupes Here
pRL110366	PGN	12	0	0	12	0	1	18	NE	12	0	0	12	0	1	19.42	NE	1.5.3	putative permease component of ABC transporter CUT1	No Dupes Here
pRL110367	PGN	12	0	0	12	0	0.83	21.3	NE	12	0	0	12	0	0.83	23.3	NE	1.5.3	putative ATP-binding component of ABC transporter CUT1	No Dupes Here
pRL110410	PGN	14	0	0	14	0	0.86	15.25	NE	14	0	0	14	0	1	14.71	NE	1.5.3	putative permease component of ABC transporter CUT2 involved in competition for nodulation	No Dupes Here
pRL110411	PGN	13	0	0	13	0	0.85	37.45	NE	13	0	0	13	0	0.92	30.5	NE	1.5.3	putative permease component of ABC transporter CUT2 involved in competition for nodulation	No Dupes Here
pRL110412	PGN	11	0	0	11	0	1	23	NE	11	0	0	11	0	1	29.27	NE	1.5.3	putative ATP-binding:ATP-binding (ABC:ABC) component of ABC transporter CUT2 involved in competition for nodulation	No Dupes Here
pRL110413	PGN	11	0	0	11	0	1	22.64	NE	11	0	0	11	0	1	23.91	NE	1.5.3	putative SBP of ABC transporter CUT2 involved in competition for nodulation	No Dupes Here
pRL110486	PGN	14	0	0	14	0	0.79	21.45	NE	14	0	0	14	0	0.93	26.46	NE	1.5.3	putative permease component of ABC transporter CUT1 (S. mel SBP homologue SMb21151 induced by galactosamine)	No Dupes Here
pRL110487	PGN	20	0	0	20	0	0.9	22.72	NE	20	0	0	20	0	0.9	24.78	NE	1.5.3	putative permease component of ABC transporter CUT1 (S. mel SBP homologue SMb21151 induced by galactosamine)	No Dupes Here
pRL110488	PGN	20	0	0	20	0	0.9	29.78	NE	20	0	0	20	0	1	29.6	NE	1.5.3	putative SBP of ABC transporter CUT1 (S. mel SBP homologue SMb21151 induced by galactosamine)	No Dupes Here
pRL110489	PGN	18	0	0	18	0	0.83	13.33	NE	18	0	0	18	0	0.83	16.93	NE	1.5.3	putative ATP-binding component of ABC transporter CUT1 (S. mel SBP homologue SMb21151 induced by galactosamine)	No Dupes Here
pRL110020	PGN	17	0	0	17	0	0.94	15.5	NE	17	0	0	17	0	0.88	18.53	NE	1.5.4	putative SBP of ABC transporter NitT	No Dupes Here
pRL110021	PGN	9	0	0	9	0	0.67	10.83	NE	9	0	0	9	0	0.78	11.43	NE	1.5.4	putative ATP-binding component of ABC transporter NitT	No Dupes Here
pRL110022	PGN	6	0	0	6	0	1	9.33	NE	6	0	0	6	0	1	9.5	NE	1.5.4	putative permease component of ABC transporter NitT	No Dupes Here
pRL110371	PGN	19	0	0	19	0	0.89	11.53	NE	19	0	0	19	0	0.84	15.88	NE	1.5.4	putative ATP-binding component of ABC transporter SulT (S. mel SBP homologue SMb21133 induced by sulphate limitation)	No Dupes Here
pRL110372	PGN	13	0	0	13	0	0.92	9.83	NE	13	0	0	13	0	0.92	11.92	NE	1.5.4	putative permease component of ABC transporter SulT (S. mel SBP homologue SMb21133 induced by sulphate limitation)	No Dupes Here
pRL110373	PGN	9	0	0	9	0	1	11.67	NE	9	0	0	9	0	0.89	24.13	NE	1.5.4	putative permease component of ABC transporter SulT (S. mel SBP homologue SMb21133 induced by sulphate limitation)	No Dupes Here
pRL110374	PGN	17	0	0	17	0	0.82	16.93	NE	17	0	0	17	0	0.88	24.8	NE	1.5.4	putative SBP of ABC transporter SulT (S. mel SBP homologue SMb21133 induced by sulphate limitation)	No Dupes Here
pRL110612	PGN	12	0	0	12	0	1	16.58	NE	12	0	0	12	0	1	18.42	NE	1.5.4	putative permease component of ABC transporter NitT	No Dupes Here
pRL110613	PGN	5	0	0	5	0	0.8	4.5	NE	5	0	0	5	0	0.6	8	NE	1.5.4	putative ATP-binding component of ABC transporter NitT	No Dupes Here
pRL110614	PGN	12	0	0	12	0	0.92	23.27	NE	12	0	0	12	0	0.83	24.9	NE	1.5.4	putative SBP of ABC transporter NitT	No Dupes Here
pRL110018	PGN	24	0	0	24	0	0.75	16.39	NE	24	0	0	24	0	0.92	16.14	NE	1.5.5	putative transmembrane major facilitator subfamily transporter protein, exporter	No Dupes Here
pRL110033	PGN	27	0	0	27	0	0.93	20.36	NE	27	0	0	27	0	0.96	24.62	NE	1.5.5	putative ATP-binding:permease (ABC:IMP) component of ABC transporter Export, beta 1-2-glucan export	No Dupes Here
pRL110034	PGN	27	0	0	27	0	0.93	19.72	NE	27	0	0	27	0	0.93	22.36	NE	1.5.5	putative ATP-binding:permease (ABC:IMP) component of ABC transporter Export, beta 1-2-glucan export	No Dupes Here
pRL110047	PGN	45	0	0	45	0	0.91	23.54	NE	45	0	0	45	0	0.87	20	NE	1.5.5	putative permease component of ABC transporter Export	No Dupes Here
pRL110060	PGN	22	0	0	22	0	1	24.14	NE	22	0	0	22	0	1	14	NE	1.5.5	putative ATP-binding:permease (ABC:IMP) component of ABC transporter Export	No Dupes Here
pRL110010	PGN	25	0	0	25	0	0.92	14.87	NE	25	0	0	25	0	0.92	15.04	NE	1.6.1	putative copper-transporting p-type ATPase	No Dupes Here
pRL110307	PGN	21	0	0	21	0	0.95	16.3	NE	21	0	0	21	0	1	15.19	NE	1.6.1	putative glutathione S-transferase	No Dupes Here
pRL110421	PGN	14	0	0	14	0	0.93	15.23	NE	14	0	0	14	0	0.93	16.85	NE	1.6.1	putative oxidoreductase/stress-related protein	No Dupes Here
pRL110429	PGN	31	0	0	31	0	0.97	19.93	NE	31	0	0	31	0	0.97	22.8	NE	1.6.1	putative choline-sulfatase	No Dupes Here
pRL110461	PGN	7	0	0	7	0	1	18.86	NE	7	0	0	7	0	1	23.57	NE	1.6.1	putative glutathione-S-transferase protein	No Dupes Here
pRL110542	PGN	4	0	0	4	0	1	7.5	NE	4	0	0	4	0	0.75	13.67	NE	1.6.1	putative cold shock protein	No Dupes Here
pRL110491	PGN	23	0	0	23	0	0.87	17.5	NE	23	0	0	23	0	0.87	23.15	NE	1.6.2	putative choline dehydrogenase	No Dupes Here
pRL110261	PGN	25	0	0	25	0	0.84	12.52	NE	25	0	0	25	0	0.8	16.7	NE	1.7.1	putative cell division (penicillin-binding family) protein	No Dupes Here
pRL110544	PGN	4	0	0	4	0	0.5	10	NE	4	0	0	4	0	0.75	5	NE	1.7.1	putative cell division topological specificity factor	No Dupes Here
pRL110545	PGN	8	0	0	8	0	1	10.38	NE	8	0	0	8	0	1	6	NE	1.7.1	putative septum site-determining protein MinD	No Dupes Here
pRL110546	PGN	7	0	0	7	0	0.86	23.83	NE	7	0	0	7	0	0.86	20.83	NE	1.7.1	septum site-determining protein MinC	No Dupes Here
pRL110524	PGN	21	0	0	21	0	0.95	21.8	NE	21	0	0	21	0	0.95	26.55	NE	2.1.1	putative exonuclease	No Dupes Here
pRL110501	PGN	9	0	0	0	9	1	2775.78	GA	9	0	0	0	9	0.89	306.75	GA	2.1.2	putative ribonuclease	No Dupes Here
pRL110387	PGN	5	0	0	5	0	1	32	NE	5	0	0	5	0	1	28	NE	2.1.3	putative pectin degradation protein	No Dupes Here
pRL110389	PGN	38	0	10	28	0	0.74	11.32	NE	38	0	10	28	0	0.74	14.39	NE	2.1.3	putative exopolysaccharide production protein	No Dupes Here
pRL110460	PGN	25	0	0	25	0	0.96	26.33	NE	25	0	0	25	0	0.92	26.22	NE	2.1.3	putative intracellular PHB depolymerase	No Dupes Here
pRL110369	PGN	22	0	0	22	0	0.91	12.6	NE	22	0	0	22	0	0.91	17.4	NE	2.1.4	putative peptidase	No Dupes Here
pRL110445	PGN	24	0	0	24	0	0.92	14.41	NE	24	0	0	24	0	0.92	18.82	NE	2.1.4	putative peptidase/protease	No Dupes Here
pRL110475	PGN	18	0	0	18	0	0.89	29.06	NE	18	0	0	18	0	0.94	31.29	NE	2.1.4	putative peptidase	No Dupes Here
pRL110589	PGN	31	0	0	31	0	0.77	17.54	NE	31	0	0	31	0	0.87	19.04	NE	2.1.4	putative exported protease/peptidase	No Dupes Here
pRL110597	PGN	41	0	0	41	0	0.93	17.79	NE	41	0	0	41	0	0.95	20.03	NE	2.1.4	putative exported peptidase	No Dupes Here
pRL110014	PGN	15	0	0	15	0	0.87	12.15	NE	15	0	0	15	0	0.87	17.08	NE	2.2.10	putative peptide methionine sulfoxide reductase MsrA	No Dupes Here
pRL110098	PGN	28	0	0	28	0	0.89	12.92	NE	28	0	0	28	0	0.96	17.07	NE	2.2.3	putative type I restriction enzyme	No Dupes Here
pRL110099	PGN	33	0	0	33	0	0.91	16.33	NE	33	0	0	33	0	0.91	19.27	NE	2.2.3	putative type I restriction-modification system specificity subunit	No Dupes Here
pRL110101	PGN	51	0	0	51	0	0.9	18.61	NE	51	0	0	51	0	0.92	21.09	NE	2.2.3	putative type I restriction-modification system HsdR	No Dupes Here
pRL110115	PGN	20	0	0	20	0	0.85	15.24	NE	20	0	0	20	0	1	16.1	NE	2.2.3	putative DNA ligase	No Dupes Here
pRL110270	PGN	13	0	0	13	0	0.31	12.75	NE	13	0	0	13	0	0.38	7.4	NE	2.2.3	putative ArdC antirestriction protein	No Dupes Here
pRL110275	PGN	4	0	0	4	0	0.75	29	NE	4	0	0	4	0	0.75	26.67	NE	2.2.3	putative mobilization protein MobS	No Dupes Here
pRL110305	PGN	18	0	0	18	0	0.94	16.65	NE	18	0	0	18	0	0.89	25.94	NE	2.2.3	putative topoisomerase I	No Dupes Here
pRL110312	PGN	6	0	0	6	0	1	29.83	NE	6	0	0	6	0	1	27.83	NE	2.2.3	putative uracil-DNA glycosylase	No Dupes Here
pRL110314	PGN	11	0	0	11	0	0.91	17.8	NE	11	0	0	11	0	0.82	18.89	NE	2.2.3	putative endonuclease/exonuclease/phosphatase (EEP) family protein	No Dupes Here
pRL110472	PGN	8	0	0	8	0	1	22.63	NE	8	0	0	8	0	1	23.75	NE	2.2.3	putative G/U mismatch-specific DNA glycosylase	No Dupes Here
pRL110533	PGN	15	0	0	15	0	0.67	13.5	NE	15	0	0	15	0	0.93	12.79	NE	2.2.3	putative exonuclease/polymerase	No Dupes Here
pRL110011	PGN	44	0	0	44	0	0.91	14.48	NE	44	0	0	44	0	0.89	19.69	NE	2.2.8	putative trehalose synthase	No Dupes Here
pRL110038	PGN	9	0	0	9	0	0.78	13	NE	9	0	0	9	0	1	11.44	NE	2.2.9	putative surfeit locus protein 1	No Dupes Here
pRL110028	PGN	22	0	0	22	0	0.91	11.85	NE	22	0	0	22	0	0.95	14.81	NE	3.1.13	putative dihydrodipicolinate synthase	No Dupes Here
pRL110081	PGN	12	0	0	12	0	0.75	12.78	NE	12	0	0	12	0	0.92	10.91	NE	3.1.15	putative shikimate 5-dehydrogenase	No Dupes Here
pRL110076	PGN	5	0	0	5	0	1	16.4	NE	5	0	0	5	0	0.8	25.75	NE	3.1.19	putative 3-dehydroquinate dehydratase	No Dupes Here
pRL110619	PGN	10	0	0	10	0	0.8	15.38	NE	10	0	0	10	0	0.7	18	NE	3.2.10	putative pantothenate biosynthesis protein	No Dupes Here
pRL110615	PGN	11	0	0	11	0	0.82	8.67	NE	11	0	0	11	0	0.73	33.13	NE	3.2.11	putative nicotinate-nucleotide pyrophosphorylase [carboxylating]	No Dupes Here
pRL110616	PGN	15	0	0	15	0	0.8	10.33	NE	15	0	0	15	0	0.87	24.69	NE	3.2.11	putative L-aspartate oxidase	No Dupes Here
pRL110617	PGN	12	0	0	12	0	0.67	15.25	NE	12	0	0	12	0	0.75	37	NE	3.2.11	quinolinate synthetase A	No Dupes Here
pRL110441	PGN	5	0	0	5	0	0.8	10.75	NE	5	0	0	5	0	1	10.6	NE	3.2.14	putative phosphomethylpyrimidine kinase	No Dupes Here
pRL110442	PGN	8	0	0	8	0	1	10.88	NE	8	0	0	8	0	1	19.63	NE	3.2.14	putative thiamine-phosphate pyrophosphorylase	No Dupes Here
pRL110443	PGN	8	0	0	8	0	1	22.75	NE	8	0	0	8	0	1	30.13	NE	3.2.14	putative hydroxyethylthiazole kinase	No Dupes Here
pRL110127	PGN	15	0	0	15	0	0.8	13.67	NE	15	0	0	15	0	0.93	15.57	NE	3.2.3	putative cobalamin synthesis protein (CobW family)	No Dupes Here
pRL110023	PGN	22	0	0	22	0	0.91	22.55	NE	22	0	0	22	0	0.91	24	NE	3.3.15	putative FAD-dependent oxidoreductase, similar to E.coli invasion protein	No Dupes Here
pRL110024	PGN	14	0	0	14	0	0.86	21.5	NE	14	0	0	14	0	1	23.79	NE	3.3.15	putative acyl-CoA transferase	No Dupes Here
pRL110027	PGN	16	0	0	16	0	0.88	13.71	NE	16	0	0	16	0	1	10.19	NE	3.3.15	putative amidohydrolase	No Dupes Here
pRL110055	PGN	19	0	0	19	0	0.89	18.18	NE	19	0	0	19	0	0.89	26.06	NE	3.3.15	putative adenylate cyclase	No Dupes Here
pRL110058	PGN	14	0	0	14	0	0.79	18.82	NE	14	0	0	14	0	0.79	24.18	NE	3.3.15	putative adenylyl cyclase	No Dupes Here
pRL110066	PGN	26	0	0	26	0	0.81	16.38	NE	26	0	0	26	0	0.88	18.13	NE	3.3.15	putative adenylate cyclase	No Dupes Here
pRL110069	PGN	20	0	0	20	0	0.95	12.63	NE	20	0	0	20	0	0.9	18.61	NE	3.3.15	putative hydrolase	No Dupes Here
pRL110074	PGN	28	0	0	28	0	0.96	13.44	NE	28	0	0	28	0	0.93	16.46	NE	3.3.15	putative dioxygenase	No Dupes Here
pRL110080	PGN	13	0	0	13	0	0.85	11	NE	13	0	0	13	0	0.85	15.64	NE	3.3.15	putative GFO/IDH/MocA family oxidoreductase	No Dupes Here
pRL110132	PGN	25	0	0	25	0	0.8	16.1	NE	25	0	0	25	0	0.88	13.64	NE	3.3.15	putative short-chain dehydrogenase/oxidoreductase	No Dupes Here
pRL110134	PGN	20	0	0	20	0	0.85	15.12	NE	20	0	0	20	0	0.9	18.67	NE	3.3.15	putative alcohol dehydrogenase	No Dupes Here
pRL110135	PGN	4	0	0	4	0	1	13	NE	4	0	0	4	0	1	13.25	NE	3.3.15	putative tautomerase	No Dupes Here
pRL110137	PGN	20	0	0	20	0	1	9.7	NE	20	0	0	20	0	0.95	11	NE	3.3.15	putative cyclase/dehydrase	No Dupes Here
pRL110139	PGN	21	0	0	21	0	0.86	14.56	NE	21	0	0	21	0	0.9	16.11	NE	3.3.15	putative oxidoreductase	No Dupes Here
pRL110149	PGN	10	0	0	10	0	1	29.1	NE	10	0	0	10	0	0.9	24.56	NE	3.3.15	putative isomerase	No Dupes Here
pRL110150	PGN	9	0	0	9	0	0.89	9.25	NE	9	0	0	9	0	1	9.22	NE	3.3.15	putative aldolase	No Dupes Here
pRL110152	PGN	12	0	0	12	0	1	13.75	NE	12	0	0	12	0	0.92	14.91	NE	3.3.15	putative oxidoreductase/dehydrogenase	No Dupes Here
pRL110154	PGN	32	0	0	32	0	0.88	15.04	NE	32	0	0	32	0	0.88	17.71	NE	3.3.15	putative aldehyde dehydrogenase	No Dupes Here
pRL110155	PGN	14	0	0	14	0	1	17	NE	14	0	0	14	0	1	22.64	NE	3.3.15	putative short-chain dehydrogenase/reductase	No Dupes Here
pRL110156	PGN	14	0	0	14	0	0.93	11	NE	14	0	0	14	0	0.93	13	NE	3.3.15	putative aldolase	No Dupes Here
pRL110161	PGN	23	0	0	23	0	0.78	21.28	NE	23	0	0	23	0	1	18.91	NE	3.3.15	putative aldehyde dehydrogenase	No Dupes Here
pRL110164	PGN	24	0	0	24	0	0.96	16.74	NE	24	0	0	24	0	1	22.63	NE	3.3.15	putative gluconate 5-dehydrogenase	No Dupes Here
pRL110170	PGN	18	0	0	18	0	1	17.83	NE	18	0	0	18	0	1	20.56	NE	3.3.15	putative alcohol dehydrogenase	No Dupes Here
pRL110175	PGN	27	0	0	27	0	0.85	18.26	NE	27	0	0	27	0	0.96	18.5	NE	3.3.15	putative aldehyde dehydrogenase	No Dupes Here
pRL110178	PGN	12	0	0	12	0	0.58	26	NE	12	0	0	12	0	0.75	25.33	NE	3.3.15	putative short-chain dehydrogenase/reductase	No Dupes Here
pRL110180	PGN	17	0	0	17	0	0.88	23.8	NE	17	0	0	17	0	0.88	30.67	NE	3.3.15	putative 2-methylcitrate dehydratase	No Dupes Here
pRL110185	PGN	40	0	0	35	5	1	21.43	NE	40	0	0	40	0	1	21.53	NE	3.3.15	putative transmembrane adenylate cyclase	No Dupes Here
pRL110207	PGN	16	0	0	16	0	0.88	19	NE	16	0	0	16	0	0.88	21.86	NE	3.3.15	putative histidine degradation related amidohydrolase	No Dupes Here
pRL110220	PGN	14	0	0	14	0	0.93	16.92	NE	14	0	0	14	0	1	15.71	NE	3.3.15	putative exported acid phosphatase	No Dupes Here
pRL110221	PGN	44	0	0	44	0	0.91	20.38	NE	44	0	0	44	0	0.91	25.23	NE	3.3.15	putative arylsulfatase	No Dupes Here
pRL110226	PGN	13	0	0	13	0	0.77	21.1	NE	13	0	0	13	0	0.85	25.18	NE	3.3.15	putative transmembrane acid phosphatase	No Dupes Here
pRL110236	PGN	54	0	0	54	0	0.89	18.25	NE	54	0	0	54	0	0.93	21.56	NE	3.3.15	putative dehydrogenase	No Dupes Here
pRL110240	PGN	15	0	0	15	0	0.93	16.29	NE	15	0	0	15	0	1	15.07	NE	3.3.15	putative methyltransferase	No Dupes Here
pRL110256	PGN	34	0	0	34	0	0.94	18.78	NE	34	0	0	34	0	0.94	22.41	NE	3.3.15	putative adenylate cyclase	No Dupes Here
pRL110285	PGN	31	0	0	31	0	0.9	15.46	NE	31	0	0	31	0	0.9	15.43	NE	3.3.15	putative acid phosphatase (glycerolipid metabolism)	No Dupes Here
pRL110290	PGN	9	0	0	9	0	1	27	NE	9	0	0	9	0	0.78	38.86	NE	3.3.15	putative acetyltransferase	No Dupes Here
pRL110298	PGN	5	0	0	5	0	1	21	NE	5	0	0	5	0	1	21.2	NE	3.3.15	putative thiolase	No Dupes Here
pRL110355	PGN	17	0	0	17	0	0.94	27.63	NE	17	0	0	17	0	0.88	29.47	NE	3.3.15	putative adenylate/guanylate cyclase	No Dupes Here
pRL110370	PGN	18	0	0	18	0	1	16.28	NE	18	0	0	18	0	1	25.22	NE	3.3.15	putative hydrolase	No Dupes Here
pRL110386	PGN	14	0	0	14	0	0.93	16.85	NE	14	0	0	14	0	0.93	19.62	NE	3.3.15	putative acyl-CoA dehydrogenase	No Dupes Here
pRL110405	PGN	25	0	0	25	0	0.92	23	NE	25	0	0	25	0	0.88	23.86	NE	3.3.15	putative alcohol dehydrogenase (elevated by acetoacetate in MA of Rlv3841)	No Dupes Here
pRL110408	PGN	27	0	0	27	0	0.96	13.54	NE	27	0	0	27	0	1	14.11	NE	3.3.15	putative L-xylulose kinase involved in competition for nodulation	No Dupes Here
pRL110409	PGN	8	0	0	8	0	1	14.75	NE	8	0	0	8	0	1	21	NE	3.3.15	putative L-rhamnose 1-epimerase involved in competition for nodulation, mutarotase	No Dupes Here
pRL110415	PGN	29	0	0	29	0	0.9	14.04	NE	29	0	0	29	0	0.9	19.35	NE	3.3.15	putative short-chain dehydrogenase/oxidoreductase involved in competition for nodulation	No Dupes Here
pRL110416	PGN	23	0	0	23	0	0.83	16.26	NE	23	0	0	23	0	0.91	17.81	NE	3.3.15	putative rhamnose isomerase involved in competition for nodulation	No Dupes Here
pRL110427	PGN	19	0	0	19	0	0.79	14.33	NE	19	0	0	19	0	0.74	17.86	NE	3.3.15	putative amidotransferase	No Dupes Here
pRL110440	PGN	6	0	0	6	0	0.83	24.2	NE	6	0	0	6	0	1	32.5	NE	3.3.15	putative acetyltransferase	No Dupes Here
pRL110463	PGN	6	0	0	6	0	0.83	24.6	NE	6	0	0	6	0	1	20	NE	3.3.15	putative acetyltransferase	No Dupes Here
pRL110485	PGN	22	0	0	22	0	0.95	14.81	NE	22	0	0	22	0	0.95	17.33	NE	3.3.15	putative GFO/IDH/MocA family oxidoreductase	No Dupes Here
pRL110496	PGN	20	0	0	20	0	0.9	15.17	NE	20	0	0	20	0	0.95	16.79	NE	3.3.15	putative FMN oxidoreductase	No Dupes Here
pRL110503	PGN	11	0	0	2	9	0.82	621.78	GA	11	0	0	11	0	0.82	12.67	NE	3.3.15	putative dehydrogenase/oxidoreductase	No Dupes Here
pRL110508	PGN	12	0	0	12	0	0.92	19.45	NE	12	0	0	12	0	0.92	23.18	NE	3.3.15	putative Zn-binding oxidoreductase	No Dupes Here
pRL110509	PGN	9	0	0	9	0	0.89	14	NE	9	0	0	9	0	0.89	17	NE	3.3.15	putative oxidoreductase	No Dupes Here
pRL110539	PGN	20	0	0	20	0	0.65	7.92	NE	20	0	0	20	0	0.6	10.33	NE	3.3.15	putative oxidoreductase	No Dupes Here
pRL110548	PGN	30	0	0	30	0	0.97	21.59	NE	30	0	0	30	0	1	25.3	NE	3.3.15	putative oxidoreductase	No Dupes Here
pRL110598	PGN	21	0	0	21	0	0.81	12.65	NE	21	0	0	21	0	0.86	15.78	NE	3.3.15	putative racemase	No Dupes Here
pRL110599	PGN	8	0	0	8	0	1	9.38	NE	8	0	0	8	0	1	11.13	NE	3.3.15	putative oxidoreductase	No Dupes Here
pRL110555	PGN	25	0	0	25	0	0.96	14.13	NE	25	0	0	25	0	0.96	15.5	NE	3.3.17	putative glutamate synthase [NADPH] large chain precursor	No Dupes Here
pRL110576	PGN	38	0	0	38	0	0.95	15.44	NE	38	0	0	38	0	0.97	17.05	NE	3.3.17	putative adenylate cyclase	No Dupes Here
pRL110609	PGN	15	0	0	15	0	0.87	15.62	NE	15	0	0	15	0	0.87	20.15	NE	3.3.17	putative cytosine deaminase	No Dupes Here
pRL110282	PGN	35	0	0	35	0	1	24.6	NE	35	0	0	35	0	0.97	29.32	NE	3.3.18	putative alpha-N-arabinofuranosidase	No Dupes Here
pRL110554	PGN	24	0	0	24	0	0.96	20.35	NE	24	0	0	24	0	0.96	25.78	NE	3.3.22	glutamine synthetase III	No Dupes Here
pRL110556	PGN	14	0	0	14	0	0.86	13.67	NE	14	0	0	14	0	0.93	15	NE	3.3.22	putative glutamate synthase subunit	No Dupes Here
pRL110611	PGN	17	0	0	17	0	0.82	14.93	NE	17	0	0	17	0	0.82	21.14	NE	3.3.22	putative flavonol synthase/dioxygenase	No Dupes Here
pRL110084	PGN	11	0	0	11	0	1	20.82	NE	11	0	0	11	0	1	22.82	NE	3.3.7	putative gluconate 5-dehydrogenase	No Dupes Here
pRL110153	PGN	19	0	0	19	0	0.79	14.27	NE	19	0	0	19	0	0.89	14.12	NE	3.3.7	putative tartrate dehydrogenase	No Dupes Here
pRL110242	PGN	25	0	0	25	0	0.88	16.77	NE	25	0	0	25	0	0.84	18.57	NE	3.3.7	putative glycosiside hydrolase fam4	No Dupes Here
pRL110247	PGN	31	0	0	31	0	0.74	22.13	NE	31	0	0	31	0	0.87	18.7	NE	3.3.7	putative alpha-galactosidase	No Dupes Here
pRL110382	PGN	17	0	0	17	0	0.82	20.43	NE	17	0	0	17	0	0.88	27	NE	3.3.7	putative D-xylulose reductase	No Dupes Here
pRL110529	PGN	6	0	0	6	0	1	21.83	NE	6	0	0	6	0	1	33.5	NE	3.3.7	putative 2-deoxy-D-gluconate 3-dehydrogenase	No Dupes Here
pRL110530	PGN	14	0	0	14	0	1	30.07	NE	14	0	0	14	0	1	38.71	NE	3.3.7	putative 4-deoxy-L-threo-5-hexosulose-uronate ketol-isomerase	No Dupes Here
[truncated: 1,211 more rows]

## Sheet: Chrom No Dupes
S1 Appendix: Summary of TY and VMM-Mannitol INSeq Screening in RLV3841
[truncated: 4,752 more rows]

[truncated: 6 more sheets: pRL12 No Dupes, pRL11 No Dupes, pRL10 No Dupes, pRL9 No Dupes, pRL8 No Dupes, pRL7 No Dupes]
